# Supplementary material for: Whole genome sequencing and function prediction of 133 gut anaerobes isolated from chicken caecum in pure cultures
Source: BMC Genomics. 2018 Jul 31;19:561. doi: 10.1186/s12864-018-4959-4 (PMC6069880; doi:10.1186/s12864-018-4959-4)
Supplement: Supplementary file 1 — List of 133 different isolates characterised in this study. The file contains taxonomical classification using NCBI and RDP databases based on whole sequence of 16S rRNA, similarity to the closest relative in the NCBI database, genome size, number of contigs into which the genome was assembled, genomic and 16S rRNA GC content, consensus 16S rRNA sequences with SNP positions indicated with lower case letters, 16S rRNA copy number estimated based on sequencing coverage and 16S rRNA copy number determined by RT PCR (only for the isolates in which sequencing coverage predicted more 10 copies of 16S rRNA genes). (XLSX 338 kb) [file 12864_2018_4959_MOESM1_ESM.xlsx]

## Sheet: Additional file 1
Additional file 1. List of 133 different isolates characterised in this study. The file contains taxonomical classification using NCBI (this designation is highlighted in blue color and was used throughout the manuscript) and RDP databases based on whole sequence of 16S rRNA, similarity to the closest relative in the NCBI database, GenBank accession number and taxon designation used in GenBank en…
RDP SeqMatch	RDP SeqMatch	RDP SeqMatch	RDP SeqMatch	_RDP SeqMatch	Taxon NCBI	Anaerobe ID	NCBI 16S rRNA similarity %	Genbank Accessiion number	Genbank organism	rMLST	GTDB organism	OTU rank	genome size (bp)	Sequencing coverage	number of contigs	genome GC (%)	length of 16S rRNA	consensus 16S rDNA (SNPs >= 10% in lower case)	rpoB gene	RpoB protein	Date of culture	Chicken ID	Medium	Dilution	Comment
Firmicutes	Clostridia	Clostridiales	Ruminococcaceae	Flavonifractor	Flavonifractor plautii	An10	96	NFMB00000000	Flavonifractor sp. An10	Flavonifractor plautii [n=1]	f__Oscillospiraceae;g__Flavonifractor;s__Flavonifractor plautii_96.7%	3810	3867419	277	15	61.74	1527	TGAGAGTTTGATCCTGGCTCAGGATGAACGCTGGCGGCGTGCTTAACACATGCAAGTCGAACGGAGAACCCCTGATAGAGGATTCGTCCAATTGAAGGGAATTCTTAGTGGCGGACGGGTGAGTAACGCGTGAGGAACCTGCCTTGGAGTGGGGAATAACAGTCCGAAAGGACTGCTAATACCGCATAATGCAGTTGGGCCGCATGGCTCTGACTGCCAAAGATTTATCGCTCTGAGATGGCCTCGCGTCTGATTAGCTAGTAGGCGGGGTAACGGCCCACCTAGGCGACGATCAGTAGCCGGACTGAGAGGTTGACCGGCCACATTGGGACTGAGACACGGCCCAGACTCCTACGGGAGGCAGCAGTGGGGAATATTGGGCAATGGGCGCAAGCCTGA…	atggtcaaggacgtctactacggcaagaccctccgcaagagctttgcccgccacgaggagatcctggatatgcccaacctcctggaggtgcagaagaactcctaccagtggttcctggacacgggactgcgggaggtgttcaaggatgtggcctccatcaccgactacgccggcaacctggagctgtctttcatcgactactccatggatgagccccccaagtactccgtggaggagtgcaaggcccgggacgccacgtacgccgcccccatcaaggtgcgggtgcgcctgcgcaacaaggagaccgaggagatcaaggagcaggagatcttcatgggcgacttccccctgatgaccaagggcggcaccttcgtcatcaacggcgccgaacgggtcatc…	MVKDVYYGKTLRKSFARHEEILDMPNLLEVQKNSYQWFLDTGLREVFKDVASITDYAGNLELSFIDYSMDEPPKYSVEECKARDATYAAPIKVRVRLRNKETEEIKEQEIFMGDFPLMTKGGTFVINGAERVIVSQIVRSPGIYYSRTEDKAGAVTYATTVIPYRGAWLEYETDPSDVFYVRIDKNRKLPITCLIRAVGPRTDAEILELFGEDARLVATLEKDACKTYEDALLEIYRKLRPGEPPTVDSAESLLNALFFDPRRYDLSAVGRYKFNKKLAIWARLAGQTLALPVVDPMTGEILAEPGEVLTREKARELDAKGVNEAVLDLEGTQIKVFSNHMVDMKHFVDFDPAECGVTERVRFSVLQELLQEFSGEELKEAVRDRMDDLIPKHIIVDDI…	2015-07-29	IV (J/25)	WCHA	10
Firmicutes	Clostridia	Clostridiales	Ruminococcaceae	Pseudoflavonifractor	Flavonifractor plautii	An100	95	NFMA00000000	Flavonifractor sp. An100	none	f__Oscillospiraceae;g__D16_97.4%	apparent chimera	3054748	197	66	57.15	1526	TGAGAGTTTGATCCTGGCTCAGGATGAACGCTGGCGGCGTGCTTAACACATGCAAGTCGAACGGAGTGCTCATGACAGAGGATTCGTCCAATGGAATGAGTTACTTAGTGGCGGACGGGTGAGTAACGCGTGAGTAACCTGCCTTGGAGTGGGGAATAACACAACGAAAGCTGTGCTAATACCGCATAATGCAGCTGAGTCGCATGGCTCTGGCTGCCAAAGATTTATCGCTCTGAGATGGACTCGCGTCTGATTAGCTAGTTGGCGGGGTAACGGCCCACCAAGGCGACGATCAGTAGCCGGACTGAGAGGTTGGCCGGCCACATTGGGACTGAGACACGGCCCAGACTCCTACGGGAGGCAGCAGTGGGGAATATTGGGCAATGGGCGCAAGCCTGA…	atggtcaaggacgtgtattacggcaagaccctgcgcaagagctttgcccggtacaaagagatcctggagatgcccaacctgttggaggttcagaagacctcctatcagtggttcctggacaccggcctgcgggaagtgttcaaggacgtcggcgccatcaccgactacgcgggcaacctggagctgagcttcgtggattactccatggatgagaagcccaagtacgatgtggaggagtgtaaggcccgggacgccacctatgccgctcccatcaaggtaaaggtccacctgcgcaacacccagaacaaccagatcaatgagcaggagatcttcatgggggacttccccatcatgaccaactccggcaccttcgtgatcaatggcgccgagcgtgtcatc…	MVKDVYYGKTLRKSFARYKEILEMPNLLEVQKTSYQWFLDTGLREVFKDVGAITDYAGNLELSFVDYSMDEKPKYDVEECKARDATYAAPIKVKVHLRNTQNNQINEQEIFMGDFPIMTNSGTFVINGAERVIVSQIVRSPGMYYTRTADKADNLTFATTVIPYRGAWLEYETDLSDIFYVRIDKNRKLPITCLIRALGPRSDAEIIELFGEDERILSTLEKDACKTYEDALLEIYRKLRPGEPPTVDSAESLLSATFFDPRRYDLSAVGRYKFNKKLGLWARISGQKLALPVADPRTGEIIAEAGEILTRERAHELDDRGVNEVIVDMDGKNVKVFSNNMVHLKDFVDFDPAEVGVDEMVFFPALCQLLDQFSGEELKDAIREHLDDLIPKHITVEDI…	2016-01-15	P41	WCHA	9
Firmicutes	Bacilli	Lactobacillales	Lactobacillaceae	Lactobacillus	Lactobacillus gallinarum	An101	99	NFLZ00000000	Lactobacillus gallinarum	Firmicutes > Bacilli > Lactobacillales > Lactobacillaceae > Lactobacillus > Lactobacillus gallinarum	f__Lactobacillaceae;g__Lactobacillus;s__Lactobacillus gallinarum_99.7%	453	2051080	98	73	36.54	1559	TGAGAGTTTGATCCTGGCTCAGGACGAACGCTGGCGGCGTGCCTAATACATGCAAGTCGAGCGAGCAGAACCAGcAGATTTACTTCGGTAATGACGCTGGGGACGCGAGCGGCGGATGGGTGAGTAACACGTGGGGAACCTGCCCCATAGTCTGGGATACCACTTGGAAACAGGTGCTAATACCGGATAAGAAAGCAGATCGCATGATCAGCTTATAAAAGGCGGCGTAAGCTGTCGCTATGGGATGGCCCCGCGGTGCATTAGCTAGTTGGTAAGGTAACGGCTTACCAAGGCGATGATGCATAGCCGAGTTGAGAGACTGATCGGCCACATTGGGACTGAGACACGGCCCAAACTCCTACGGGAGGCAGCAGTAGGGAATCTTCCACAATGGACGCA…	ttgttaaatggacacgtagtgaactacggtaagcatcgaactagacgtagcttctctcgcattaaagaagtattgaagctccctaacttaactgatgttcaaaccgaatcatataagtggtttcttgataaaggcattaaagaagtctttgatgacatcatgcctattagtgacttctcaggtaagctttcattagaatatgttggctacaagcttcaaaagcctaagtatacagttgatgaagctcgtgatcatgatgcaacttatgctgcaccaatgcacgtaactttgaagcttactaaccaagaaactggtgaaattaagactcaagatgtattctttggcgatttaccattaatgactgaatcaggttcattcatcgtcaatggtgccgaaaga…	MLNGHVVNYGKHRTRRSFSRIKEVLKLPNLTDVQTESYKWFLDKGIKEVFDDIMPISDFSGKLSLEYVGYKLQKPKYTVDEARDHDATYAAPMHVTLKLTNQETGEIKTQDVFFGDLPLMTESGSFIVNGAERVIVSQLVRSPGVYYTGDYDKNGRQIFGTTVIPNRGAWLEYETDAKNVSFVRVDRTRKLPLTVLIRAMGIGSDSDIIDMFGQSDTLQFTLDKDVHKNPADSRVAEALKDIYERLRPGEPKTTDSSRSLLYARFFDPRRYDLAPVGRYKINKKLSLKNRLYGQTLAETLADPDTGEIIAKKDTVVTHEVMDKLAPYLDRDDFKMVTYQPSKEGVLPDPITVQEIKVYSKVDPEREVKLMSNGHIAADVKHLTPADVLASINYFFALQD…	2016-01-15	P41	WCHA	8
Firmicutes	Erysipelotrichia	Erysipelotrichales	Erysipelotrichaceae	Coprobacillus	Massiliomicrobiota timonensis	An105	98	NFLY00000000	Massiliomicrobiota sp. An105	Firmicutes > Erysipelotrichia > Erysipelotrichales > Erysipelotrichaceae > Candidatus Stoquefichus	f__Erysipelatoclostridiaceae;g__Stoquefichus_94.7%	366	2657304	391	122	31.69	1519	GGAGAGTTTGATCCTGGCTCAGGATGAACGCTGGCGGCGTGCCTAATACATGCAAGTCGGACGCAATGCTtCGGCATTGAGTGGCGAACGGGTGAGTAAgACATAAGCAACCTGCCCCTGTGAGGGGGATAACTGCTGGAAACGGCAGCTAAGACCGCATAGGCATACATGACGCATGTCGAGTATGTTAAATATCCTACGGGATAGCACAGGGATGGGCTTATGACGCATTAGCTAGCTGGTGAGGTAGAGGCTCACCAGGGCGACGATGCGTAGCCGGCCTGAGAGGGTGGACGGCCACACTGGGACTGAGACACGGCCCAGACTCCTACGGGAGGCAGCAGTAGGGAATTTTCGGCAATGGGCGAAAGCCTGACCGAGCAACGCCGCGTGAAGGAA…	ttggaaaaaaatgtaactcaggcaaaaagtcgtattaatcgtcgtaattattcaagaattagtgggtctttagaattaccaaatttagtagaaatccaaacaaattcttatgaatggtttaagaacgaaggtatcaaagaagtttttaacgatgtttatcctattagcaattttaatgaaactttaactttagagtttgttgattgccgttttgatgagccaaaatattcagtagatgaagctaaagatagagatgcaaattattctgctcctattcgtgctactttacgtttagtgaataatggaactggcgaaattaaagaaaacgaagtctttatgggagattttccattaatgactgatgctggtacttttatcattaatggtgctgaacgtgtt…	MEKNVTQAKSRINRRNYSRISGSLELPNLVEIQTNSYEWFKNEGIKEVFNDVYPISNFNETLTLEFVDCRFDEPKYSVDEAKDRDANYSAPIRATLRLVNNGTGEIKENEVFMGDFPLMTDAGTFIINGAERVIVSQLVRSPGAYFADAMDKSGKTVFTGSMIPSRGTWLEFENDAKDILNVRIDRTRKIPGTILLRALGLSSDEDIIEVLGDHEFIRNTLAKDTTHNTDEALIEIYNKLRPGEPATLEGANTLLYTRFFDAKRYDLARAGRFKLGKKLSLLDRITNRVLAQDVIDIDGNVVMKEGTLLTKDKVDLLAPVFQAGAHTMDIKTNDFLKSHGRIQVLEVYVDETKSKKMRVVGTDLSLDCKYITISDMIAAYSYMLNLVDIYDSLDLASDD…	2016-01-15	P41	WCHA + NEO	9	NEO - neomycin
Bacteroidetes	Bacteroidia	Bacteroidales	Bacteroidaceae	Bacteroides	Bacteroides xylanisolvens	An107	99	NFLX00000000	Bacteroides xylanisolvens	Bacteroidetes > Bacteroidia > Bacteroidales > Bacteroidaceae > Bacteroides > Bacteroides xylanisolvens	f__Bacteroidaceae;g__Bacteroides;s__Bacteroides xylanisolvens_99.9%	24361	5745201	123	87	41.89	1524	GAAGAGTTTGATCCTGGCTCAGGATGAACGCTAGCTACAGGCTTAACACATGCAAGTCGAGGGGCAGCATTTTAGTTTGCTTGCAAACTAAAGATGGCGACCGGCGCACGGGTGAGTAACACGTATCCAACCTGCCGATAACTCGGGGATAGCCTTTCGAAAGAAAGATTAATATCCGATaGTATATTAAAACCGCATGGTTTTACTATTAAAGAATTTCGGTTATCGATGGGGATGCGTTCCATTAGTTTGTTGGCGGGGTAACGGCCCACCAAGACTACGATGGATAGGGGTTCTGAGAGGAAGGTCCCCCACATTGGAACTGAGACACGGTCCAAACTCCTACGGGAGGCAGCAGTGAGGAATATTGGTCAATGGACGAGAGTCTGAACCAGCCAA…	atgtcttcaaatactgtaaatcaaagagttaattttgcttcgactaagaatccgctagaatacccggatttcctggaagtacaattgaagtcattccaagactttctacaattagataccccacctgaaaagcgtaagaatgagggattgtataaagtatttgctgaaaacttccctattgccgatacaagaaacaattttgttcttgagtttctggactattatattgatccgccgcgttataccattgatgattgtatagagcgtgggcttacttatagtgttcccttaaaagcgaaacttaagctttactgtacggaccccgatcatgaggattttgatacagtgattcaggacgtattcctcggcccgattccttatatgactgataaggctact…	MSSNTVNQRVNFASTKNPLEYPDFLEVQLKSFQDFLQLDTPPEKRKNEGLYKVFAENFPIADTRNNFVLEFLDYYIDPPRYTIDDCIERGLTYSVPLKAKLKLYCTDPDHEDFDTVIQDVFLGPIPYMTDKATFVINGAERVVVSQLHRSPGVFFGQSVHANGTKLYSARIIPFKGSWIEFATDINNVMYAYIDRKKKLPVTTLLRAIGFENDKDILEIFDLAEDVKVNKTNLKKVLGRKLAARVLKTWIEDFVDEDTGEVVSIERNEVIIDRETVLEEEHIDEILESGVQNILLHKDEPNQSDFSIIYNTLQKDPSNSEKEAVLYIYRQLRNADPADDASAREVINNLFFSEKRYDLGDVGRYRINKKLNLTTDMDVRVLTKEDIIEIIKYLIELINS…	2016-01-15	P41	WCHA + NEO	9	NEO - neomycin
Bacteroidetes	Bacteroidia	Bacteroidales	Bacteroidaceae	Bacteroides	Bacteroides xylanisolvens	An109	99	NFLW00000000	Bacteroides xylanisolvens	Bacteroidetes > Bacteroidia > Bacteroidales > Bacteroidaceae > Bacteroides > Bacteroides xylanisolvens	f__Bacteroidaceae;g__Bacteroides;s__Bacteroides xylanisolvens_99.9%	24361	5713108	155	105	41.57	1524	GAAGAGTTTGATCCTGGCTCAGGATGAACGCTAGCTACAGGCTTAACACATGCAAGTCGAGGGGCAGCATtTTAGTTtGCTtGCAAAcTaAAGATGGCGACCGGCGCACGGGTGAGTAACACGTATCCAACCTGCCGATAACTCGGGGATAGCCTTTCGAAAGAAAGATTAATATCCGATaGTATATTAAAACCGCATGGTTTTACTATTAAAGAATTTCGGTTATCGATGGGGATGCGTTCCATTAGTTTGTTGGCGGGGTAACGGCCCACCAAGACTACGATGGATAGGGGTTCTGAGAGGAAGGTCCCCCACATTGGAACTGAGACACGGTCCAAACTCCTACGGGAGGCAGCAGTGAGGAATATTGGTCAATGGaCGAGAGtCTGAACCAGCCAA…	ttgtataaagtatttgctgaaaacttccctattgccgatacaagaaacaattttgttcttgagtttctggactattatattgatccgccgcgttataccattgatgattgtatagagcgtgggcttacttatagtgttcccttaaaagcgaaacttaagctttactgtacggaccccgatcatgaggattttgatacagtgattcaggacgtattcctcggcccgattccttatatgactgataaggctactttcgtcattaacggtgccgaacgcgtagttgtgtcacagcttcaccgttctccgggtgtgttcttcggtcagagtgtacatgccaatggtacgaaactttattcggctcgtattattccgtttaagggttcgtggattgagtttgct…	MYKVFAENFPIADTRNNFVLEFLDYYIDPPRYTIDDCIERGLTYSVPLKAKLKLYCTDPDHEDFDTVIQDVFLGPIPYMTDKATFVINGAERVVVSQLHRSPGVFFGQSVHANGTKLYSARIIPFKGSWIEFATDINNVMYAYIDRKKKLPVTTLLRAIGFENDKDILEIFDLAEDVKVNKTNLKKVLGRKLAARVLKTWIEDFVDEDTGEVVSIERNEVIIDRETVLEEEHIDEILESGVQNILLHKDEPNQSDFSIIYNTLQKDPSNSEKEAVLYIYRQLRNADPADDASAREVINNLFFSEKRYDLGDVGRYRINKKLNLTTDMDVRVLTKEDIIEIIKYLIELINSKADVDDIDHLSNRRVRTVGEQLSNQFAVGLARMSRTIRERMNVRDNEVF…	2016-01-15	P41	WCHA + CN	10	CN - gentamicin
Firmicutes	Clostridia	Clostridiales	Lachnospiraceae	Lachnospiracea_incertae_sedis	[Eubacterium] hallii	An11	95	NFLV00000000	Eubacterium sp. An11	none	f__Lachnospiraceae;g__Eubacterium_E;s__Eubacterium_E hallii_96.5%	1442	3929296	249	104	46.78	1525	TGAGAGTTTGATCCTGGCTCAGGATGAACGCTGGCGGCGTGCCTAACACATGCAAGTCGAACGAAGCGCCTTAAGAGATTCTTCGGATGATCTTTTGGTGACTGAGTGGCGGACGGGTGAGTAACGCGTGGGTAACCTGCCCTGTACAGGGGGATAACAGCCAGAAATGGCTGCTAATACCGCATAAGCGCACAGGAAGACATCTTCCaGTGTGAAAAACTCCGGTGGTACAGGATGGGCCCGCGTCTGATTAGCTGGTTGGCGGGGTAATGGCCCACCAAGGCAACGATCAGTAGCCGGTCTGAGAGGATGAACGGCCACATTGGAACTGAGACACGGTCCAAACTCCTACGGGAGGCAGCAGTGGGGAATATTGCACAATGGGGGAAACCCTGATGC…	atgcgaattccgggaagcaaaaatatcagaatgagctatgcaagacaaaaagatgtactcgatatgccgaatctcattgaggtgcagaaggattcctatcagtggtttctgacagacggactgagagaagtattcgatgacatctctccgattaccgattacagcggacagctcagtctggaatttgttgattttcagctttgcagagaagacagaaagtattcaatagaagaatgtaaagaacgggataccacctatgcagctcctttgaaggtgaaggtacgacttcacaataaggagacggacgattttaaacagcatgacatttttatgggtgacctgcctctgatgacggagacaggaactttcgtgattaacggcgcggaacgtgttatcgtc…	MRIPGSKNIRMSYARQKDVLDMPNLIEVQKDSYQWFLTDGLREVFDDISPITDYSGQLSLEFVDFQLCREDRKYSIEECKERDTTYAAPLKVKVRLHNKETDDFKQHDIFMGDLPLMTETGTFVINGAERVIVSQLVRSPGIYYSISHDKTGKKLFSCTVIPNRGAWLEYETDSNDVFYVRVDRTRKVPITVLIRALGIGTNAEIKELFGEEPKILKTLEKDTATNYQEGLKKLYEKIRPGEPLSVESAESLINSMFFDARRYDLAKVGRYKFNKKLMFRNRIAGHVLSQDVVDPSTGEILFEAGTKVTKEQADEIQNAAVPFVYLETEEREVKVLSNMMVDIRSFVDVDPKEVGVTELVYYPSLEKILEDYDDIEEIKTAIRKSISELIPKHITKEDI…	2015-07-29	IV (J/25)	WCHA	9
Firmicutes	Clostridia	Clostridiales	Ruminococcaceae	Flavonifractor	Flavonifractor plautii	An112	97	NFLU00000000	Flavonifractor sp. An112	Flavonifractor plautii [n=1]	f__Oscillospiraceae;g__Flavonifractor;s__Flavonifractor plautii_97.2%	734	2967986	250	42	59.27	1524	TGAGAGTTTGATCCTGGCTCAGGATGAACGCTGGCGGCGTGCTTAACACATGCAAGTCGAACGGAGTGCTCATGACGGAGGATTCGTCCAACGGATTGAGTTACTTAGTGGCGGACGGGTGAGTAACGCGTGAGGAACCTGCCTCGGAGTGGGGAATAACAGCCCGAAAGGGTTGCTAATACCGCATGATGCAGTTGtGcCGCATGgCaCTGACTGCCAAAGATTTATCGCTCTGAGATGGCCTCGCGTCTGATTAGCTgGTTGGCGGGGTAACGGCCCACCAAGGCGACGATCAGTAGCCGGACTGAGAGGTTGACCGGCCACATTGGGACTGAGACACGGCCCAGACTCCTACGGGAGGCAGCAGTGGGGAATATTGGGCAATGGGCGCAAGCCTGA…	atggtcaaggacgtctacttcggcaagaccctccgcaaaagcttcgcccgccatgaagagatcctggaaatgcccaacctgctggaggtgcagaagaactcctacaagtggttcctggagacaggcctgcgtgaagtctttaaggatgtggcctccattaccgactacgccggcaatctggagctctccttcatcgactactccatggatgagcctcccaagtacaacgtggaggaatgcaaggcccgggacgccacgtacgccgctcctatcaaggtctgggtgcgcctgcgcaacaaagagaccgacgagatgaaggagcaggagatcttcatgggagatttccccctgatgaccaaggccggtacctttgtcatcaacggcgccgagcgcgtcatc…	MVKDVYFGKTLRKSFARHEEILEMPNLLEVQKNSYKWFLETGLREVFKDVASITDYAGNLELSFIDYSMDEPPKYNVEECKARDATYAAPIKVWVRLRNKETDEMKEQEIFMGDFPLMTKAGTFVINGAERVIVSQIVRSPGIYYARTEDKTGNVVYATTVIPYRGAWLEYETDLSEIFYVRIDKNRKLPITCLIRAVGPKTDSEILELFGNDPRIVATLEKDACKTYEEALLEIYRKLRPGEPPTVDSAESLLNALFFDPRRYDLSAVGRYKFNKKLAIWSRLSGQKLAMPIVDPTTGEILAEPGVVLTREQARELEAKGVNEAVLDLDGGVQLKVFSNNMVDMAGFVDFDPAQCGVTEKVRFSVLQELLQNYSGEELKEAVKDRIDDLIPKHIIVDD…	2016-01-15	P41	WCHA + CN	9	CN - gentamicin
Firmicutes	Clostridia	Clostridiales	Lachnospiraceae	Clostridium XlVb	[Clostridium] lactatifermentans	An114	95	NFLT00000000	Tyzzerella sp. An114	none	f__Clostridiaceae_C;g__Clostridium_V;s__Clostridium_V neopropionicum_94.8%	apparent chimera	2765027	207	78	31.21	1517	TAAGAGTTTGATCCTGGCTCAGGATGAACGCTGGCGGCGTGCTTAACACATGCAAGTCGAGCGGAGTTAATTGAAAGCTTGCTTTTGATTAACTTAGCGGCGGACGGGTGAGTAACGTGTGGGCAACCTGCCCTGTACTGTGGAATAATCACTTGAAAAGGTGACTAATACCGCATGTGGTCCCTGGAAGGCATCTTtcGGGGAAGAAAGGATTTATTCGGTACAGGATGGGCCCGCATCTGATTAGCTAGTTGGTGAGATAACAGCCCACCAAGGCGACGATCAGTAGCCGACCTGAGAGGGTGATCGGCCACATTGGGACTGAGACACGGCCCAAACTCCTACGGGAGGCAGCAGTGGGGAATATTGCACAATGGGGGAAACCCTGATGCAGCAACG…	atggaaaaaaacagaattcactctgtccagtacggtgacggagcaaggaaaagctactcaagaataaatgaagttcttgaaatgccaaaccttattgaagttcagaaagaaagttacaagtggtttttagaggaaggtctttcagaagtatttgacgacataaaccctataactgatttcagcggtaacatcattcttcgttttaccgacttttctttggattcagagcctaagtattctattgaagaatgtaaggaaagagatgcaacttatgcagcttcccttaaagttaaggcaagacttataaacaaagagctcgatgaaattaaagagcaggaaatatttatgggagaattccctctcatgacagagacaggtacttttgtcataaatggtgca…	MEKNRIHSVQYGDGARKSYSRINEVLEMPNLIEVQKESYKWFLEEGLSEVFDDINPITDFSGNIILRFTDFSLDSEPKYSIEECKERDATYAASLKVKARLINKELDEIKEQEIFMGEFPLMTETGTFVINGAERVIVSQLVRSPGIYYASDFDKVGKKLLSSTVIPNRGAWLEYETDSNDVFYVRVDRTRKVPVTVLIRALGIGSDSEIVELFGEEPKILATIEKDVSKSYEEGLIEIYKKLRPGEPPTVESSETLLRGMFFDPKRYDLAKVGRYKFNKKLALKNRIAGAELAEDVIDPLTGEIVCEAGTKLTMENCEDIQNTGIPFVYITVEGEERNIKILTNQVVDIDCFISEYGLTAKDLNIKEKVYYPVLAKILEEYENPQEIKEAIKENMHEL…	2016-01-15	P41	WCHA + CN	8	CN - gentamicin
Firmicutes	Bacilli	Lactobacillales	Lactobacillaceae	Lactobacillus	Lactobacillus gallinarum	An115	99	NFLS00000000	Lactobacillus gallinarum	Firmicutes > Bacilli > Lactobacillales > Lactobacillaceae > Lactobacillus > Lactobacillus gallinarum	f__Lactobacillaceae;g__Lactobacillus;s__Lactobacillus gallinarum_99.7%	453	2039377	247	88	36.52	1559	TGAGAGTTTGATCCTGGCTCAGGACGAACGCTGGCGGCGTGCCTAATACATGCAAGTCGAGCGAGCAGAACCAGcAGATTTACTTCGGTAATGACGCTGGGGACGCGAGCGGCGGATGGGTGAGTAACACGTGGGGAACCTGCCCCATAGTCTGGGATACCACTTGGAAACAGGTGCTAATACCGGATAAGAAAGCAGATCGCATGATCAGCTTATAAAAGGCGGCGTAAGCTGTCGCTATGGGATGGCCCCGCGGTGCATTAGCTAGTTGGTAAGGTAACGGCTTACCAAGGCGATGATGCATAGCCGAGTTGAGAGACTGATCGGCCACATTGGGACTGAGACACGGCCCAAACTCCTACGGGAGGCAGCAGTAGGGAATCTTCCACAATGGACGCA…	ttgttaaatggacacgtagtgaactacggtaagcatcgaactagacgtagcttctctcgcattaaagaagtattgaagctccctaacttaactgatgttcaaaccgaatcatataagtggtttcttgataaaggcattaaagaagtctttgatgacatcatgcctattagtgacttctcaggtaagctttcattagaatatgttggctacaagcttcaaaagcctaagtatacagttgatgaagctcgtgatcatgatgcaacttatgctgcaccaatgcacgtaactttgaagcttactaaccaagaaactggtgaaattaagactcaagatgtattctttggcgatttaccattaatgactgaatcaggttcattcatcgtcaatggtgccgaaaga…	MLNGHVVNYGKHRTRRSFSRIKEVLKLPNLTDVQTESYKWFLDKGIKEVFDDIMPISDFSGKLSLEYVGYKLQKPKYTVDEARDHDATYAAPMHVTLKLTNQETGEIKTQDVFFGDLPLMTESGSFIVNGAERVIVSQLVRSPGVYYTGDYDKNGRQIFGTTVIPNRGAWLEYETDAKNVSFVRVDRTRKLPLTVLIRAMGIGSDSDIIDMFGQSDTLQFTLDKDVHKNPADSRVAEALKDIYERLRPGEPKTTDSSRSLLYARFFDPRRYDLAPVGRYKINKKLSLKNRLYGQTLAETLADPDTGEIIAKKDTVVTHEVMDKLAPYLDRDDFKMVTYQPSKEGVLPDPITVQEIKVYSKVDPEREVKLMSNGHIAADVKHLTPADVLASINYFFALQD…	2016-01-15	P41	WCHA + CN	8	CN - gentamicin
Bacteroidetes	Bacteroidia	Bacteroidales	Rikenellaceae	Alistipes	Alistipes senegalensis	An116	97	NFLR00000000	Alistipes sp. An116	Alistipes senegalensis [n=1]	f__Rikenellaceae;g__Alistipes;s__Alistipes senegalensis_97.2%	538	3264205	212	58	58.57	1523	GGAGAGTTTGATCCTGGCTCAGGATGAACGCTAGCGGCAGGCCTAACACATGCAAGTCGAGGGGCATCGGGaTTGAAGCTTGCTTCAAtTGCCGGCGACCGGCGCACGGGTGCGTAACGCGTATGCAACCTACCCAGAACAGGGGGATAACACTGAGAAATTGGTACTAATACCCCATAATATATAGGGAGGCATCTTCCTATGTTGAAAACTCCGGTGGTTTTGGATGGGCATGCGTTGTATTAGCTGGTTGGTGAGGTAACGGCTCACCAAGGCGACGATACATAGGGGGACTGAGAGGTTAACCCCCCACATTGGTACTGAGACACGGACCAAACTCCTACGGGAGGCAGCAGTGAGGAATATTGGTCAATGGACGCAAGTCTGAACCAGCCATGC…	atgtccgcagcaaaaacacaacagagaattagcttttccacggtcaagaaccgggttccgtatccggatctgctggaggttcagcttaaatcattccgggactttttccagatggacaccacggccgaaaaccgtaagaacgagggactctacaaggtctttcaggaaaatttccccattacggatacccggaacaacttcgttctggagtttatcgactactatatcgacccgccccgctactcgatcgaggagtgtctcgagcgcggactcacatacagcgtgcccctcaaggcaaaactgaaactctactgcacggacgatgagcacgaggatttcggcgtcgtagtccaggacgtctatttcggtacgatcccctacatgaccgagcgcggtacg…	MSAAKTQQRISFSTVKNRVPYPDLLEVQLKSFRDFFQMDTTAENRKNEGLYKVFQENFPITDTRNNFVLEFIDYYIDPPRYSIEECLERGLTYSVPLKAKLKLYCTDDEHEDFGVVVQDVYFGTIPYMTERGTFVINGAERVIVSQLHRSPGVFFGQSMHTNGTKLYSARIIPFKGSWIEFATDINNVMYAYIDRKKKLPVTTLLRAIGYEADQQILEIFDLADEVKVTKANLKKAVGRKLAARVLSTWVEDFVDEDTGEVVSIERNNVIVDRETVLQEEDIDKIIESGAKTILLHKENQSGIDFSIIYNTLQKDPCNSEKEAVVYIYRQLRASEPPDEATARDVIEKLFFSDKRYDLGDVGRYRINKKLGLDIDPAIRTLTREDIIAIIKYLIQLINS…	2016-01-15	P42	WCHA	9
Firmicutes	Clostridia	Clostridiales	Lachnospiraceae	Clostridium XlVa	[Eubacterium] contortum	An118	95	NFLQ00000000	Lachnoclostridium sp. An118	Firmicutes > Clostridia > Clostridiales > Eubacteriaceae > Eubacterium	f__Lachnospiraceae;g__Dorea_95.2%	241	3480620	295	58	52.25	1529	CGAGAGTTTGATCCTGGCTCAGGATGAACGCTGGCGGCGTGCTTAACACATGCAAGTCGAGCGAAGCACTTACTTTTGATTTCTTCGGAATGAGGAgGTCTGTGACTtAGCGGCGGACGGGTGAGTAACGCGTGGGCAACCTGCCTCACACAGGGGGATAACAGTTAGAAATGACTGCTAATACCGCATAAGACCaCaGCACCGCATGGTGCaGGGGTAAAAACTCCGGTGGTGTGAGATGGGCCCGCGTCTGATTAGGTAGTTGGTGCGGTAACGGCGCACCAAGCCGACGATCAGTAGCCGACCTGAGAGGGCGACCGGCCACATTGGGACTGAGACACGGCCCAAACTCCTACGGGAGGCAGCAGTGGGGAATATTGCACAATGGGGGAAACCCTG…	atggagaaaaacagaattcgtcctattaaaagcggaaaaaattcgcgcatgagttattccaggcagaaagaagtgcttcagatgcctaacctgatcgaagtccagaaagactcctatcagtggttccttgacgagggattaaaagaagtatttgatgacatttctccgatcacagactacagcggaaagctcagcctggagtttgtggacttcaccttgtgcgagaaagacgtaaagtactcgatcgaggagtgtaaggagcgcgatgccacctatgcggctccgctgaaggtgcgcgtaaggcttcacaacaaggagacagatgagatcaatgagcatgagatcttcatgggagacctgccgctgatgacagcgacaggaacttttgtgatcaatggt…	MEKNRIRPIKSGKNSRMSYSRQKEVLQMPNLIEVQKDSYQWFLDEGLKEVFDDISPITDYSGKLSLEFVDFTLCEKDVKYSIEECKERDATYAAPLKVRVRLHNKETDEINEHEIFMGDLPLMTATGTFVINGAERVIVSQLVRSPGIYYGIAHDKLGKRLFSSTVIPNRGAWLEYETDSNDVFYVRVDRTRKVPITVLIRALGIGTNPEIVELFGEEPKIMASFEKDAATNYQEGLLELYKKIRPGEPLAVDSAESLITSMFFDPRRYDLAKVGRYKFNKKLMLRNRIAGHVLAEDAVSPITGEVIAEAGTKLTREMADAIQNAAIPYVWIDRPEEERKVKVLSNMMVDLKSIVDIDPGEVGVTELVYYPVLSGLLEETAGDIDELKSAIKRDIHDLI…	2016-01-15	P42	WCHA	9
Firmicutes	Bacilli	Lactobacillales	Lactobacillaceae	Lactobacillus	Lactobacillus gallinarum	An119	99	NFLP00000000	Lactobacillus gallinarum	Firmicutes > Bacilli > Lactobacillales > Lactobacillaceae > Lactobacillus > Lactobacillus gallinarum	f__Lactobacillaceae;g__Lactobacillus;s__Lactobacillus gallinarum_99.7%	48	2068702	197	93	36.5	1559	TGAGAGTTTGATCCTGGCTCAGGACGAACGCTGGCGGCGTGCCTAATACATGCAAGTCGAGCGAGCAGAACCAGtAGATTTACTTCGGTAATGACGCTGGGGACGCGAGCGGCGGATGGGTGAGTAACACGTGGGGAACCTGCCCCATAGTCTGGGATACCACTTGGAAACAGGTGCTAATACCGGATAAGAAAGCAGATCGCATGATCAGCTTATAAAAGGCGGCGTAAGCTGTCGCTATGGGATGGCCCCGCGGTGCATTAGCTAGTTGGTAAGGTAACGGCTTACCAAGGCGATGATGCATAGCCGAGTTGAGAGACTGATCGGCCACATTGGGACTGAGACACGGCCCAAACTCCTACGGGAGGCAGCAGTAGGGAATCTTCCACAATGGACGCA…	ttgttaaatggacacgtagtgaactacggtaagcatcgaactagacgtagcttctctcgcattaaagaagtattgaagctccctaacttaactgatgttcaaaccgaatcatataagtggtttcttgataaaggcattaaagaagtctttgatgacatcatgcctattagtgacttctcaggtaagctttcattagaatatgttggctacaagcttcaaaagcctaagtatacagttgatgaagctcgtgatcatgatgcaacttatgctgcaccaatgcacgtaactttgaagcttactaaccaagaaactggtgaaattaagactcaagatgtattctttggcgatttaccattaatgactgaatcaggttcattcatcgtcaatggtgccgaaaga…	MLNGHVVNYGKHRTRRSFSRIKEVLKLPNLTDVQTESYKWFLDKGIKEVFDDIMPISDFSGKLSLEYVGYKLQKPKYTVDEARDHDATYAAPMHVTLKLTNQETGEIKTQDVFFGDLPLMTESGSFIVNGAERVIVSQLVRSPGVYYTGDYDKNGRQIFGTTVIPNRGAWLEYETDAKNVSFVRVDRTRKLPLTVLIRAMGIGSDSDIIDMFGQSDTLQFTLDKDVHKNPADSRVAEALKDIYERLRPGEPKTTDSSRSLLYARFFDPRRYDLAPVGRYKINKKLSLKNRLYGQTLAETLADPDTGEIIAKKDTVVTHEVMDKLAPYLDRDDFKMVTYQPSKEGVLPDPITVQEIKVYSKVDPEREVKLMSNGHIAADVKHLTPADVLASINYFFALQD…	2016-01-15	P42	WCHA	9
Firmicutes	Clostridia	Clostridiales	Lachnospiraceae	Coprococcus	Drancourtella massiliensis	An12	96	NFLO00000000	Drancourtella sp. An12	none	f__Lachnospiraceae;g__Sellimonas;s__Sellimonas intestinalis_96.1%	597	3637323	43	55	46.18	1526	CGAGAGTTTGATCCTGGCTCAGGATGAACGCTGGCGGCGTGCCTAACACATGCAAGTCGAACGAAGCaCTTTCTTTAGATTCTTCGGATGAAGAAGACTGTGACTGAGTGGCGGACGGGTGAGTAACGCGTGGGCAACCTGCCCTGTACAGGGGGATAACAGTTAGAAATGACTGCTAATACCGCATAAGCGCACGAGGACGCATGTTCTTGTGTGAAAAACTCCGGTGGTACAGGATGGGCCCGCGTCTGATTAGGTAGTTGGTGGGGCAGCGGCCTACCAAGCCGACGATCAGTAGCCGACCTGAGAGGGTGACCGGCCACATTGGGACTGAGACACGGCCCAAACTCCTACGGGAGGCAGCAGTGGGGAATATTGCACAATGGGGGAAACCCTGAT…	atggagaaaaacagaattcgtcccatgaaaagcggaagaagttcccggatgacctattccagacaaaaagaagttcttgagatgccaaatctgattgaggttcagaaagattcctatcagtggttcctcgacgagggtttgaaagaagtgttcgacgacatttcgccgattacggattacagcggacagctgagcctggaatttgtcgattttacattatgcgaagatgatgtgaagtatacgatcgaggaatgcaaagagcgggatgcgacttatgcagcgcctttgaaagtaagggtaaggctttataataaggaaacggatgagatcaacgaacacgagatctttatgggcgatctgcctattatgacgaagacaggtacttttgtcatcaatggt…	MEKNRIRPMKSGRSSRMTYSRQKEVLEMPNLIEVQKDSYQWFLDEGLKEVFDDISPITDYSGQLSLEFVDFTLCEDDVKYTIEECKERDATYAAPLKVRVRLYNKETDEINEHEIFMGDLPIMTKTGTFVINGAERVIVSQLVRSPGIYYGIAHDKIGKQLYSCTVIPNRGAWLEYETDSNDVFYVRVDRTRKVPITVLIRALGVGTNPEIIEMFGEEPKILASFGKDTAENYQEGLLELYKKIRPGEPLAVDSAESLITSMFFDPRRYDLARVGRYKFNKKLLLKNRITGHVLAREVFSPLTGEILAEAGTEVTRELADTIQNNAVPFVWISREGEDRDIKVLSNMAVDLKEVTGIEPKEVGVSELVYYPVLADLMEEAAGDTEELKEAVRKNLHELV…	2015-07-29	IV (J/25)	WCHA	9
Firmicutes	Clostridia	Clostridiales	Ruminococcaceae	Subdoligranulum	Gemmiger formicilis	An120	95	NFLN00000000	Gemmiger sp. An120	none	f__Ruminococcaceae;g__AM2_95.1%	2719	3406814	247	51	60.15	1523	AAAGAGTTTGATCCTGGCTCAGGACGAACGCTGGCGGCGCGCCTAACACATGCAAGTCGAACGGAGTTATtTTGGCTGAAGTTTTCGGATGGACGCCGGGATAACTTAGTGGCGAACGGGTGAGTAACACGTGAGGAACCTGCCCTTGAGTGGGGGACAACAGTTGGAAACGACTGCTAATACCGCATAAGCCCACAGAGCCGCATGGCTCAGGGGGAAAAGGAGCAATTCGCTTAAGGATGGACTCGCGTCCAATTAGGTAGATGGTGAGGTAACGGCCCACCATGCCGACGATTGGTAGCCGGACTGAGAGGTTGAACGGCCACATTGGGACTGAGACACGGCCCAGACTCCTACGGGAGGCAGCAGTGGGGAATATTGCACAATGGGGGAAACCCT…	atgatgaaggtcaagcccgtaaagctcggcagcacccagcgcatgagcttttcccgcatcgacgaagtcatcgagatgcccaacctgatcgaggtgcagaagaactcgtatcagtggttcctggacgagggcctgaaagaggtcttcaaggacatctccaccatcgaggactacaccggcaacctggtgctggagtttatcgactaccggctggacaaggagcccaagtattccatcaaagaatgcaaggagcgggacgtgacctacgccgcgcccctgcgggtgaccgcccggctgctgaataaggagaccggcgaagtcaaggagcaggaaatcttcatgggcgatttcccgctgatgaccgatgcgggcacctttgtcatcaacggcgccgagcgc…	MMKVKPVKLGSTQRMSFSRIDEVIEMPNLIEVQKNSYQWFLDEGLKEVFKDISTIEDYTGNLVLEFIDYRLDKEPKYSIKECKERDVTYAAPLRVTARLLNKETGEVKEQEIFMGDFPLMTDAGTFVINGAERVIVSQLVRSPGVYFGESYDKTGKKLFTATMNPNRGAWLEYETDSSDVFYVRIDKNRKLPVTVLIRALGLSTDEQIKDVFGEDERILATLEKDTTHNEEEGLLETYRKLRPGEPPTVESAKSHLNALFFDPRRYDLSRFGRYKMNKKLALARRITGFVAAREIVAPLTGELLCAPGEKITREIAQAAEDAGVSVVYIHTPDLGEDGHEVKVFTNGTVDAQKFFSFDVTECGITERVRFDELRAILEETDDEEAQKELLVKNHDKLIG…	2016-01-15	P42	WCHA	9
Firmicutes	Clostridia	Clostridiales	Ruminococcaceae	Faecalibacterium	Faecalibacterium prausnitzii	An121	95	NFLM00000000	Faecalibacterium sp. An121	Faecalibacterium prausnitzii [n=1]	f__Ruminococcaceae;g__Faecalibacterium;s__Faecalibacterium prausnitzii_A_96.4%	848	2728163	299	62	61.06	1508	AAAGAGTTTGATCCTGGCTCAGGACGAACGCTGGCGGCGCGCCTAACACATGCAAGTCGAACGGaGTTGAGAGGAGCTTGCTTTTCTTGACTTAGTGGCGAACGGGTGAGTAACGCGTGAGGAACCTGCCTCAAAGAGGGGGACAACAGTTGGAAACGACTGCTAATACCGCATAAGCCCACgGATCCGCATGGATCAGAGGGAAAAGGAGagATCCGCTTTGAGATGGCCTCGCGTCCGATTAGCTGGTTGGTGAGGTAACGGCCCACCAAGGCgACGATCGGTAGCCGGACTGAGAGGTTGAACGGCCACATTGGGACTGAGACACGGCCCAGACTCCTACGGGAGGCAGCAGTGGGGAATATTGCACAATGGGGGAAACCCTGATGCAGCGACGCC…	atgatgaaagtcaagcccgtaaagctcggcaaaaccgagcggatgagcttctcccacatcgacgaagtcatcgagatgcccaacctgatcgaggtccagaagaactcgtaccagtggtttttggacgagggcctgcgggaggtgttccatgacatcggcgtcatcgaggattataccggcaacctggcgctgagctttgtggattaccgcctggacaaagagcccaagtacagcatcaaagagtgcaagagccgcgacgtcacctacgccgcgcccctgcgcgtcaccgcccggctgctgaacaaggagaccggcgaggtgaaggatcaggagatcttcatgggggatttccctctgatgaccgatgcgggcaccttcgtcatcaacggcgccgagcgc…	MMKVKPVKLGKTERMSFSHIDEVIEMPNLIEVQKNSYQWFLDEGLREVFHDIGVIEDYTGNLALSFVDYRLDKEPKYSIKECKSRDVTYAAPLRVTARLLNKETGEVKDQEIFMGDFPLMTDAGTFVINGAERVIVSQLVRSPGVFYGAAKDKVGNDLFSATMNPNRGAWLEYETDAANVFYVRIDKNRKLPVTVLCRALGLSSDEDILGYFGEDERILATLEKDTTKNSEEGLLEVYRKLRPGEPPTVESATSQINMLFFDPRRYDLSRFGRYKMNKKLSLARRITGQVAAENVVDPLTGELLIEEGEKITRAKAEQADAAGVNLVTLLIEDKKVKVITNGCVDAQGFFSFNVKECGINERCSFDELRKILDTTSDPEEQKELLRRNHDQLIGRTLTV…	2016-01-15	P42	WCHA	9
Firmicutes	Clostridia	Clostridiales	Ruminococcaceae	Faecalibacterium	Faecalibacterium prausnitzii	An122	96	NFLL00000000	Faecalibacterium sp. An122	Faecalibacterium prausnitzii [n=1]	f__Ruminococcaceae;g__Faecalibacterium;s__Faecalibacterium prausnitzii_A_96.5%	850	3272200	242	80	59.47	1511	AAAGAGTTTGATCCTGGCTCAGGACGAACGCTGGCGGCGCGCCTAACACATGCAAGTCGAACGGAGCTTGAGAAAGCTTGCTTTCTTAAGcTtCTTAGTGGCGAACGGGTGAGTAACGCGTGAGGAACCTGCCTCAGAGTGGGGGACAACAGTTGGAAACGACTGCTAATACCGCATAAGCCCACGGgTCCGCATGGATCTGAGGGAAAAGGAGCAATCCGCTTTGAGATGGCCTCGCGTCCGATTAGCTAGTTGGTGAGGTAACGGCCCACCAAGGCGACGATCGGTAGCCGGACTGAGAGGTTGAACGGCCACATTGGGACTGAGACACGGCCCAGACTCCTACGGGAGGCAGCAGTGGGGAATATTGCACAATGGGGGAAACCCTGATGCAGCGAC…	atgatgaaagtcaagcccgtaaaactcggcaaaaccgagcggatgagcttctcccacatcgacgaagtcattgagatgcccaacctgatcgaggtccagaagaattcctatcagtggttcctggacgaaggtctgcgggaggtatttcatgatatcagcgtcattgaggattacaccggcaacctcgcgctgagcttcgtggattaccgcctcgacaaagagcccaagtacagcatcaaggagtgcaagagccgcgacgtcacctacgcagcacccctgcgcgtcacggcccgcctgctgaacaaggagaccggcgaggtcaaggatcaggagatcttcatgggagacttccccctgatgaccgatgcgggcaccttcgtcatcaacggcgccgagcgc…	MMKVKPVKLGKTERMSFSHIDEVIEMPNLIEVQKNSYQWFLDEGLREVFHDISVIEDYTGNLALSFVDYRLDKEPKYSIKECKSRDVTYAAPLRVTARLLNKETGEVKDQEIFMGDFPLMTDAGTFVINGAERVIVSQLVRSPGVFYGAAKDKVGNDLFSATMNPNRGAWLEYETDASDVFYVRIDKNRKLPVTVLCRALGLSSNEDILNYFGEDERILATLEKDTTKNTEEGLLEVYRKLRPGEPPTVESATSQINMLFFDPRRYDLSRFGRYKMNKKLALARRIIGQVAAENVVDPLTGELLIEAGEKITRAKAEQADAAGVNLVTLMIDDKPVKVITNGCVDAQGFFSFDVKECGINERCSFEELRKILDTTSDAEEQKELLRRNHDLLIGRTLTV…	2016-01-15	P42	WCHA	8
Firmicutes	Bacilli	Lactobacillales	Lactobacillaceae	Lactobacillus	Lactobacillus salivarius	An128	99	NFLK00000000	Lactobacillus salivarius	Firmicutes > Bacilli > Lactobacillales > Lactobacillaceae > Lactobacillus > Lactobacillus salivarius	f__Lactobacillaceae;g__Lactobacillus_B;s__Lactobacillus_B salivarius_99.9%	468	1900005	453	50	32.75	1557	TGAGAGTTTGATCCTGGCTCAGGACGAACGCTGGCGGCGTGCCTAATACATGCAAGTCGAACGAAACTTTCTTACACCGAATGCTTGCATTCAcCGTAAGAAGTTGAGTGGCGGACGGGTGAGTAACACGTGGGTAACCTGCCTAAAAGAAGGGGATAACACTTGGAAACAGGTGCTAATACCGTATaTCTCTaAGGATCGCATGAtCCTTAGATGAAAGATGGTTCTGCTATCGCTTTTAGATGGACCCGCGGCGTATTAACTAGTTGGTGGGGTAACGGCCTACCAAGGTGATGATACGTAGCCGAACTGAGAGGTTGATCGGCCACATTGGGACTGAGACACGGCCCAAACTCCTACGGGAGGCAGCAGTAGGGAATCTTCCACAATGGACGCAAG…	ttggcaggacacttagtaaaatacggtaaacaccgtgtacgtagaagttactcgcgaattaaagaagttcttgatctacctaacttgattgaagttcaaactgattcttacaagtggtttttagatgaaggtcttcgtgaaatgtttgatgacattatgccaattgaagattttcaaggtaaattatcacttgaatttgtagattatcaacttttagaaccaaagtatacagttgaagaagcacgtcaacatgatgctaattattcagcaccattacatgttactttacgcttaatcaaccatgaaactggtgaaattaagtcacaagatgtattctttggcgatttcccattgatgactaagcaaggtacattcattattaacggggcagaacgtgtt…	MAGHLVKYGKHRVRRSYSRIKEVLDLPNLIEVQTDSYKWFLDEGLREMFDDIMPIEDFQGKLSLEFVDYQLLEPKYTVEEARQHDANYSAPLHVTLRLINHETGEIKSQDVFFGDFPLMTKQGTFIINGAERVIVSQLVRSPGVYFNSELDKNGRTNYGTTVIPNRGAWLEYETDAKNVAYVRIDRTRKIPLTELIRALGYGSDNEIVEILGSNSDSLMLTLEKDVHKNMDDSRVEESLKDIYERLRPGEPKTADSSRSLLTARFFDPKRYDLAPVGRYKINKKLDLKTRLLNLTVAETLADPDTGEIIVNKDEVIDKQVMDKLAPYLARDDFKTFTFHPSEEGVVQEPMTLQIVKVYSPKDPEKVVNVIGNANVDIQFKHITPADIVASMNYFFNLQE…	2016-01-15	P42	WCHA + CN	9	CN - gentamicin
Firmicutes	Erysipelotrichia	Erysipelotrichales	Erysipelotrichaceae	Coprobacillus	Massiliomicrobiota timonensis	An13	100	NFLJ00000000	Massiliomicrobiota timonensis	Candidatus Stoquefichus sp. [n=1]	f__Erysipelatoclostridiaceae;g__Stoquefichus_94.5%	775	2808053	384	113	31.46	1519	GGAGAGTTTGATCCTGGCTCAGGATGAACGCTGGCGGCGTGCCTAATACATGCAAGTCGGACGCAATGCTTCGGCATTGAGTGGCGAACGGGTGAGTAAGACATAAGCAACCTGCCCCTGTGAGGGGGATAACTGCTGGAAACGGcAGCTAAGACCGCATAGGCATAGAGGACGCATGTCGACTATGTTAAATATCCCACGGGATAGCACAGGGATGGGCTTATGACGCATTAGCCAGCTGGTGAGGTAACGGCTCACCAGGGCGACGATGCGTAGCCGGCCTGAGAGGGTGGACGGCCACACTGGGACTGAGACACGGCCCAGACTCCTACGGGAGGCAGCAGTAGGGAATTTTCGGCAATGGGCGAAAGCCTGACCGAGCAACGCCGCGTGAAGGAA…	ttggaaagaaatggaactcaggcaaaaagtcgtattaatcgtcgcaattattcaagaattagtgggtctttggaattgccaaatttagtagaaatccagacaaattcttttgaatggtttaaaaacgaaggaattaaagaagtttataacgatgtttatcctattagcaattacaacgaaactttaactttagagtttgtggattgtcgctttgatgcaccgaaatattcagtggaagaagcaaaagatagagatacaaattattgtgcacctattcgtgcaactttacgtttagtgaataatggcactggtgaaattaaggaaaatgaagtctttatgggtgattttccattaatgacagattctggtacttttattattaatggagctgaacgtgtt…	MERNGTQAKSRINRRNYSRISGSLELPNLVEIQTNSFEWFKNEGIKEVYNDVYPISNYNETLTLEFVDCRFDAPKYSVEEAKDRDTNYCAPIRATLRLVNNGTGEIKENEVFMGDFPLMTDSGTFIINGAERVIVSQLVRSPGAYFADAMDKSGKTVFTGSMIPSRGTWLEFENDAKDILNVRIDRTRKIPGTILLRALGLSSDEDIIEVLGDHEFIRNTLAKDTTHNTDEALIEIYNKLRPGEPATLEGANNLLYTRFFDAKRYDLARAGRFKLGKKLSLLDRITNRVLAQDVIDIDGNVVMKEGTLLTKDKVDLLAPVFQAGAHMRDIHTNDFLRSHGRIQVLEVYVDETKSKKMKVVGTDLSLDCKYITISDMIAAYSYMLNLVDIYDSLDLASDD…	2015-07-29	IV (J/25)	WCHA	9
Firmicutes	Clostridia	Clostridiales	Lachnospiraceae	unclassified_Lachnospiraceae	[Eubacterium] fissicatena	An131	94	NFLI00000000	Lachnoclostridium sp. An131	none	f__Lachnospiraceae;g__Ruminococcus_B;s__Ruminococcus_B fissicatena_94.5%	164	3529099	286	46	50.87	1528	TGAGAGTTTGATCCTGGCTCAGGATGAACGCTGGCGGCGTGCCTAACACATGCAAGTCGAACGAAGCACTTATCTTcGATTCTTtCgGGATGAAGAGATATTTGACTGAGTGGCGGACGGGTGAGTAACGCGTGGGTAACCTGCCTCATACAGGGGGATAACAGTTAGAAATGACTGCTAATACCGCATAAGCGCACGgAatCGCATGaTTcaGTGTGAAAAGCCGAGACGGTATGAGATGGACCCGCGTCTGATTAGcTAGTTGGTGAGGTAAcGGCCCACCAAGgCGACGATCAGTAGCCGACCTGAGAGGGTGACCGGCCACATTGGGACTGAGACACGGCCCAAACTCCTACGGGAGGCAGCAGTGGGGAATATTGCACAATGGGGGAAACCCTG…	atggaaaagaacagaatacgtccggtagacaccggaaagggctacagaatgagctattccagacaaaaagaagttctggagatgccgaacctgatcgaagttcaaaaggattcctacaactggtttctgaaggaaggacttcgcgaggtgttcgacgacatctctccgattgctgactacagcggacatttgagtctggaatttgtcgacttcacgctctgcacgggtgagggcgatatcaaatacaccattgaagaatgcaaggagagagatgccacctacgcagctcctctgaaagtcaaggtacgtctttataataaagaaacagatgaaatcaatgagcatgagatattcatgggtgacctgccgctgatgacagagacaggtacatttgtgatc…	MEKNRIRPVDTGKGYRMSYSRQKEVLEMPNLIEVQKDSYNWFLKEGLREVFDDISPIADYSGHLSLEFVDFTLCTGEGDIKYTIEECKERDATYAAPLKVKVRLYNKETDEINEHEIFMGDLPLMTETGTFVINGAERVIVSQLVRSPGIYYAIDHDKVGKGLYSCTVIPNRGAWLEYETDSNDIFYVRVDRTRKVPVTVLVRALGYGTNPEIIDLFGEEPKVLATLSKDTAENYQEGLLELYKKIRPGEPLAVESAESLIMSMFFDPRRYDLAKVGRYKFNKKLMLRNRINGHILAEDVVDTQTGEIIAEAGTQVTRELADEIQNAAVPFVMIQCEERAVRVISSMMVDLRHYLDVDPKELGVTELVYYPALKKILEETSDPEEIKAAVKRDIHELIP…	2016-01-15	N40	WCHA	11
Firmicutes	Erysipelotrichia	Erysipelotrichales	Erysipelotrichaceae	Coprobacillus	Massiliomicrobiota timonensis	An134	98	NFLH00000000	Massiliomicrobiota sp. An134	Firmicutes > Erysipelotrichia > Erysipelotrichales > Erysipelotrichaceae > Candidatus Stoquefichus	f__Erysipelatoclostridiaceae;g__Stoquefichus_94.9%	366	2583105	403	94	31.58	1519	GGAGAGTTTGATCCTGGCTCAGGATGAACGCTGGCGGCGTGCCTAATACATGCAAGTCGGACGCAATGCTTCGGCATTGAGTGGCGAACGGGTGAGTAATACATAAGCAACCTGCCCCTGTGAGGGGGATAACTGCTGGAAACGGCAGCTAAGACCGCATAGGCATACATGACGCATGTCGAGTATgTTAAATATCCtACGGGATAGCACAGGGATGGGCTTATGACGCATTAGCTAGCTGGTGAGGTAGAGGCTCACCAGGGCGACGATGCGTAGCCGGCCTGAGAGGGTGGACGGCCACACTGGGACTGAGACACGGCCCAGACTCCTACGGGAGGCAGCAGTAGGGAATTTTCGGCAATGGGCGAAAGCCTGACCGAGCAACGCCGCGTGAAGGAA…	ttggaaaaaaatgtaactcaggcaaaaagtcgtattaatcgtcgtaattattcaagaattagtgggtctttagaattaccaaatttagtagaaatccaaacaaattcttatgaatggtttaagaacgaaggtatcaaagaagtttttaacgatgtttatcctattagcaattttaatgaaactttaactttagagtttgttgattgccgttttgatgagccaaaatattcagtagatgaagctaaagatagagatgcaaattattctgctcctattcgtgctactttacgtttagtgaataatggaactggcgaaattaaagaaaacgaagtctttatgggagattttccattaatgactgatgctggtacttttatcattaatggtgctgaacgtgtt…	MEKNVTQAKSRINRRNYSRISGSLELPNLVEIQTNSYEWFKNEGIKEVFNDVYPISNFNETLTLEFVDCRFDEPKYSVDEAKDRDANYSAPIRATLRLVNNGTGEIKENEVFMGDFPLMTDAGTFIINGAERVIVSQLVRSPGAYFADAMDKSGKTVFTGSMIPSRGTWLEFENDAKDILNVRIDRTRKIPGTILLRALGLSSDEDIIEVLGDHEFIRNTLAKDTTHNTDEALIEIYNKLRPGEPATLEGANTLLYTRFFDAKRYDLARAGRFKLGKKLSLLDRITNRVLAQDVIDIDGNVVMKEGTLLTKDKVDLLAPVFQAGAHTMDIKTNDFLKSHGRIQVLEVYVDETKSKKMRVVGTDLSLDCKYITISDMIAAYSYMLNLVDIYDSLDLASDD…	2016-01-15	N40	WCHA	10
Firmicutes	Clostridia	Clostridiales	Ruminococcaceae	Flavonifractor	Flavonifractor plautii	An135	98	NFLG00000000	Flavonifractor sp. An135	Flavonifractor plautii [n=1]	f__Oscillospiraceae;g__Flavonifractor;s__Flavonifractor plautii_97.7%	7	3907586	300	87	61.45	1527	TGAGAGTTTGATCCTGGCTCAGGATGAACGCTGGCGGCGTGCTTAACACATGCAAGTCGAACGGAGTGCTCATGACaGAGgTTTCGGcCAAtGGATTGAGTTACTTAGTGGCGGACGGGTGAGTAACGCGTGAGGAACCTGCCTTGGAGTGGGGAATAACAGTTGGAAACAGCTGCTAATACCGCATAATGCAGTTGGGTCGCATGGCCCTGACTGCCAAAGATTTATCGCTCTGAGATGGCCTCGCGTCTGATTAGCTgGTTGGCGGGGTAACGGCCCACCAAGGCGACGATCAGTAGCCGGACTGAGAGGTTGGCCGGCCACATTGGGACTGAGACACGGCCCAGACTCCTACGGGAGGCAGCAGTGGGGAATATTGGGCAATGGGCGCAAGCCTGA…	atggtcacagacaggatcaaagacgtctactacggcaggacgccccggaagagtttcgcccgccaccaggagatcctggagatgcccaacctgctggaggtgcagaagcactcttatcagtggttcctggacaagggactgcgtgaggtgttcaaggatgtgtcctgcatcaccgactacgccggcaatctggagctctccttcacggattactccatggacgagccgcccaagtacaacgtggaggagtgcaaggcccgggacgccacgtacgccgctcccatcaaggtccgggtgcgcctgcgcaacaaagagaccgaggagatcaaggagcaggagatcttcatgggagatttccccatcatgactcaggccggcaccttcgtcatcaacggcgcc…	MVTDRIKDVYYGRTPRKSFARHQEILEMPNLLEVQKHSYQWFLDKGLREVFKDVSCITDYAGNLELSFTDYSMDEPPKYNVEECKARDATYAAPIKVRVRLRNKETEEIKEQEIFMGDFPIMTQAGTFVINGAERVIVSQIVRSPGIYYSRTEDKAGNVTYASTVIPYRGAWLEYETDLSDVFYVRIDKNRKLPITCLIRAVGPRTDAEIVEMFGEDPRILATLEKDTCKTYEEALLEIYRKLRPGEPPTVDSAESLLNALFFDPRRYDLSAVGRYKFNKKLAMGPRLTNQKLAMPVVDPTTGEILAEPGETLTRERAMELEAKGVNEAVVDVDGTQVRVFGNHMVDMSKFVDFDPEECGVTEKVRFTVLQELMEQFSGEDLKDAIKDHLDDLIPKHII…	2016-01-15	N40	WCHA	9
Firmicutes	Clostridia	Clostridiales	Lachnospiraceae	unclassified_Lachnospiraceae	[Eubacterium] fissicatena	An138	94	NFLF00000000	Lachnoclostridium sp. An138	none	f__Lachnospiraceae;g__GCA-900066575_96.3%	164	3702317	250	62	50.44	1526	TGAGAGTTTGATCCTGGCTCAGGATGAACGCTGGCGGCGTGCCTAACACATGCAAGTCGAACGAAGCACTTATCTTTGATTCTTcGGATGAAGAGATATTTGACTGAGTGGCGGACGGGTGAGTAACGCGTGGGTAACCTgCCTCATACAGGGGGATAACAGTTAGAAATGACTGCTAATACCGCATAAGCGCACGGAATCGCATGATTCAGTGTGAAAAGCCGAGACGGTATGAGATGGACCCGCGTCTGATTAGgTAGTTGGTGAGGTAACGGCCCACCAAGcCGACGATCAGTAGCCGACCTGAGAGGGTGACCGGCCACATTGGGACTGAGACACGGCCCAAACTCCTACGGGAGGCAGCAGTGGGGAATATTGCACAATGGGGGAAACCCTGAT…	atggaaaagaacagaatacgtccggtgaacaccggaaagggctacagaatgagctattccagacaaaaagaagtcctggagatgccgaacctgatcgaagttcagaaggattcctacaactggttcctgaaagaaggacttcgcgaagtgttcgacgatatctccccgattgccgattacagcgggcatttaagtctggaatttgtggacttcacgctctgtacgggtgagggcgatatcaagtacaccattgaggaatgcaaggagagagatgccacttacgcagctcctctgaaagtcaaggtacgtctttataataaagaaacagatgaaatcaatgagcatgagatattcatgggtgacctgccgctgatgacagagacaggtacatttgtgatc…	MEKNRIRPVNTGKGYRMSYSRQKEVLEMPNLIEVQKDSYNWFLKEGLREVFDDISPIADYSGHLSLEFVDFTLCTGEGDIKYTIEECKERDATYAAPLKVKVRLYNKETDEINEHEIFMGDLPLMTETGTFVINGAERVIVSQLVRSPGIYYAIDHDKVGKGLYSCTVIPNRGAWLEYETDSNDIFYVRVDRTRKVPVTVLVRALGYGTNPEIIDLFGEEPKILATLSKDTAENYQEGLLELYKKIRPGEPLAVESAESLIMSMFFDPRRYDLAKVGRYKFNKKLMLRNRIAGHILAEDVVDTQTGEIIAEAGTQVTRELADEIQNAAVPFVMIQCEERAVRVISSMMVDLRHYLDADPKELGVTELVYYPALKKILEETSDPEEIKAAVKRDIHELIP…	2016-01-15	N40	WCHA	9
Firmicutes	Clostridia	Clostridiales	Lachnospiraceae	Clostridium XlVa	[Clostridium] saccharolyticum	An14	95	NFLE00000000	Lachnoclostridium sp. An14	Clostridium sp. [n=1]	f__Lachnospiraceae;g__Clostridium_M;s__Clostridium_M clostridioformis_95.3%	460	4319160	247	93	54.42	1526	TGAGAGTTTGATCCTGGCTCAGGATGAACGCTGGCGGCGTGCCTAACACATGCAAGTCGAGCGAAGCTGTTTCAAGGAAGTTTTCGGATGGAATTGAgAtAGACTGAGCGGCGGACGGGTGAGTAACGCGTGGGTAACCTGCCTCATACAGGGGGATAACAGTTAGAAATGACTGCTAATACCGCATAAGCGCACAGGACCGCATGGTCaAGTGTGAAAAACTCCGGTGGTATGAGATGGACCCGCGTCTGATTAGCTAGTTGGTGGGGTAACGGCCTACCAAGGCGACGATCAGTAGCCGACCTGAGAGGGTGACCGGCCACATTGGGACTGAGACACGGCCCAAACTCCTACGGGAGGCAGCAGTGGGGAATATTGCACAATGGGGGAAACCCTGAT…	atggaaaaaagcagaatgcgcccggttcagtccgggaaaagcgtgagaatgagcttttcaagacaaaaagaagttcttgagatgcccaacctgattgagatccagaaggactcctatcagtggttccttgatgaaggcttaaaggaagtgttcgatgacatttccccgatcgctgattttgcaggacatttgagcttggaatttgtagattttacactttgcaagaacgatgtgaaatatacgattgaagaatgcaaggagcgcgatgcgacttacgcggcgcccttaaaagtcaaggtacggctctgtaacaaggacaaggacgagatcaatgagcacgagatcttcatgggcgaccttccgcttatgacggataccggctccttcgtgatcaatgga…	MEKSRMRPVQSGKSVRMSFSRQKEVLEMPNLIEIQKDSYQWFLDEGLKEVFDDISPIADFAGHLSLEFVDFTLCKNDVKYTIEECKERDATYAAPLKVKVRLCNKDKDEINEHEIFMGDLPLMTDTGSFVINGAERVIVSQLVRSPGIYYGIGHDKIGKELYSCTVIPNRGAWLEYETDSNDIFYVRVDRTRKVPVTVLIRALGYGTNAEIIDLFGEEPKLLASFGKDTSDNYQDGLLELYKKIRPGEPLSVDSAESLLNSMFFDPRRYDLAKVGRYKFNKKLHLKNRIKGHVLAEDVVDATTGEILAEKGTSVDQELATKIQNAAVPYVWVQGPTRNQKVLSNMMVDLAAYVDFDPAEAGVTELVFYPVLEGILAECGNDQEALKEAVHRNIHDLIPK…	2015-07-29	I (J/55)	WCHA	9
Firmicutes	Erysipelotrichia	Erysipelotrichales	Erysipelotrichaceae	Coprobacillus	Massiliomicrobiota timonensis	An142	98	NFLD00000000	Massiliomicrobiota sp. An142	Candidatus Stoquefichus sp. [n=1]	f__Erysipelatoclostridiaceae;g__Stoquefichus_94.9%	366	2805108	382	101	31.51	1519	GGAGAGTTTGATCCTGGCTCAGGATGAACGCTGGCGGCGTGCCTAATACATGCAAGTCGGACGCAATGCTTCGGCATTGAGTGGCGAACGGGTGAGTAATACATAAGCAACCTGCCCCTGTGAGGGGGATAACTGCTGGAAACGGCAGCTAAGACCGCATAGGCATACATGACGCATGTCGAGTATGTTAAATATCCtACGGGATAGCACAGGGATGGGCTTATGACGCATTAGCTAGCTGGTGAGGTAGAGGCTCACCAGGGCGACGATGCGTAGCCGGCCTGAGAGGGTGGACGGCCACACTGGGACTGAGACACGGCCCAGACTCCTACGGGAGGCAGCAGTAGGGAATTTTCGGCAATGGGCGAAAGCCTGACCGAGCAACGCCGCGTGAAGGAA…	ttggaaaaaaatgtaactcaggcaaaaagtcgtattaatcgtcgtaattattcaagaattagtgggtctttagaattaccaaatttagtagaaatccaaacaaattcttatgaatggtttaagaacgaaggtatcaaagaagtttttaacgatgtttatcctattagcaattttaatgaaactttaactttagagtttgttgattgccgttttgatgagccaaaatattcagtagatgaagctaaagatagagatgcaaattattctgctcctattcgtgctactttacgtttagtgaataatggaactggcgaaattaaagaaaacgaagtctttatgggagattttccattaatgactgatgctggtacttttatcattaatggtgctgaacgtgtt…	MEKNVTQAKSRINRRNYSRISGSLELPNLVEIQTNSYEWFKNEGIKEVFNDVYPISNFNETLTLEFVDCRFDEPKYSVDEAKDRDANYSAPIRATLRLVNNGTGEIKENEVFMGDFPLMTDAGTFIINGAERVIVSQLVRSPGAYFADAMDKSGKTVFTGSMIPSRGTWLEFENDAKDILNVRIDRTRKIPGTILLRALGLSSDEDIIEVLGDHEFIRNTLAKDTTHNTDEALIEIYNKLRPGEPATLEGANTLLYTRFFDAKRYDLARAGRFKLGKKLSLLDRITNRVLAQDVIDIDGNVVMKEGTLLTKDKVDLLAPVFQAGAHTMDIKTNDFLKSHGRIQVLEVYVDETKSKKMRVVGTDLSLDCKYITISDMIAAYSYMLNLVDIYDSLDLASDD…	2016-01-15	N40	WCHA + NEO	9	NEO - neomycin
Firmicutes	Bacilli	Lactobacillales	Enterococcaceae	Enterococcus	Enterococcus cecorum	An144	100	NFLC00000000	Enterococcus cecorum	Firmicutes > Bacilli > Lactobacillales > Enterococcaceae > Enterococcus > Enterococcus cecorum	f__Enterococcaceae;g__Enterococcus_E;s__Enterococcus_E cecorum_100%	1786	2521030	285	108	36.1	1554	TGAGAGTTTGATCCTGGCTCAGGACGAACGCTGGCGGCGTGCCTAATACATGCAAGTCGAACGCATTTtCTTtCACCGTAGCTTGCTACACCGgAAGAAAATGAGTGGCGAACGGGTGAGTAACACGTGGGTAACCTGCCCATCAGCGGGGGATAACACTTGGAAACAGGTGCTAATACCGCATAATTcCATtTACCGCATGGTAgATgGATGAAAGgCGCTTTTGCGTCACTGATGGATGGACCCGCGGTGCATTAGCTAGTTGGTGGGGTAACGGCCTACCAAGGCTGCGATGCATAGCCGACCTGAGAGGGTGATCGGCCAcACTGGGACTGAGACACGGCCCAGACTCCTACGGGAGGCAGCAGTAGGGaATCTTCGGCAATGGACGCAAGTCTG…	ttggctggacacgtagtaaaatacggaaagcaccgcgaacgtagaagtttcgcacgtatcagtgaagtattggaattaccgaatttgattgagattcaaacagattcttatcaatggttcttagatgaaggactaagagaaatgtttgaagatattttaccgattgaagatttcaacggcaatttatctctagaattcgtagattatgagttgaagacacctaagtatgatgtagatgaagcacgtgcacacgatgcaaactattctgcaccattacatgtaacattacgtttgacaaatagagaaactggcgaaatcaagtcacaagaagtattctttggcgatttcccattaatgactgaacaaggaacctttatcatcaacggggcagaacgtgtt…	MAGHVVKYGKHRERRSFARISEVLELPNLIEIQTDSYQWFLDEGLREMFEDILPIEDFNGNLSLEFVDYELKTPKYDVDEARAHDANYSAPLHVTLRLTNRETGEIKSQEVFFGDFPLMTEQGTFIINGAERVIVSQLVRSPGVYFHGKVDKNGKEGFGSTVIPNRGAWLEMETDSKDISYVRIDRTRKIPLTVLVRALGFGSDDTIFEIFGDSESLRNTIEKDLHKNASDSRTEEGLKDIYERLRPGEPKTADSSRNLLNARFFDPKRYDLAAVGRYKVNKKLDLKTRLLNLTLAETLVDPETGEILVEKGTVLTHQVIDSIAEQLENGLNSVTYYPSEDGVVTEPMTVQVIKVFSPKDPEREINIIGNGYLPSDVRTIRPADIIASMSYFLNLMEGI…	2016-01-15	N40	WCHA + NEO	8	NEO - neomycin
Firmicutes	Erysipelotrichia	Erysipelotrichales	Erysipelotrichaceae	Clostridium XVIII	[Clostridium] spiroforme	An149	99	NFLB00000000	[Clostridium] spiroforme	Firmicutes > Erysipelotrichia > Erysipelotrichales > Erysipelotrichaceae > Erysipelatoclostridium > [Clostridium] spiroforme	f__Erysipelatoclostridiaceae;g__Erysipelatoclostridium;s__Erysipelatoclostridium saccharogumia_96.4%	177	2786011	329	36	28.86	1520	GGAGAGTTTGATCCTGGCTCAGGATGAACGCTGGCGGCGTGCCTAATACATGCAAGTCGAACGCGAGCAGCAATGCTCGAGTGGCGAACGGGTGAGTAATACATAAGTAACCTGCCCTAGACAGGGGGATAACTGCTGGAAACGGCAGCTAAGACCGCATAGGTATGGACACTGCATGGTGACCATATTAAAAGTGCCAAGGCACTGGTAGAGGATGGACTTATGGCGCATTAGCTGGTTGGTGAGGTAACGGCTCACCAAGGCGACGATGCGTAGCCGACCTGAGAGGGTGACCGGCCACACTGGGACTGAGACACGGCCCAGACTCCTACGGGAGGCAGCAGTAGGGAATTTTCGGCAATGGGGGGAACCCTGACCGAGCAACGCCGCGTGAAGGAA…	gtggaaaacaaaataaccaaagcaaagagtaaaattaatcgtcgtaattattcaagaataagtggatctttagaacttccaaatttagtagaaattcagacaaactcatataaatggtttaaagaagtaggaattaaagaagtttttgaagatatctacccaattactaactttaatgaaactttatcgttagaatttgtagattgtgtatttgatgaagcaaaacactcagttgaagaaagtaaagatcgtgatgcaaactacgcagcacctattagagcatctttacgtttagtgaactcaacaactggcgaaataaaagaacaagaagtatttatgggagatttcccattaatgactgattctgggacttttataattaacggtgctgagcgtgtt…	MENKITKAKSKINRRNYSRISGSLELPNLVEIQTNSYKWFKEVGIKEVFEDIYPITNFNETLSLEFVDCVFDEAKHSVEESKDRDANYAAPIRASLRLVNSTTGEIKEQEVFMGDFPLMTDSGTFIINGAERVIVSQLVRSPGAYFADALDKSGKTVFNGSIIPSRGTWLEFENDAKDVLNVRIDRNRKMPGTVLLRALGLSSNDEIIDVFGEHEFILNTLAKDNTTNMEEALIEIYNKLRPGEPATLEGANNLLFAKFFDCKRYDLAKAGRFKFKKKLSLLDRISGRVLAEDLVDIDGNVIYPEGTYITQEVIDVIKPVLEAGAHTREIKTNPRLESNGVIQILDVYVDDTKSKKMRVIGTDLSLDSKFVTISDMIAAYSYMFNLVDIYNSLDLTAED…	2016-01-15	N40	WCHA + CN	9	CN - gentamicin
Firmicutes	Erysipelotrichia	Erysipelotrichales	Erysipelotrichaceae	Clostridium XVIII	[Clostridium] spiroforme	An15	94	NFLA00000000	Erysipelatoclostridium sp. An15	Coprobacillus sp. [n=2]; Erysipelatoclostridium ramosum [n=2]	f__Erysipelatoclostridiaceae;g__Erysipelatoclostridium;s__Erysipelatoclostridium saccharogumia_94.7%	236	3043058	132	127	30.24	1520	GGAGAGTTTGATCCTGGCTCAGGATGAACGCTGGCGGCGTGCCTAATACATGCAAGTCGAACGCGAGCCTTcGGGCTCGAGTGGCGAACGGGTGAGTAATACGTAAGCAACCTGGCCTTTACAGgGGGATAACTGATGGAAACGTCAGCTAAGACCGCATAgGTACAGAGATCGCATGATAACTGTATTAAAAGTGCTACGGGACTGGTAGAGGATGGGCTTACGGCGCATTAGCTTGTTGGAGGGGTAACGGCCCACCAAGGCGACGATGCGTAGCCGACCTGAGAGGGTGACCGGCCACACTGGGACTGAGACACGGCCCAGACTCCTACGGGAGGCAGCAGTAGGGAATTTTCGGCAATGGGGGGaACCCTGACCGAGCAACGCCGCGTGAAGGAA…	gtggaaaacaaagtaaccaaagcaaaaagtaaaattactcgtcgtaattattcgagaattagtggatctttagaacttccaaatcttgttgagattcaaaccaattcatacaaatggtttaaggaagttggaattaaagaagtttttgaagatatctacccaatcactaattttaatgaaactttatcattagaatttgtagattgcacttttgatgaagcaaaatattcagtagaagagagtaaggatcgtgatgccaattatgcagcaccgattcgtgcatctttacgattagttaattctagcactggtgagataaaagagcaagaagtttttatgggtgatttcccattaatgactgattctggtacttttattatcaacggggctgaacgtgtt…	MENKVTKAKSKITRRNYSRISGSLELPNLVEIQTNSYKWFKEVGIKEVFEDIYPITNFNETLSLEFVDCTFDEAKYSVEESKDRDANYAAPIRASLRLVNSSTGEIKEQEVFMGDFPLMTDSGTFIINGAERVIVSQLVRSPGAYFADVLDKSGKTVFSGSIIPSRGTWLEFETDAKDTLNVRIDRNRKMPGTVLLRALGLSSNEEIIDVFGEHEYITNTLAKDNTTNTEEALIEIYNKLRPGEPATLEGANNLLYTRFFDCKRYDLAKAGRFKFGKKLSLLDRIAGRVLAQDLVDNDGNVVYPEGTLITQEVIDKIKPVLEAGAHTRKLTTNPRLESNDVIQVLDVYVDETKSKKMRVIGTDLSLTSKFVTISDMIAAYSYMFNLVDIYNSLDLTAED…	2015-07-29	I (J/55)	WCHA	9
Firmicutes	Bacilli	Lactobacillales	Lactobacillaceae	Lactobacillus	Lactobacillus gallinarum	An153	99	NFKZ00000000	Lactobacillus gallinarum	Firmicutes > Bacilli > Lactobacillales > Lactobacillaceae > Lactobacillus > Lactobacillus gallinarum	f__Lactobacillaceae;g__Lactobacillus;s__Lactobacillus gallinarum_99.7%	48	2042196	394	79	36.47	1559	TGAGAGTTTGATCCTGGCTCAGGACGAACGCTGGCGGCGTGCCTAATACATGCAAGTCGAGCGAGCAGAACCAGtAGATTTACTTCGGTAATGACGCTGGGGACGCGAGCGGCGGATGGGTGAGTAACACGTGGGGAACCTGCCCCATAGTCTGGGATACCACTTGGAAACAGGTGCTAATACCGGATAAGAAAGCAGATCGCATGATCAGCTTATAAAAGGCGGCGTAAGCTGTCGCTATGGGATGGCCCCGCGGTGCATTAGCTAGTTGGTAAGGTAACGGCTTACCAAGGCGATGATGCATAGCCGAGTTGAGAGACTGATCGGCCACATTGGGACTGAGACACGGCCCAAACTCCTACGGGAGGCAGCAGTAGGGAATCTTCCACAATGGACGCA…	ttgttaaatggacacgtagtgaactacggtaagcatcgaactagacgtagcttctctcgcattaaagaagtattgaagctccctaacttaactgatgttcaaaccgaatcatataagtggtttcttgataaaggcattaaagaagtctttgatgacatcatgcctattagtgacttctcaggtaagctttcattagaatatgttggctacaagcttcaaaagcctaagtatacagttgatgaagctcgtgatcatgatgcaacttatgctgcaccaatgcacgtaactttgaagcttactaaccaagaaactggtgaaattaagactcaagatgtattctttggcgatttaccattaatgactgaatcaggttcattcatcgtcaatggtgccgaaaga…	MLNGHVVNYGKHRTRRSFSRIKEVLKLPNLTDVQTESYKWFLDKGIKEVFDDIMPISDFSGKLSLEYVGYKLQKPKYTVDEARDHDATYAAPMHVTLKLTNQETGEIKTQDVFFGDLPLMTESGSFIVNGAERVIVSQLVRSPGVYYTGDYDKNGRQIFGTTVIPNRGAWLEYETDAKNVSFVRVDRTRKLPLTVLIRAMGIGSDSDIIDMFGQSDTLQFTLDKDVHKNPADSRVAEALKDIYERLRPGEPKTTDSSRSLLYARFFDPRRYDLAPVGRYKINKKLSLKNRLYGQTLAETLADPDTGEIIAKKDTVVTHEVMDKLAPYLDRDDFKMVTYQPSKEGVLPDPITVQEIKVYSKVDPEREVKLMSNGHIAADVKHLTPADVLASINYFFALQD…	2016-01-15	N41	WCHA	10
Firmicutes	Erysipelotrichia	Erysipelotrichales	Erysipelotrichaceae	Clostridium XVIII	[Clostridium] spiroforme	An158	99	NFKY00000000	[Clostridium] spiroforme	Firmicutes > Erysipelotrichia > Erysipelotrichales > Erysipelotrichaceae > Erysipelatoclostridium > [Clostridium] spiroforme	f__Erysipelatoclostridiaceae;g__Erysipelatoclostridium;s__Erysipelatoclostridium saccharogumia_96.4%	177	2749214	367	141	28.9	1520	GGAGAGTTTGATCCTGGCTCAGGATGAACGCTGGCGGCGTGCCTAATACATGCAAGTCGAACGCGAGCAGCAATGCTCGAGTGGCGAACGGGTGAGTAATACATAAGTAACCTGCCCTAGACAGGGGGATAACTGCTGGAAACGGCAGCTAAGACCGCATAGGTATGGACACTGCATGGTGACCATATTAAAAGTGCCAAGGCACTGGTAGAGGATGGACTTATGGCGCATTAGCTGGTTGGTGAGGTAACGGCTCACCAAGGCGACGATGCGTAGCCGACCTGAGAGGGTGACCGGCCACACTGGGACTGAGACACGGCCCAGACTCCTACGGGAGGCAGCAGTAGGGAATTTTCGGCAATGGGGGGAACCCTGACCGAGCAACGCCGCGTGAAGGAA…	gtggaaaacaaaataaccaaagcaaagagtaaaattaatcgtcgtaattattcaagaataagtggatctttagaacttccaaatttagtagaaattcagacaaactcatataaatggtttaaagaagtaggaattaaagaagtttttgaagatatctacccaattactaactttaatgaaactttatcgttagaatttgtagattgtgtatttgatgaagcaaaacactcagttgaagaaagtaaagatcgtgatgcaaactacgcagcacctattagagcatctttacgtttagtgaactcaacaactggcgaaataaaagaacaagaagtatttatgggagatttcccattaatgactgattctgggacttttataattaacggtgctgagcgtgtt…	MENKITKAKSKINRRNYSRISGSLELPNLVEIQTNSYKWFKEVGIKEVFEDIYPITNFNETLSLEFVDCVFDEAKHSVEESKDRDANYAAPIRASLRLVNSTTGEIKEQEVFMGDFPLMTDSGTFIINGAERVIVSQLVRSPGAYFADALDKSGKTVFNGSIIPSRGTWLEFENDAKDVLNVRIDRNRKMPGTVLLRALGLSSNDEIIDVFGEHEFILNTLAKDNTTNMEEALIEIYNKLRPGEPATLEGANNLLFAKFFDCKRYDLAKAGRFKFKKKLSLLDRISGRVLAEDLVDIDGNVIYPEGTYITQEVIDVIKPVLEAGAHTREIKTNPRLESNGVIQILDVYVDDTKSKKMRVIGTDLSLDSKFVTISDMIAAYSYMFNLVDIYNSLDLTAED…	2016-01-15	N41	WCHA	8
Bacteroidetes	Bacteroidia	Bacteroidales	Bacteroidaceae	Bacteroides	Bacteroides dorei	An16	99	NFKX00000000	Bacteroides dorei	Bacteroidetes > Bacteroidia > Bacteroidales > Bacteroidaceae > Bacteroides > Bacteroides dorei	f__Bacteroidaceae;g__Bacteroides_B;s__Bacteroides_B dorei_100%	822	5376103	136	43	41.79	1527	GAAGAGTTTGATCCTGGCTCAGGATGAACGCTAGCTACAGGCTTAACACATGCAAGTCGAGGGGCAGCATGGTCTTAGCTTGCTAAGGCTGATGGCGACCGGCGCACGGGTGAGTAACACGTATCCAACCTGCCGTCTACTCTTGGCCAGCCTTCTGAAAGGAAGATTAATCCAGGATGGGATCATGAGTTCACATGTCCGCATGATTAAAGGTATTTTCCGGTAGACGATGGGGATGCGTTCCATTAGATAGTAGGCGGGGTAACGGCCCACCTAGTCAACGATGGATAGGGGTTCTGAGAGGAAGGTCCCCCACATTGGAACTGAGACACGGTCCAAACTCCTACGGGAGGCAGCAGTGAGGAATATTGGTCAATGGGCGATGGCCTGAACCAGCCA…	atgtcttcaaatactgaaaatcaaagagttaattttgcttccattaagaatccgatgaagtatccggatttcttggaagtgcaattgaagtcattccaagactttttacagttggataccccgcccgaaaaacgtaagaatgacgggctgtacaaggtatttgctgaaaacttccctatcgctgacactcgtaataactttgtccttgaattcttggactattacattgacccgcctcactattcaatagacgagtgtctggagcgtggcctcacatacagcgtgcccttgaaggcgaaattgaagctgtattgtactgatcctgatcatgaagattttgacacagtcattcaggatgtttatctgggtcctattccgtatatgactccgaaaggaact…	MSSNTENQRVNFASIKNPMKYPDFLEVQLKSFQDFLQLDTPPEKRKNDGLYKVFAENFPIADTRNNFVLEFLDYYIDPPHYSIDECLERGLTYSVPLKAKLKLYCTDPDHEDFDTVIQDVYLGPIPYMTPKGTFVINGAERVVVSQLHRSPGVFFGQSVHANGTKLYSARIIPFKGSWIEFATDINNVMYAYIDRKKKLPVTTLLRAVGFENDKDILEIFNLAEDVKVNKTNLKKVVGRKLAARVLKTWTEDFVDEDTGEVVSIERNEVIIDRETVIEEEHIDEIIDSGVQNILVHKEEANSSDYSIIFNTLQKDPSNSEKEAVLYIYRQLRNADPADDASAREVINNLFFSEKRYDLGEVGRYRINKKLGLTTDMDVKVLTKQDIIEIIKYLIELINS…	2015-07-29	I (J/55)	WCHA	9
Bacteroidetes	Bacteroidia	Bacteroidales	Bacteroidaceae	Bacteroides	Bacteroides ovatus	An161	99	NFKW00000000	Bacteroides ovatus	Bacteroidetes > Bacteroidia > Bacteroidales > Bacteroidaceae > Bacteroides > Bacteroides ovatus	f__Bacteroidaceae;g__Bacteroides;s__Bacteroides ovatus_99.9%	1057	6700861	131	90	42.08	1524	GAAGAGTTTGATCCTGGCTCAGGATGAACGCTAGCTACAGGCTTAACACATGCAAGTCGAGGGGCAGCATTTTAGTTTGCTTGCAAACTgAAGATGGCGACCGGCGCACGGGTGAGTAACACGTATCCAACCTgCCGATAACTCcGGAATAGCCTTTCGAAAGAAAGATTAATACCGGATaGtATACGAATATCGCATGATATTTTTATTAAAGAATTTCGGTTATCGATGGGGATGCGTTCCATTAGTTTGTTGGCGGGGTAACGGCCCACCAAGACtACGATGGATAGGGGTTCTGAGAGGAAGGTCCCCCACATTGGAACTGAGACACGGTCCAAACTCCTACGGGAGGCAGCAGTGAGGAATATTGGTCAATGGGCGagaGCCTGAACCAGCCAA…	atgtcttcaaatactgtaaatcaaagagttaattttgcttcgactaagaatccgctagaatacccggatttcctggaagtacaattgaagtcattccaagactttctacaattagataccccacctgaaaagcgtaagaatgagggattgtataaagtatttgctgaaaacttccctattgccgatacaagaaacaattttgttcttgagtttctggactattatattgatccgccgcgttataccattgatgattgtatagagcgtgggcttacttatagtgttcccttaaaagcgaaacttaagctttactgtacggaccccgatcatgaggattttgatacagtgattcaggacgtattcctcggcccgattccttatatgactgataaggctact…	MSSNTVNQRVNFASTKNPLEYPDFLEVQLKSFQDFLQLDTPPEKRKNEGLYKVFAENFPIADTRNNFVLEFLDYYIDPPRYTIDDCIERGLTYSVPLKAKLKLYCTDPDHEDFDTVIQDVFLGPIPYMTDKATFVINGAERVVVSQLHRSPGVFFGQSVHANGTKLYSARIIPFKGSWIEFATDINNVMYAYIDRKKKLPVTTLLRAIGFENDKDILEIFDLAEDVKVNKTNLKKVLGRKLAARVLKTWIEDFVDEDTGEVVSIERNEVIIDRETVLEEEHIDEILESGVQNILLHKDEPNQSDFSIIYNTLQKDPSNSEKEAVLYIYRQLRNADPADDASAREVINNLFFSEKRYDLGDVGRYRINKKLNLTTDMDVRVLTKEDIIEIIKYLIELINS…	2016-01-15	N41	WCHA + NEO	8	NEO - neomycin
Firmicutes	Bacilli	Lactobacillales	Lactobacillaceae	Lactobacillus	Lactobacillus reuteri	An166	99	NFKV00000000	Lactobacillus reuteri	Firmicutes > Bacilli > Lactobacillales > Lactobacillaceae > Lactobacillus > Lactobacillus reuteri	f__Lactobacillaceae;g__Lactobacillus_H;s__Lactobacillus_H reuteri_100%	1189	2293009	388	105	38.5	1571	TGAGAGTTTGATCCTGGCTCAGGATGAACGCCGGCGGTGTGCCTAATACATGCAAGTCGTACGCACTGGCCCAACTGATTGATGGTGCTTGCACCtGATTGAcGATGGATcACCAGTGAGTGGCGgACGGGTGAGTAACACGTAGGTAACCTGCCCCGGAGCGGGGGATAACATTTGGAAACAGATGCTAATACCGCATAACAACAAAAgCCACATgGcTTTTGTTTgAAAGATGGCTTTGGCTATCACTCTGGGATGGACCTGCGGTGCATTAGCTAGTTGGTAAGGTAACGGCTTACCAAGGCGATGATGCATAGCCGAGTTGAGAGACTGATCGGCCACAATGGAACTGAGACACGGTCCATACTCCTACGGGAGGCAGCAGTAGGGAATCTTCCA…	ttggctggacatttagttaaatacggtaaacaccgtacccgtcgtagctactcgcgaattaaagaagttctcgaattgccaaaccttattgaaatccaaaccgattcttacaattggttcatggaaaaaggtttgcgggaaatgtttgatgatattatgccaattgatgattttcaaggaaaactttctttggaattcgttgactatcaacttttagaacctaagtatactgttgacgaagctcgtgaacacgatgctaattactcagcaccacttcatgttactttacggttaactaaccatgaaactggtgagattaagtctcaagatgtattctttggtgacttcccattaatgactgaccaaggtacattcattattaatggtgccgaacgagtt…	MAGHLVKYGKHRTRRSYSRIKEVLELPNLIEIQTDSYNWFMEKGLREMFDDIMPIDDFQGKLSLEFVDYQLLEPKYTVDEAREHDANYSAPLHVTLRLTNHETGEIKSQDVFFGDFPLMTDQGTFIINGAERVIVSQLVRSPGVYYSEENDKNGRPNYGATFIPNRGAWLEYETDAKNVSYVRIDRTRKLPMTELIRALGFGSDDEIIDMFGGDSETLSLTLDKDVHKNAEDSRVEEALKDIYERLRPGEPKTADSARSLLTARFFDPKRYDMAPVGRYKTNKKLMLKYRLLGQTLAETLADPDTGEVLAQKGDTVTKELLNKLEPYLDRDDFKTITYTPSDEAVVTEPVKLQKILVYSKTDPDRVVPIIGNGHIPLEYKHIEPADILASLNYFFNLQE…	2016-01-15	N41	WCHA + CN	9	CN - gentamicin
Firmicutes	Clostridia	Clostridiales	Lachnospiraceae	Clostridium XlVa	[Clostridium] saccharolyticum	An168	99	NFKU00000000	[Clostridium] saccharolyticum	Firmicutes > Clostridia > Clostridiales > Clostridiaceae > Clostridium > Clostridium saccharolyticum	f__Lachnospiraceae;g__Clostridium_Q_98.9%	10	3501825	468	77	50.31	1526	TGAGAGTTTGATCCTGGCTCAGGATGAACGCTGGCGGCGTGCCTAACACATGCAAGTCGAACGAAGCGATTTGGAaGAAGTTTTCGGATGGAATCTGAATTGACTGAGTGGCGGACGGGTGAGTAACGCGTGGGTAACCTGCCTCACACTGGGGGACAACAGCTGGAAACGGCTGCTAATACCGCATAAGCGCACAGCTTCGCATGAAGCAGTGTGAAAAACTCCGGTGGTGTGAGATGGACCCGCGTCTGATTAGCTAGTTGGTAAGGTAACGGCTTACCAAGGCGACGATCAGTAGCCGACCTGAGAGGGTGACCGGCCACATTGGGACTGAGACACGGCCCAAACTCCTACGGGAGGCAGCAGTGGGGAATATTGCACAATGGGGGAAACCCTGAT…	atggagaaaagcagaatgcgtccggccaaagccggtaaaggtatcagaatgagcttctctaggcagaaggaagttctggaaatgccaaacttaattgaaattcagaaaaactcttaccagtggttccttgacgagggcttacgggaagtgtttgatgatatttccccgatcgctgactttgcgggccatttaagtctggaatttgtagattttacgctttgtaaagatgatattaaatatacaatcgaagaatgcaaggaacgcgacgcgacttacgcagcgcctttaaaggtgaaggtaaggctttgcaacaaggacaaggacgagattaacgaacatgagattttcatgggtgatctgccgcttatgacggataccggctccttcgtgatcaacgga…	MEKSRMRPAKAGKGIRMSFSRQKEVLEMPNLIEIQKNSYQWFLDEGLREVFDDISPIADFAGHLSLEFVDFTLCKDDIKYTIEECKERDATYAAPLKVKVRLCNKDKDEINEHEIFMGDLPLMTDTGSFVINGAERVIVSQLVRSPGIYYGIGHDKIGTELYSCTVIPNRGAWLEYETDSNDIFYVRVDRTRKVPVTVLIRALGYGTNAEIIDLFGDELKLEKSFEKDTSDNYQDGLLELYKKIRPGEPLSVDSAESLLNSMFFDPRRYDLAKVGRYKFNKKLHFKNRIAGHTLAEDVVDMSTGEILAEKGTAVDKELATKIQNAAVPFVWIAGEKKNHKVLSNMMVDLAAYVSFDPAEIGVTELVFYPVLENILAENDGKGEDELKEAIRKNIHELIP…	2016-01-15	N42	WCHA	10
Firmicutes	Clostridia	Clostridiales	Lachnospiraceae	Ruminococcus2	[Clostridium] glycyrrhizinilyticum	An169	96	NFKT00000000	Lachnoclostridium sp. An169	none	f__Lachnospiraceae;g__Ruminococcus_B;s__Ruminococcus_B torques_95.9%	276	4874615	353	91	49.44	1528	CGAGAGTTTGATCCTGGCTCAGGATGAACGCTGGCGGCGTGCCTAACACATGCAAGTCGAGCGAAGCACTTTACctgGATTTCTTCGGAaTGAcGgGTGATTTGACTGAGCGGCGGACGGGTGAGTAACGCGTGGGTAACCTGCCTCACACAGGGGGATAACAGTTAGAAATGACTGCTAATACCGCATAAGGCCACAGCACCGCATGGTGCAGGGGTAAAAACTCCGGTGGTGTGAGATGGGCCCGCGTCTGATTAGCCAGTTGGCGGGGTAACGGCCCACCAAAGCGACGATCAGTAGCCGACCTGAGAGGGTGACCGGCCACATTGGGACTGAGACACGGCCCAAACTCCTACGGGAGGCAGCAGTGGGGAATATTGCACAATGGGGGAAACCCTG…	atggagaaaaacagaattcgtcccgtcaaaaccggaaaaagcttccgcatgagctattccaggcagaaagaagtattggagatgcccaacctcattgaagttcagaaggattcctatcagtggttccttgatgaaggtctcaaagaggtattcgacgatatttccccgatcacggattacagtggtcacttaagcctggaatttgtggactttacactctgtgaagacgatgtgaagtatacgatcgatgagtgtaaagaacgtgatgcgacatatgcggcgcccctgaaagtcagggtaaggctttacaacaaagagaatgatgagatcaacgagcacgagatctttatgggagatcttccgctgatgacaaagaccggtactttcgtcattaacggg…	MEKNRIRPVKTGKSFRMSYSRQKEVLEMPNLIEVQKDSYQWFLDEGLKEVFDDISPITDYSGHLSLEFVDFTLCEDDVKYTIDECKERDATYAAPLKVRVRLYNKENDEINEHEIFMGDLPLMTKTGTFVINGAERVIVSQLVRSPGIYYGIAHDKLGKKLYSATVIPNRGAWLEYETDSNDVFYVRVDRTRKVPITVLIRALGIGTNAEIIDLFGEEPKILASFGKDTAENYQEGLLELYKKIRPGEPLAVDSAESLITSMFFDPRRYDLAKVGRYKFNKKLMLRNRVTGQIVAEDVVSPLTGEVVAEKGTKITREIADAIQNSAAPYLWVEGEDESRNIKILSNMMVDLQAVVDIDPKEVGVTEQVYYPVLAGIIEESAGDIDEMKRMIKRDIHDLI…	2016-01-15	N42	WCHA	10
Firmicutes	Clostridia	Clostridiales	Ruminococcaceae	Ruminococcus	Anaeromassilibacillus senegalensis	An172	92	NFKS00000000	Anaeromassilibacillus sp. An172	Ruminococcus bromii [n=1]; Ruminococcus sp. [n=1]	o__Oscillospirales;f__DTU089;g__Ruminococcus_E;s__Ruminococcus_E bromii_95.0%	7768	2820032	783	63	41.4	1525	AGAGAGTTTGATCCTGGCTCAGGACGAACGCTGGCGGCGTGCCTAACACATGCAAGTCGAACGGAACTTATTAAATGAAGCCTTCGGGTGGATTTTGgTAAGTTTAGTGGCGGACGGGTGAGTAACGCGTGAGTAACCTGCCTTCAAGAGGGGAATAACGTTCTGAAAAGAACGCTAATACCGCATAAcATACGGATGTCGCATGGCAACCGTATCAAAGATTTTATCGCTTGAAGATGGACTCGCGTCCGATTAGCCAGTTGGCGGGGTAACGGCCCACCAAAGCGACGATCGGTAGCCGGACTGAGAGGTTGAACGGCCACATTGGGACTGAGACACGGCCCAGACTCCTACGGGAGGCAGCAGTGGGGGATATTGCGCAATGGGGGCAACCCTGAC…	atggtaaatgtcaaaccggtaaagcttggaaacaacatcagacagagcttcgcaaaaattgacgaagttatcgaaatgccaaaccttattgaggttcagaaaaagtcatatgactggtttatcaaagagggacttgcagaggtattcaaggatgtttcaggaataaccgattacacaggtaatcttgttctcgatttcattgactacagtctggacgttgataagcccaactacagtgttatcgaatgtaaagagagagatgcaacatattccgcagcattgcgtgtaactgctcgtcttatcaacaaggaaacaggcgaaattaaggactccaacgtgttcatgggcgatttcccgcttatgaccgcaagcggcacctttgttattaacggtgcagaa…	MVNVKPVKLGNNIRQSFAKIDEVIEMPNLIEVQKKSYDWFIKEGLAEVFKDVSGITDYTGNLVLDFIDYSLDVDKPNYSVIECKERDATYSAALRVTARLINKETGEIKDSNVFMGDFPLMTASGTFVINGAERVIVSQLVRSPGVYYKMDHDKTGKELFSSTVIPNRGAWLEYENDVNDVFYVRIDKNRKIPVTVFIRALGLGTNAEILECFGDDARIKATIEKDTTNSVDEGLIEVYKKLRPSEPPTVDSAKTHIHNLFFDSRRYDMSRVGRYKYNKKLGISNRLAGCVLAEPIANPRTGEVMALRGDTISREKAKEIENAGVSVAFVAGEDGKVIKIISNGMVDINEYVSFDAKKECGINEKVSFAVLCEILDSCENEEELKHTIKRRAADLIPNH…	2016-01-15	N42	WCHA	9
Firmicutes	Erysipelotrichia	Erysipelotrichales	Erysipelotrichaceae	Clostridium XVIII	[Clostridium] spiroforme	An173	94	NFKR00000000	Erysipelatoclostridium sp. An173	Coprobacillus sp. [n=2]; Erysipelatoclostridium ramosum [n=2]	f__Erysipelatoclostridiaceae;g__Erysipelatoclostridium;s__Erysipelatoclostridium saccharogumia_94.7%	236	2963161	733	122	30.12	1520	GGAGAGTTTGATCCTGGCTCAGGATGAACGCTGGCGGCGTGCCTAATACATGCAAGTCGAACGCGAGCCTTcGGGCTCGAGTGGCGAACGGGTGAGTAATACGTAAGCAACCTGGCCTTTACAGGGGGATAACTGATGGAAACGTCAGCTAAGACCGCATAGGTACAGAGATCGCATGATAACTGTATTAAAAGTGCTACGGGACTGGTAGAGGATGGGCTTACGGCGCATTAGCTtGTTGGAGGGGTAACGGCCCACCAAGGCGACGATGCGTAGCCGACCTGAGAGGGTGACCGGCCACACTGGGACTGAGACACGGCCCAGACTCCTACGGGAGGCAGCAGTAGGGAATTTTCGGCAATGGGGGGAACCCTGACCGAGCAACGCCGCGTGAAGGAA…	gtggaaaacaaagtaaccaaagcaaaaagtaaaattactcgtcgtaattattcgagaattagtggatctttagaacttccaaatcttgttgagattcaaaccaattcatacaaatggtttaaggaagttggaattaaagaagtttttgaagatatctacccaatcactaattttaatgaaactttatcattagaatttgtagattgcacttttgatgaagcaaaatattcagtagaagagagtaaggatcgtgatgccaattatgcagcaccgattcgtgcatctttacgattagttaattctagcactggtgagataaaagagcaagaagtttttatgggtgatttcccattaatgactgattctggtacttttattatcaacggggctgaacgtgtt…	MENKVTKAKSKITRRNYSRISGSLELPNLVEIQTNSYKWFKEVGIKEVFEDIYPITNFNETLSLEFVDCTFDEAKYSVEESKDRDANYAAPIRASLRLVNSSTGEIKEQEVFMGDFPLMTDSGTFIINGAERVIVSQLVRSPGAYFADVLDKSGKTVFSGSIIPSRGTWLEFETDAKDTLNVRIDRNRKMPGTVLLRALGLSSNEEIIDVFGEHEYITNTLAKDNTTNTEEALIEIYNKLRPGEPATLEGANNLLYTRFFDCKRYDLAKAGRFKFGKKLSLLDRIAGRVLAQDLVDNDGNVVYPEGTLITQEVIDKIKPVLEAGAHTRKLTTNPRLESNDVIQVLDVYVDETKSKKMRVIGTDLSLTSKFVTISDMIAAYSYMFNLVDIYNSLDLTAED…	2016-01-15	N42	WCHA	8
Firmicutes	Clostridia	Clostridiales	Ruminococcaceae	Anaerotruncus	Anaerotruncus colihominis	An174	99	NFKQ00000000	Anaerotruncus colihominis	Firmicutes > Clostridia > Clostridiales > Ruminococcaceae > Anaerotruncus > Anaerotruncus colihominis	f__Ruminococcaceae;g__Anaerotruncus;s__Anaerotruncus colihominis_99.9%	72	4104028	409	105	53.46	1520	AAAGAGTTTGATCCTGGCTCAGGACGAACGCTGGCGGCGCGCCTAACACATGCAAGTCGAACGGAGCTTACGTTTTGAAGTTTTCGGATGGAtGAATGTAAGCTTAGTGGCGGACGGGTGAGTAACACGTGAGCAACCTGCCTTTCAGAGGGGGATAACAGCCGGAAACGGCTGCTAATACCGCATGATGTTGCGGGGGCACATGCCCCTGCAACCAAAGGAGCAATCCGCTGAAAGATGGGCTCGCGTCCGATTAGCCAGTTGGCGGGGTAACGGCCCACCAAAGCGACGATCGGTAGCCGGACTGAGAGGTTGAACGGCCACATTGGGACTGAGACACGGCCCAGACTCCTACGGGAGGCAGCAGTGGGGGATATTGCACAATGGGCGAAAGCCTGA…	atggtgaacgtgaagccggtaacgcagggaaagacaacgcgtatgagtttttcccacatcgatgaggtcctgcagatgcccaacctcattgaggtgcagaagaattcctaccagtggttccttgacgaagggcttaaagaggtgttcaaggacgtatcgccgattaccgattatcaggacaacctggtgctcgatttcattgattatcaccttgacgacaagccgaaatacaccattgaggaatgcaaggaacgcgatgcgacctacgccgctccgctgcgcgtgcgtgccagcctgctcaacaaggagacgggcgaggtaaaagagcaggatattttcatgggggattttcctctgatgacggacagcggcacctttatcatcaacggtgcggagcgc…	MVNVKPVTQGKTTRMSFSHIDEVLQMPNLIEVQKNSYQWFLDEGLKEVFKDVSPITDYQDNLVLDFIDYHLDDKPKYTIEECKERDATYAAPLRVRASLLNKETGEVKEQDIFMGDFPLMTDSGTFIINGAERVIVSQLVRSPGVYYGSSHDKSGKELYTATVIPNRGAWLEYETDSNDVFYVRIDKNRKLPVTTFVRALGFSSNESIIDFFGDDERIMATLEKDGTANTEEALLEVYRKLRPGEPPTVDSAQSHIDSLFFDPRRYDLSKVGRYKYNKKLAITPRILGRTTSRPVADPLTGELLAGADTVLTRELAERIGRAGVDTVYIRIGDDREMRVLSNGMVDIKDFVGFDCAPLGINEKVRFAVLREILDACDGEDALREAIAARRDELIPKHII…	2016-01-15	N42	WCHA + NEO	9	NEO - neomycin
Firmicutes	Clostridia	Clostridiales	Ruminococcaceae	Anaerotruncus	Anaerotruncus colihominis	An175	99	NFKP00000000	Anaerotruncus colihominis	Firmicutes > Clostridia > Clostridiales > Ruminococcaceae > Anaerotruncus > Anaerotruncus colihominis	f__Ruminococcaceae;g__Anaerotruncus;s__Anaerotruncus colihominis_99.9%	72	4098164	510	98	53.45	1520	AAAGAGTTTGATCCTGGCTCAGGACGAACGCTGGCGGCGCGCCTAACACATGCAAGTCGAACGGAGCTTACGTTTTGAAGTTTTCGGATGGAtGAATGTAAGCTTAGTGGCGGACGGGTGAGTAACACGTGAGCAACCTGCCTTTCAGAGGGGGATAACAGCCGGAAACGGCTGCTAATACCGCATGATGTTGCGGGGGCACATGCCCCTGCAACCAAAGGAGCAATCCGCTGAAAGATGGGCTCGCGTCCGATTAGCCAGTTGGCGGGGTAACGGCCCACCAAAGCGACGATCGGTAGCCGGACTGAGAGGTTGAACGGCCACATTGGGACTGAGACACGGCCCAGACTCCTACGGGAGGCAGCAGTGGGGGATATTGCACAATGGGCGAAAGCCTGA…	atggtgaacgtgaagccggtaacgcagggaaagacaacgcgtatgagtttttcccacatcgatgaggtcctgcagatgcccaacctcattgaggtgcagaagaattcctaccagtggttccttgacgaagggcttaaagaggtgttcaaggacgtatcgccgattaccgattatcaggacaacctggtgctcgatttcattgattatcaccttgacgacaagccgaaatacaccattgaggaatgcaaggaacgcgatgcgacctacgccgctccgctgcgcgtgcgtgccagcctgctcaacaaggagacgggcgaggtaaaagagcaggatattttcatgggggattttcctctgatgacggacagcggcacctttatcatcaacggtgcggagcgc…	MVNVKPVTQGKTTRMSFSHIDEVLQMPNLIEVQKNSYQWFLDEGLKEVFKDVSPITDYQDNLVLDFIDYHLDDKPKYTIEECKERDATYAAPLRVRASLLNKETGEVKEQDIFMGDFPLMTDSGTFIINGAERVIVSQLVRSPGVYYGSSHDKSGKELYTATVIPNRGAWLEYETDSNDVFYVRIDKNRKLPVTTFVRALGFSSNESIIDFFGDDERIMATLEKDGTANTEEALLEVYRKLRPGEPPTVDSAQSHIDSLFFDPRRYDLSKVGRYKYNKKLAITPRILGRTTSRPVADPLTGELLAGADTVLTRELAERIGRAGVDTVYIRIGDDREMRVLSNGMVDIKDFVGFDCAPLGINEKVRFAVLREILDACDGEDALREAIAARRDELIPKHII…	2016-01-15	N42	WCHA + NEO	8	NEO - neomycin
Firmicutes	Clostridia	Clostridiales	Ruminococcaceae	Pseudoflavonifractor	Pseudoflavonifractor capillosus	An176	96	NFKO00000000	Pseudoflavonifractor sp. An176	none	f__Oscillospiraceae;g__Pseudoflavonifractor;s__Pseudoflavonifractor capillosus_96.8%	1784	2574287	591	71	58.19	1524	TGAGAGTTTGATCCTGGCTCAGGATGAACGCTGGCGGCGTGCTTAACACATGCAAGTCGAACGAGAATCAACGGATTGAGGATTCGTCCAAATGAAGTTGAGGAAAGTGGCGGACGGGTGAGTAACGCGTGAGGAACCTGCCTCGGAGTGGGGAATAACAGTTGGAAACAGCTGCTAATACCGCATaATGCAACGgAaTCGCATGACTcTGTTGCCAAAGATTTATCGCTCTGAGATGGCCTCGCGTCTGATTAGCTaGTTGGCGGGGTAACGGCCCACCAAGGCGACGATCAGTAGCCGGACTGAGAGGTTGGCCGGCCACATTGGGACTGAGACACGGCCCAGACTCCTACGGGAGGCAGCAGTGGGGAATATTGGGCAATGGGCGCAAGCCTGACC…	atggcaagagcggtcaaagacgtctattacggcaagaccttgcgcaagagcttcgcccgcagcgaggagattctggagatgccctacctgctggaaatccagaagtcttcctacaagtggttctttgagaccgggctgcaggaagtgttcaacgacgtggaggccatcaccgactatgccgggaacctggagctgagctttatcggcttctccatggacgacccccccaagtacaccattgaagagtgcaaagcccaggacgccacctatgccgcccccattaaggtgcaggtgcgtctgcgcaacaaggagacgggcgagatcaaggagcaggaaatcttcatgggcgatttccccctgatgaccgatgccggcaccttcgtcatcaacggcgctgag…	MARAVKDVYYGKTLRKSFARSEEILEMPYLLEIQKSSYKWFFETGLQEVFNDVEAITDYAGNLELSFIGFSMDDPPKYTIEECKAQDATYAAPIKVQVRLRNKETGEIKEQEIFMGDFPLMTDAGTFVINGAERVIVSQIVRSPGVYYAKNADKADNITYASTVIPYRGAWLEYETDLSDVFYVRIDKNRKLPITCLIRAVGPKTDAEILDMFGEDPRILATLEKDSCKTYEEALLEIYRKMRPGEPPTVDSAESLLNALFFDPRRYDLSAVGRYKFNKKLTMWTRLSGQKLAAPVADPSTGEIVAEAGEVLTRERAMELDRLGVNEAFVEVEDLHTGTHIVKVFSNGMVNMADFVDFDPETVGVSEKVRFVVLKELLAKRDEEGLSQEDFADLIRERI…	2016-01-15	N42	WCHA + CN	10	CN - gentamicin
Firmicutes	Clostridia	Clostridiales	Lachnospiraceae	Clostridium XlVa	Drancourtella massiliensis	An177	95	NFKN00000000	Drancourtella sp. An177	Clostridium sp. [n=1]	f__Lachnospiraceae;g__Sellimonas;s__Sellimonas intestinalis_95.3%	6479	2986142	703	94	44.76	1526	CGAGAGTTTGATCCTGGCTCAGGATGAACGCTGGCGGCGTGCCTAACACATGCAAGTCGAACGAAGCACTTTCTTTTGATTCTTCGGATGAAGAAGACTGTGACTGAGTGGCGGACGGGTGAGTAACGCGTGGGTAACCTGCCCCATACAGGGGGATAACAGTTAGAAATGACTGCTAATACCGCATAAGCGCACAGCTTCGCATGAAGcaGTGTGAAAAACTCCGGTGGTATGGGATGGACCCGCGTCTGATTAGGTAGTTGGTGGGGTAACGGCCTACCAAGCCaACGATCAGTAGCCGGCCTGAGAGGGTGGACGGCCACATTGGGACTGAGACACGGCCCAAACTCCTACGGGAGGCAGCAGTGGGGAATATTGCACAATGGGGGAAACCCTGAT…	atggagaaaaacagaattcgtcccatgaaaagcggaagaagttcccgtatgacttattccagacaaaaagaagttcttgagatgccaaatctgattgaagtccagaaagattcctatcagtggttccttgatgaaggactgaaggaagtgttcgaggacatttccccgatcacagattacagtggacagctcagtctggaatttgtggattttacattatgtgaagacgatgtgaaatatacgatcgaggaatgtaaagagcgtgacgcgacatatgcggcacctttgaaagtaagggtaaggctttataataaggaaacagatgaaatcaatgagcacgaaatctttatgggcgatctgcctatcatgacgaagacaggaacgttcgtgatcaacggt…	MEKNRIRPMKSGRSSRMTYSRQKEVLEMPNLIEVQKDSYQWFLDEGLKEVFEDISPITDYSGQLSLEFVDFTLCEDDVKYTIEECKERDATYAAPLKVRVRLYNKETDEINEHEIFMGDLPIMTKTGTFVINGAERVIVSQLVRSPGIYYGIAHDKIGKELFSCTVIPNRGAWLEYETDSNDVFYVRVDRTRKVPITVLIRALGIGTNPEIIEMFGEEPKILASFGKDTAENYQEGLLELYKKIRPGEPLAVDSAESLITSMFFDPRRYDLAKVGRYKFNKKLLLKNRITGHVLAKDVVSPLTGEILAEAGTEVTRELADTIQNNAVPYVWISNESEERDIKVLSNMAVDLKEVTGIDPHEVGVTELVYYPVLAEILEETAGDVDELKAAVQKSIHELI…	2016-01-15	N42	WCHA + CN	10	CN - gentamicin
Firmicutes	Erysipelotrichia	Erysipelotrichales	Erysipelotrichaceae	Faecalicoccus	[Eubacterium] cylindroides	An178	99	NFKM00000000	Faecalitalea cylindroides	Firmicutes > Erysipelotrichia > Erysipelotrichales > Erysipelotrichaceae > Faecalitalea > Faecalitalea cylindroides	f__Erysipelotrichaceae;g__Faecalitalea;s__Faecalitalea cylindroides_99.9%	893	1979688	905	49	34.75	1538	GGAGAGTTTGATCCTGGCTCAGGATGAACGCTGGCGGCATGCCTAATACATGCAAGTCGAACGGACCGAAGGGAAAGCTTGCTTTtcCTGAAGTCAGTGGCGAACGGGTGAGTAACACGTAGGTAACCTGCCCATGTGCCCGGGACAACGCCTGGAAACGGGTGCTAAAACCGGATAGGTAGAgAGATCGCATGAACTTTCTATTAAAGGGGCTACGGCCCTGAACATGGATGGACCTGCGGTGCATTAGCTAGTTGGTGAGGTAACGGCCCACCAAGGCGACGATGCATAGCCGACCTGAGAGGGCGAACGGCCACATTGGGACTGAGACACGGCCCAAACTCCTACGGGAGGCAGCAGTAGGGAATTTTCGTCAATGGGGGGAACCCTGAACGAGCA…	atggacagcaacaaagcgtatcgtatagtttcatgtggtaagaaatccacacgccgagactactcaaaagttagtggtaagctagaactaccaaaccttgtcgaaatccagacagattcctttaaatggtttacacgccagggaatccaagaagtttttgaagaaatctatccaatcgaaaactatggtaaaaacattaagttaaatttcattcgttatcattttgacgagccaaaatataacgctgaacaatccatgtacagagaatgtaattacgcagcacctctgtatgccgagatggaactagaaatcacagatcctgaaacaggtgaattggttactaaaaacgaggaagtatatttaggggatttccctttgatgacagaaactggaacattc…	MDSNKAYRIVSCGKKSTRRDYSKVSGKLELPNLVEIQTDSFKWFTRQGIQEVFEEIYPIENYGKNIKLNFIRYHFDEPKYNAEQSMYRECNYAAPLYAEMELEITDPETGELVTKNEEVYLGDFPLMTETGTFIINGAERVIVSQIVRSPGAYFSESYDDKTGKQNFECELIPSRGTWLEFMTEQKKTMAGRTINVSIDRRRKVLFSILFKAIGMSLNLEVNEDTLDTTEMETFLHTIGRNWDDVAQDPENREYMNLYLLLYTAFFGKYEEIENSLLNDKVKTTQEALLSFYENQRSDEIPTLDGSISLMQAKFFDHRRYDLTKAGRYKLGKKLNAIARMDGMTLAHDIIDVDGNVYMEKGLMIHRDERNALREELAKGTYCTAYPFRAEFHEADIVSI…	2016-01-15	N42	WCHA + CN	9	CN - gentamicin
Firmicutes	Clostridia	Clostridiales	Ruminococcaceae	Butyricicoccus	Butyricicoccus pullicaecorum	An179	99	NFKL00000000	Butyricicoccus pullicaecorum	Firmicutes > Clostridia > Clostridiales > Clostridiaceae > Butyricicoccus > Butyricicoccus pullicaecorum	f__Butyricicoccaceae;g__Butyricicoccus;s__Butyricicoccus pullicaecorum_99.5%	556	3474625	554	77	53.61	1525	AGAGAGTTTGATCCTGGCTCAGGATGAACGCTGGCGGCGTGCCTAACACATGCAAGTCGAACGGAGTTgTTTgaGgAAaTcCTTCGGgATGGAATCTTcCAACTTAGTGGCGGACGGGTGAGTAACGCGTGAGCAATCTGCCTTTCAGAGGGGGATAACAGCCGGAAACGGCTGCTAATACCGCATAATGCATcGaATTCGCATGTTTTTGATGCCAAAGATTTTATCGCTGAAAGATGAGCTCGCGTCTGATTAGCTAGTTGGCGGGGTAACGGCCCACCAAGGCGACGATCAGTAGCCGGACTGAGAGGTTGAACGGCCACATTGGGACTGAGACACGGCCCAGACTCCTACGGGAGGCAGCAGTGGGGAATATTGCGCAATGGGGGCAACCCTGAC…	atgatggtgaaagacgtacagcacggcaagaccacaagaaagagcttcgcgcgcatcgaggaaatcctcgagatgcccaacctgatcgaaatccagaagaagtcctatgagtggttcctggccaccggcctgcgcgaggtctttgaggacgtctctgcgatcaccgactacaccggcaacctcgaactgaccttccttgattactcgctcgacgagccgaagtacagcatcgaggaatgcaaggcaagagacgcaacgtatgcatgcccgctcaaggtgcgcgttcgtctgcgcaacaaggagaccggcgagatcaaggagcaggagattttcatgggcgagttcccgcgcatgacccagtctggcaccttcatcttcaacggcgcggagcgcgcaatc…	MMVKDVQHGKTTRKSFARIEEILEMPNLIEIQKKSYEWFLATGLREVFEDVSAITDYTGNLELTFLDYSLDEPKYSIEECKARDATYACPLKVRVRLRNKETGEIKEQEIFMGEFPRMTQSGTFIFNGAERAIVSQIVRSPGVYYGRELDKTDKAILSATVIPYRGAWLEYETDMNDVFYVRIDKNRKIPITSLIRALGVKTDAEILEMFGEDERILATLERDPSKTAEEALIEIYKKMRPGEPPSVESATSLMDAMFFDTRRYDISAVGRYKYNKKLNIARRLVGRKLLTPAVDPMTGEILAEEGTILTREQAVNVAARGVNSVILESSDGRPVHVFGNGMVDVNDFSDYLGGMTADDLGIKEKVRFTVLKEIIDSGVTGDELRQTVETRIHDLIPKT…	2016-01-15	N42	WCHA + CN	9	CN - gentamicin
Firmicutes	Clostridia	Clostridiales	Ruminococcaceae	Butyricicoccus	Butyricicoccus pullicaecorum	An180	99	NFKK00000000	Butyricicoccus pullicaecorum	Firmicutes > Clostridia > Clostridiales > Clostridiaceae > Butyricicoccus > Butyricicoccus pullicaecorum	f__Butyricicoccaceae;g__Butyricicoccus;s__Butyricicoccus pullicaecorum_99.5%	556	3016034	643	59	54.43	1525	AGAGAGTTTGATCCTGGCTCAGGATGAACGCTGGCGGCGTGCCTAACACATGCAAGTCGAACGGAGTtgTTTgaGgAAaTcCTTCGGgATGGAATCTtcCAACTTAGTGGCGGACGGGTGAGTAACGCGTGAGCAATCTGCCTTTCAGAGGGGGATAACAGCCGGAAACGGCTGCTAATACCGCATAATGCATcGAATTCGCATGTTTTTGATGCCAAAGATTTTATCGCTGAAAGATGAGCTCGCGTCTGATTAGCTAGTTGGCGGGGTAACGGCCCACCAAGGCGACGATCAGTAGCCGGACTGAGAGGTTGAACGGCCACATTGGGACTGAGACACGGCCCAGACTCCTACGGGAGGCAGCAGTGGGGAATATTGCGCAATGGGGGCAACCCTGAC…	atgatggtgaaagacgtacagcacggcaagaccacaagaaagagcttcgcgcgcatcgaggaaatcctcgagatgcccaacctgatcgaaatccagaagaagtcctatgagtggttcctggccaccggcctgcgcgaggtctttgaggacgtctctgcgatcaccgactacaccggcaacctcgaactgaccttccttgattactcgctcgacgagccgaagtacagcatcgaggaatgcaaggcaagagacgcaacgtatgcatgcccgctcaaggtgcgcgttcgtctgcgcaacaaggagaccggcgagatcaaggagcaggagattttcatgggcgagttcccgcgcatgacccagtctggcaccttcatcttcaacggcgcggagcgcgcaatc…	MMVKDVQHGKTTRKSFARIEEILEMPNLIEIQKKSYEWFLATGLREVFEDVSAITDYTGNLELTFLDYSLDEPKYSIEECKARDATYACPLKVRVRLRNKETGEIKEQEIFMGEFPRMTQSGTFIFNGAERAIVSQIVRSPGVYYGRELDKTDKAILSATVIPYRGAWLEYETDMNDVFYVRIDKNRKIPITSLIRALGVKTDAEILEMFGEDERILATLERDPSKTAEEALIEIYKKMRPGEPPSVESATSLMDAMFFDTRRYDISAVGRYKYNKKLNIARRLVGRKLLTPAVDPMTGEILAEEGTILTREQAVNVAARGVNSVILESSDGRPVHVFGNGMVDVNDFSDYLGGMTADDLGIKEKVRFTVLKEIIDSGVTGDELKQTVETRIHDLIPKT…	2016-01-15	N40	WCHA + CN	9	CN - gentamicin
Firmicutes	Clostridia	Clostridiales	Lachnospiraceae	Clostridium XlVa	[Clostridium] oroticum	An181	95	NFKJ00000000	Lachnoclostridium sp. An181	none	f__Lachnospiraceae;g__Tyzzerella;s__Tyzzerella sp1_95.3%	1375	2778317	761	53	43.19	1528	CGAGAGTTTGATCCTGGCTCAGGATGAACGCTGGCGGCGTGCTTAACACATGCAAGTCGAGCGAAGCACTTTGATCGGATTTCTTCGGAATGACGATTGATTTGACTGAGCGGCGGACGGGTGAGTAACGCGTGGGTAACCTGCCTCACACAGGGGGATAACAGTTGGAAACGGCTGCTAATACCGCATAAGCGCACGGGGACGCATGTTTCTGTGTGAAAAACTCCGGTGGTGTGAGATGGACCCGCGTCTGATTAGGTAGTTGGTGAGGTAACGGCTCACCAAGCCGACGATCAGTAGCCGACCTGAGAGGGTGACCGGCCACATTGGGACTGAGACACGGCCCAAACTCCTACGGGAGGCAGCAGTGGGGAATATTGCACAATGGGGGAAACCCTG…	atggagaaaaacagaattcgtcctatcacaaatgggaaaagtttacgtatgagctattccaggcaaaaagaagtgctcgaaatgccaaacttaatcgaagtccagaaagattcctatcagtggtttctgaatgaaggattaaatgaagttttcgacgatatttccccgattgctgattacagcggacagttgagtctggaattcgtagattttacattatgcgaagatgatgtgaagtacacgatcgaagaatgtaaagagcgcgatgccacatatgctgcgcctttgaaagtcagagtaagacttcacaacaaagagacagacgagatcaatgaacatgaaatttttatgggagacctgccgctcatgacagcgaccggcacctttgtgatcaatggt…	MEKNRIRPITNGKSLRMSYSRQKEVLEMPNLIEVQKDSYQWFLNEGLNEVFDDISPIADYSGQLSLEFVDFTLCEDDVKYTIEECKERDATYAAPLKVRVRLHNKETDEINEHEIFMGDLPLMTATGTFVINGAERVIVSQLVRSPGIYYAIGHDKIGKKLYSCTVIPNRGAWLEYETDSNDVFYVRVDRTRKVPITVLIRALGIGTNAEILEMFGEEPKILASFSKDTAESYQEGLLELYKKIRPGEPLAVDSAESLITSMFFDARRYDLAKVGRYKFNKKLLLRNRIAGHVLAEPAVSPLTGEVIAEADTKVTKEIADAIQNAAIPYVWMKVEGEERPIKVLSNLAVDLKEVCGIEPEEAGVTELVYYPVLANILEETSGDVEELKDAIRKNMHELV…	2016-01-15	N40	WCHA + CN	9	CN - gentamicin
Firmicutes	Clostridia	Clostridiales	Ruminococcaceae	Flavonifractor	Pseudoflavonifractor capillosus	An184	96	NFKI00000000	Pseudoflavonifractor sp. An184	none	f__Oscillospiraceae;g__D16_97.6%	392	3617258	570	162	59.87	1526	TGAGAGTTTGATCCTGGCTCAGGATGAACGCTGGCGGCGTGCTTAACACATGCAAGTCGAACGGAGAGCGTATGACAGAGGATTCGTCCAATGGAtTGCGTTTCTTAGTGGCGGACGGGTGAGTAACGCGTGAGGAACCTGCCTCGGAGTGGGGAATAACACAACGAAAGCTGTGCTAATACCGCATGATGCAGCTGGGTCGCATGACTCTGGCTGCCAAAGATTTATCGCTCTGAGATGGCCTCGCGTCTGATTAGCTGGTTGGCGGGGTAACGGCCCACCAAGGCGACGATCAGTAGCCGGACTGAGAGGTTGGCCGGCCACATTGGGACTGAGACACGGCCCAGACTCCTACGGGAGGCAGCAGTGGGGAATATTGGGCAATGGGCGCAAGCCTGA…	atgtatggcaagacaaagcgcaagagctttgcccggtaccaggagatcctggacatgcccaacctgctggaggtccagaagaactcctaccagtggttcctggacaccggattgcgggaggtgttccgggatgtggaggccatcaccgactacgccggcaacctggagctgagcttcatcgactactccatggacgagaagcccaagtacgacgtggaggagtgcaaggcccgggacgccacctacgccgcccccatcaaggtgaaggtccgcctgcgcaacaaggagaccgaggagatcaaggagcaggagatcttcatgggcgacttccccatcatgaccaactccggcacctttgtcatcaacggcgccgagcgcgtcatcgtttcccagatcacc…	MYGKTKRKSFARYQEILDMPNLLEVQKNSYQWFLDTGLREVFRDVEAITDYAGNLELSFIDYSMDEKPKYDVEECKARDATYAAPIKVKVRLRNKETEEIKEQEIFMGDFPIMTNSGTFVINGAERVIVSQITRSPGMYFTDTADKADNHTYGTTVIPYRGAWLEYETDLSNVFYVRIDKNRKLPITCLIRAVGPKTDAEIIEMFGEDERILATMEKDPCKTYEEAMLEIYRKLRPGEPPTLDSAETLLNATFYDPRRYDLSAVGRYKFNKKMALWTRLSGRTLALPVADPRTGEIIAEAGETLTRERAKELDNAGVNEAVLDVDGKQVKVFANNMVDMKNFVDFDPEACGVTEMVSFPVLCQLLDRREAEGLSDEDFQDLVKENLDNLIPKHITAEDI…	2016-01-15	P40	WCHA + CN	9	CN - gentamicin
Firmicutes	Clostridia	Clostridiales	Clostridiaceae 1	Clostridium sensu stricto	Clostridium perfringens	An185	99	NFKH00000000	Clostridium perfringens	Firmicutes > Clostridia > Clostridiales > Clostridiaceae > Clostridium > Clostridium perfringens	f__Clostridiaceae;g__Clostridium_P;s__Clostridium_P perfringens_100%	2571	3267175	580	71	28.06	1508	TGAGAGTTTGATCCTGGCTCAGGATGAACGCTGGCGGCGTGCTTAACACATGCAAGTCGAGCGATGAAGTTTCCTTCGGGAAAcGGATTAGCGGCGGACGGGTGAGTAACACGTGGGTAACCTGCCTCATAGAGTGGAATAGCCTTCCGAAAGGaAGATTAATACCGCATAAtGTTGAAAGATGGCATCATCATTCAACCAAAGGAGcAATCcGCTATGAGATGGACCCGCGGCGCATTAGCTAGTTGGTGGGGTAACGGCCTACCAAGGCGACGATGCGTAGCCGACCTGAGAGGGTGATCGGCCACATTGGGACTGAGACACGGCCCAGACTCCTACGGGAGGCAGCAGTGGGGAATATTGCACAATGGGGGAAACCCTGATGCAGCAACGCCGCGT…	atggtacatcctgtccaagttggaaaaagaacgagaatgagctttgcaaaagtcaaagacgtggctgaaatgccaaacctaattgaaattcaattagattcttacaaatggtttttagatgcaggactttatgaagtttttgatgatattaatcctatctcaaactttactggaaatcttgtacttgagtttgtagggtacactctagatatggataacataaaatattcagttgaagagtgtaaagaaagagacactacttatgctgcaccgctaaaagtagctgtaagacttcaaaacaaagaaactggagaaataaaagaacaagaggtatttatgggagatttcccattaatgacagagcaaggaacttttataatcaatggtgccgaaagagtt…	MVHPVQVGKRTRMSFAKVKDVAEMPNLIEIQLDSYKWFLDAGLYEVFDDINPISNFTGNLVLEFVGYTLDMDNIKYSVEECKERDTTYAAPLKVAVRLQNKETGEIKEQEVFMGDFPLMTEQGTFIINGAERVIVSQLVRSPGVYYNYNVDKTGKKLFSATVIPNRGAWLEYETDSNDVIYVRIDKTRKLPISILGRAMGFGSDQELLEYFGEEERFKATIEKDNTKTKEEALLEIYKRLRPGEPPTVDSAISLIDSLFFDAKRYDLSRVGRYKFNKKLAIGLRIANQIAAEDIVDKLTGEVLVAKGEKISRANAEEIQNRGINSVDVLVEDRVIRIIGNHFVDIHKCVDFDISDLNIRELVHYPTLREILDNYSDEETIKEEIKKNMTRLIPKHIIKD…	2016-01-15	P40	WCHA	10
Firmicutes	Clostridia	Clostridiales	Ruminococcaceae	Pseudoflavonifractor	Pseudoflavonifractor capillosus	An187	96	NFKG00000000	Pseudoflavonifractor sp. An187	none	f__Oscillospiraceae;g__Pseudoflavonifractor;s__Pseudoflavonifractor capillosus_96.7%	1784	2623188	532	75	57.97	1524	TGAGAGTTTGATCCTGGCTCAGGATGAACGCTGGCGGCGTGCTTAACACATGCAAGTCGAACGAGAATCAAcGGATTGAGGATTCGTCCAAATGAAGTTGAGGAAAGTGGCGGACGGGTGAGTAACGCGTGAGGAACCTGCCTCGGAGTGGGGAATAACAGTTGGAAACAGCTGCTAATACCGCATaATGCAACGgAaTCGCATGACTtTGTTGCCAAAGATTTATCGCTCTGAGATGGCCTCGCGTCTGATTAGCTaGTTGGCGGGGTAACGGCCCACCAAGGCGACGATCAGTAGCCGGACTGAGAGGTTGGCCGGCCACATTGGGACTGAGACACGGCCCAGACTCCTACGGGAGGCAGCAGTGGGGAATATTGGGCAATGGGCGCAAGCCTGACC…	atggcaagagcggtcaaagacgtctattacggcaagaccttgcgcaagagcttcgcccgcagcgaggagattctggagatgccctacctgctggaaatccagaagtcttcctacaagtggttctttgagaccgggctgcaggaagtgttcaacgacgtggaggccatcaccgactatgccgggaacctggagctgagctttatcggcttctccatggacgacccccccaagtacaccattgaagagtgcaaagcccaggacgccacctatgccgcccccattaaggtgcaggtgcgtctgcgcaacaaggagacgggcgagatcaaggagcaggaaatcttcatgggcgatttccccctgatgaccgatgccggcaccttcgtcatcaacggcgctgag…	MARAVKDVYYGKTLRKSFARSEEILEMPYLLEIQKSSYKWFFETGLQEVFNDVEAITDYAGNLELSFIGFSMDDPPKYTIEECKAQDATYAAPIKVQVRLRNKETGEIKEQEIFMGDFPLMTDAGTFVINGAERVIVSQIVRSPGVYYAKNADKADNITYASTVIPYRGAWLEYETDLSDVFYVRIDKNRKLPITCLIRAVGPKTDAEILDMFGEDPRILATLEKDSCKTYEEALLEIYRKMRPGEPPTVDSAESLLNALFFDPRRYDLSAVGRYKFNKKLTMWTRLSGQKLAAPVADPSTGEIVAEAGEVLTRERAMELDRLGVNEAFVEVEDLHTGTHIVKVFSNGMVNMADFVDFDPETVGVSEKVRFVVLKELLAKRDEEGLSQEDFADLIRERM…	2016-01-15	N40	WCHA	9
Actinobacteria	Actinobacteria	Coriobacteriales	Coriobacteriaceae	Olsenella	Olsenella uli	An188	96	NFKF00000000	Olsenella sp. An188	Olsenella scatoligenes [n=1]	f__Atopobiaceae;g__Olsenella;s__Olsenella uli_96.7%	465	2138506	598	16	68.68	1512	GGAGAGTTCGATCCTGGCTCAGGATGAACGCTGGCGGCGCGCCTAACACATGCAAGTCGAACGGTTAAAGCACCTCCGGGTGTGCATAAAGTGGCGAACGGCTGAGTAACACGTGGGCAACCTGCCCCTCGCTCCGGGACAGCCTCGGGAAACCGTGGGTAATACCGGATACTCCGCGACCCCCGCATGGGGGGCGCGGGAAAGCCCAGACGGCGAGGGATGGGCCCGCGGCCTGTTAGCTAGTTGGTGGGGCAACGGCCCACCAAGGCGATTATGGGTAGCTGGGTTGAGAGACCGACCAGCCAGATTGGGACTGAGACACGGCCCAGACTCCTACGGGAGGCAGCAGTGGGGAATCTTGCGCAATGGGCGAAAGCCTGACGCAGCGACGCCGCGTGC…	gtgtctaccgcaaagactgctcttaccaaaccacaaggcacgaccggacgcaagacctttagcaagattgccccggccatggagctcccgaacctgatctcggttcagaaggagtccttcgagcacttcatgggcgacgggctcgcggagtcctttgccgagttctccccgatcgagaactccgcccacaccatgcaggtggtctttggcgaccaccagttcggcgacccggcccacaccatcgccgagtgccgcgccaaggacatctcctaccaggcaccgctcttcgttgacgtgcgctttgtcaacaaggagaccggcgagatgaaggagcagctcgtcttcatgggcgacttcccgctcatgaccgaccgcggcaccttcatcatcaacggcacc…	MSTAKTALTKPQGTTGRKTFSKIAPAMELPNLISVQKESFEHFMGDGLAESFAEFSPIENSAHTMQVVFGDHQFGDPAHTIAECRAKDISYQAPLFVDVRFVNKETGEMKEQLVFMGDFPLMTDRGTFIINGTERVVVSQLVRSPGVYFSTEMDNGVRVHKAQFIPARGAWLEFEVDKRGHLVVSIDRKRRQSAIVFLRALGIAESDDEVLSLLGDSDVVRNTLERDASTTREAALKEIYQRQRPGEPATADAGRLLLDGLYFNEQRYDLARVGRYKVNKKLELSDDATSRVLTHEDIIEAIRYLLALHAGDDTKRVDDIDHFGNRRVRTVGELVQNQFRIGMSRMERVVRERMASQDADDITPQSLINIRPIVAAIKEFFGSSQLSQFMDQANPLAGL…	2016-01-15	N42	WCHA	10
Bacteroidetes	Bacteroidia	Bacteroidales	Bacteroidaceae	Bacteroides	Bacteroides clarus	An189	99	NFKE00000000	Bacteroides clarus	Bacteroidetes > Bacteroidia > Bacteroidales > Bacteroidaceae > Bacteroides > Bacteroides clarus	f__Bacteroidaceae;g__Bacteroides;s__Bacteroides clarus_99.5%	denovo29154	4166078	355	35	45.36	1522	GAAGAGTTTGATCCTGGCTCAGGATGAACGCTAGCTACAGGCTTAACACATGCAAGTCGAGGGGCAGCGGGGTTGAAGCTTGCTTCAACCGCCGGCGACCGGCGCACGGGTGAGTAACACGTATCCAACCTGCCGATAACTCTGGGATAGCCTTTCGAAAGAAAGATTAATACCGGATGGCATAGTTTTCCCGCATGGAAAAACTATTAAAGAATTTCGGTTATCGATGGGGATGCGTTCCATTAGGCAGTTGGCGGGGTAACGGCCCACCAAACCGACGATGGATAGGGGTTCTGAGAGGAAGGTCCCCCACATTGGAACTGAGACACGGTCCAAACTCCTACGGGAGGCAGCAGTGAGGAATATTGGTCAATGGACGAGAGTCTGAACCAGCCAAGT…	ttggaatatccggatttcctggaagtacaattgaagtcattcaaagactttttacaactggataccccacccgagaaacgtaagaacgagggactgtataaagtatttgctgaaaacttccccattgccgatacaagaaataattttgttcttgagtttttggactattatattgatccgccgcgttatactatagacgaatgtatagagcgagggcttacctatagtgtacccttaaaggcaaaattaaaattatattgtaccgaccccgaccacgaagattttgatacggttattcaggatgtattcctgggtccgattccttacatgacggataaagctacgttcgtcatcaacggtgcggaacgtgttgttgtgtcacagcttcaccgttctccg…	MEYPDFLEVQLKSFKDFLQLDTPPEKRKNEGLYKVFAENFPIADTRNNFVLEFLDYYIDPPRYTIDECIERGLTYSVPLKAKLKLYCTDPDHEDFDTVIQDVFLGPIPYMTDKATFVINGAERVVVSQLHRSPGVFFGQSVHANGTKLYSARIIPFKGSWIEFATDINNVMYAYIDRKKKLPVTTLLRAIGFENDKDILEIFNLAEDVKVNKTNLKKIVGRKLAARVLKTWIEDFVDEDTGEVVSIERNEVVIDRETIIEPEHVDIILESGVQNILVHKEEPNQSDYSIIYNTLQKDPSNSEKEAVLYIYRQLRNADPADDASAREVINNLFFSEKRYDLGDVGRYRINRKLNLTTDMDVRVLTKEDIIEIIKYLIELINSKADVDDIDHLSNRRVRTV…	2016-01-15	N42	WCHA + CN	9	CN - gentamicin
Bacteroidetes	Bacteroidia	Bacteroidales	unclassified_"Bacteroidales"		Bacteroides salanitronis	An19	92	NFKD00000000	Bacteroides sp. An19	Bacteroidetes > Bacteroidia > Bacteroidales > Bacteroidaceae > Bacteroides	f__Bacteroidaceae;g__Bacteroides_A;s__Bacteroides_A salanitronis_92.8%	20	4779606	322	156	45.88	1523	GAAGAGTTTGATCCTGGCTCAGGATGAACGCTAGCTACAGGCCTAACACATGCAAGTCGAGGGGCAGCATGGGCTTAGCTTGCTAAGCCTGATGGCGACCGGCGCACGGGTGAGTAACGCGTATCCGACCTTCCGGCGGCtCGGGTCCAGCCTTTCGAAAGAAAGATTAATCCCCGATGGTGTCAGGcAGTTCCATGACAGCCTGACTAAAGAaTTATCGGCCGCCGATGGGGATGCGTTCCATTAGCTTGTTGGCGGGGTAACGGCCCACCAAGGCGACGATGGATAGGGGTTCTGAGAGGAAGGCCCCCCACATTGGGACTGAGACACGGCCCAAACTCCTACGGGAGGCAGCAGTGAGGAATATTGGTCAATGGGCGCGAGCCTGAACCAGCCAAG…	atgaagtatccggatttcttggaagttcagttgaagtcatttcaagactttttgcagttgaatacaccgcccgagaaacgcaagaacgacggcttgtataaagtttttgctgaaaatttccccattgcggatacgcgtaacaatttcgtattagagtttctcgattattatatcgacccgcctcactattcgattgatgaatgtttggagcgtgggctgacttatagtgttcctttgaaggcgaagttgaagctctattgtaccgatcccgatcatgaagactttgacaccgttattcaggatgtgtatttaggtcctattccctatatgactcctaaagggacttttgttatcaatggagctgaacgtgtggttgtttctcagttgcatcgttctcca…	MKYPDFLEVQLKSFQDFLQLNTPPEKRKNDGLYKVFAENFPIADTRNNFVLEFLDYYIDPPHYSIDECLERGLTYSVPLKAKLKLYCTDPDHEDFDTVIQDVYLGPIPYMTPKGTFVINGAERVVVSQLHRSPGVFFGQSIHANGTKLYSARIIPFKGSWIEFATDINNVMYAYIDRKKKLPVTTLLRAVGFENDKDILEIFNLAEDIKVNKANLKKIIGRKLAARVLKTWTEDFVDEDTGEVVSIERNEVVIDRETIIEPEHIDLILESGVQNILIHNEEANASDYSIIFNTLQKDPSNSEKEAVLYIYRQLRNADPADDASAREVINNLFFSEKRYDLGEVGRYRINKKLNLDTPMDVKVLTKQDIIEIIKYLIELINSKADVDDIDHLSNRRVRTV…	2015-10-15	P31	WCHA + VA, NA	9	VA - vancomycin, NA - nalidixic acid
Proteobacteria	Gammaproteobacteria	Enterobacteriales	Enterobacteriaceae	Escherichia/Shigella	Escherichia fergusonii	An190	99	NFKC00000000	Escherichia coli	Proteobacteria > Gammaproteobacteria > Enterobacterales > Enterobacteriaceae > Escherichia > Escherichia coli	f__Enterobacteriaceae;g__Escherichia;s__Escherichia coli_100%	27	5352565	231	287	50.48	1537	GAAGAGTTTGATCATGGCTCAGATTGAACGCTGGCGGCAGGCCTAACACATGCAAGTCGAACGGTAACAGGAAgaAGCTTGCTtcTTtGCTGACGAGTGGCGGACGGGTGAGTAATGTCTGGGAAACTGCCTGATGGAGGGGGATAACTACTGGAAACGGTAGCTAATACCGCATAACGTCGCAAGACCAAAGAGGGGGACCtTCGGGCCTCTTGCCATCGGATGTGCCCAGATGGGATTAGCTaGTaGGTGGGGTAACGGCTCACCtAGGCGACGATCCCTAGCTGGTCTGAGAGGATGACCAGCCACACTGGAACTGAGACACGGTCCAGACTCCTACGGGAGGCAGCAGTGGGGAATATTGCACAATGGGCGCAAGCCTGATGCAGCCATGCCGCG…	atggtttactcctataccgagaaaaaacgtattcgtaaggattttggtaaacgtccacaagttctggatgtaccttatctcctttctatccagcttgactcgtttcagaaatttatcgagcaagatcctgaagggcagtatggtctggaagctgctttccgttccgtattcccgattcagagctacagcggtaattccgagctgcaatacgtcagctaccgccttggcgaaccggtgtttgacgtccaggaatgtcaaatccgtggcgtgacctattccgcaccgctgcgcgttaaactgcgtctggtgatctatgagcgcgaagcgccggaaggcaccgtaaaagacattaaagaacaagaagtctacatgggcgaaattccgctcatgacagacaac…	MVYSYTEKKRIRKDFGKRPQVLDVPYLLSIQLDSFQKFIEQDPEGQYGLEAAFRSVFPIQSYSGNSELQYVSYRLGEPVFDVQECQIRGVTYSAPLRVKLRLVIYEREAPEGTVKDIKEQEVYMGEIPLMTDNGTFVINGTERVIVSQLHRSPGVFFDSDKGKTHSSGKVLYNARIIPYRGSWLDFEFDPKDNLFVRIDRRRKLPATIILRALNYTTEQILDLFFEKVIFEIRDNKLQMELVPERLRGETASFDIEANGKVYVEKGRRITARHIRQLEKDDVKLIEVPVEYIAGKVVAKDYIDESTGELICAANMELSLDLLAKLSQSGHKRIETLFTNDLDHGPYISETLRVDPTNDRLSALVEIYRMMRPGEPPTREAAESLFENLFFSEDRYDLSA…	2016-01-15	N42	WCHA + NEO	10	NEO - neomycin
Firmicutes	Clostridia	Clostridiales	Ruminococcaceae	Faecalibacterium	Faecalibacterium prausnitzii	An192	97	NFKB00000000	Faecalibacterium sp. An192	Faecalibacterium prausnitzii [n=1]	f__Ruminococcaceae;g__Faecalibacterium;s__Faecalibacterium prausnitzii_A_97.1%	850	3520066	551	164	58.8	1508	AAAGAGTTTGATCCTGGCTCAGGACGAACGCTGGCGGCGcGCCTAACACATGCAAGTCGAACGGAGCTTGAGaGAGCTTGCTTTTTCAAGCTTAGTGGCGAACGGGTGAGTAACGCGTGAGGAACCTGCCTCAGAGTGGGGGACAACAGTTGGAAACGACTGCTAATACCGCATAAGCCCACGGaTCCGCATGGAtCtGAGGGAAAAGGAGCAATCCGCTTTGAGATGGCCTCGCGTCcGATTAGCTaGTTGGTGAGGTAACGGCCCACCAAGGCGACGATCGGTAGCCGGACTGAGAGGTTGAACGGCCACATTGGGACTGAGACACGGCCCAGACTCCTACGGGAGGCAGCAGTGGGGAATATTGCACAATGGgGGAAACcCTGATGCAGCGACGCC…	atgatgaaagtcaagcccgtaaaactcggcaaaaccgagcggatgagcttctcccacatcgacgaagtcattgagatgcccaacctgatcgaggtccagaagaattcctatcagtggttcctggacgaaggtctgcgggaggtatttcatgatatcggcgtcattgaggattacaccggcaacctcgcgctgagcttcgtggattaccgcctcgacaaagagcccaagtacagcatcaaggagtgcaagagccgcgacgtcacctacgcagcacccctgcgcgtcacggcccgcctgctgaacaaggagaccggcgaggtcaaggatcaggagatcttcatgggagacttccccctgatgaccgatgcgggcaccttcgtcatcaacggcgccgagcgc…	MMKVKPVKLGKTERMSFSHIDEVIEMPNLIEVQKNSYQWFLDEGLREVFHDIGVIEDYTGNLALSFVDYRLDKEPKYSIKECKSRDVTYAAPLRVTARLLNKETGEVKDQEIFMGDFPLMTDAGTFVINGAERVIVSQLVRSPGVFYGAAKDKVGNDLFSATMNPNRGAWLEYETDASDVFYVRIDKNRKLPVTVLCRALGLSSNEDILNYFGEDERILATLEKDTTKNTEEGLLEVYRKLRPGEPPTVESATSQINMLFFDPRRYDLSRFGRYKMNKKLALARRIIGQVAAENVVDPLTGELLIEAGEKITRAKAEQADAAGVNLVTLMIDDKPVKVITNGCVDAQGFFSFDVKECGINERCSFEELRKILDTTSDAEEQKELLRRNHDLLIGRTLTV…	2016-01-15	N41	WCHA	10
Firmicutes	Clostridia	Clostridiales	Ruminococcaceae	unclassified_Ruminococcaceae	Gemmiger formicilis	An194	95	NFKA00000000	Gemmiger sp. An194	none	f__Ruminococcaceae;g__AM2_99.4%	2392	3080663	801	50	59.3	1523	GAAGAGTTTGATCCTGGCTCAGGACGAACGCTGGCGGCGCGCCTAACACATGCAAGTCGAACGGAGCTTGcTTGTcaGATcCTTTCGGGgTGACGACTTgTAAGCTTAGTGGCGAACGGGTGAGTAACACGTGAGTAACCTGCCCCAGAGTGGGGGACAACAGTTGGAAACGACTGCTAATACCGCATAAGCCCACGGAACCGCATGGTTCTGgGGGAAAAGGAGCaATTCGCTTTGGGATGGACTCGCGTCCGATTAGCTAGATGGTGAGGTAACGGCCCACCATGGCGACGATCGGTAGCCGGACTGAGAGGTTGATCGGCCACATTGGGACTGAGACACGGCCCAGACTCCTACGGGAGGCAGCAGTGGGGAATATTGCACAATGGGGGAAACCCT…	atgatgaaggtcaagcccacaacccttggcaaaaccgaacgcatgagcttttcccgcatcgatgaggttatcaccatgcccaacctcatcgaggtgcagaagaactcgtaccgctggtttttggacgagggtctgaaagaggttttccgcgacattgccaccattgaggacttcaccggcaatctggctctggaattcgtggattaccatctgggagagcccaaatacaccatcaaagagtgcaaggaacgcgacactacctacgcggcgcccctgcgcgttaccgcccggctgctgaacaaggagaccggcgaggtaaaggagcaggagatcttcatgggcgatttcccgctcatgaccgacgcaggtaccttcatcaacaacggtgcggagcgtgtc…	MMKVKPTTLGKTERMSFSRIDEVITMPNLIEVQKNSYRWFLDEGLKEVFRDIATIEDFTGNLALEFVDYHLGEPKYTIKECKERDTTYAAPLRVTARLLNKETGEVKEQEIFMGDFPLMTDAGTFINNGAERVIVSQLVRSPGVYFGASYDKTGKKLYTATMNPNRGAWLEYETDSNDVFYVRIDKNRKLPVTVLLRALGMGSDAQIREFFGEDERILATLDKDTTHNEEEGLLETYRKLRPGEPPTVESAQTHLNNLFFDPRRYDMSRFGRYKMNKKLALARRITGFVAARDIIAPLTGELLIAAGEKISREAAEAAEAAGVSVAFIMADDRERKVITNGTVDAQNFFNFDVLECGINERVTFAEVKAILDATSDEAEQKELLVKNHDRLISKTVTLD…	2016-01-15	N41	WCHA	10
Firmicutes	Clostridia	Clostridiales	Lachnospiraceae	Blautia	[Clostridium] saccharolyticum	An196	93	NFJZ00000000	Lachnoclostridium sp. An196	none	f__Lachnospiraceae;g__UC5-1-2E3_93.8%	60	3261385	662	31	50.05	1526	CGAGAGTTTGATCCTGGCTCAGGATGAACGCTGGCGGCGTGCTTAACACATGCAAGTCGAACGAAGCgCATGGACgGATTCCTTCGGGTTGAAGACCATGTGACTTAGTGGCGGACGGGTGAGTAACGCGTGGGTAACCTGCCCTGCACAGGGGGATAACAGTTGGAAACGACTGCTAATACCGCATAAGCCAACAGGGCCGCATGGCCTGGTTGGAAAAGATTTATCGGTGCAGGATGGACCCGCGTCTGATTAGCTgGTTGGCGGGGTAACGGCCCACCAAGGCGACGATCAGTAGCCGGCCTGAGAGGGTGAACGGCCACATTGGGACTGAGACACGGCCCAAACTCCTACGGGAGGCAGCAGTGGGGAATATTGCACAATGGGGGAAACCCTGAT…	atggttataaactggatcatcgcagtgattaaaaatataaggggtgaaatgtcaatggaaaagaacagaatcaaacctgtcaaatccggcagaaatgtcagaatgagttattcccgcaaaaaggaagtactggaaatgccgaatctgatcgaggttcagagagattcctaccagtggtttctggatgaaggtctccgtgaggcatttgcggatatttctccgattaccgactacagcggaaagctgagcctggagtttaccgactttacacttgacaaagagggtgcaaagtacacgatcgaagaatgcaaagaacgggatgccacctacgctgctcctctgaaagtaagagttcgtctctataataaggaaacggatgagatcaacgaacatgagatt…	MVINWIIAVIKNIRGEMSMEKNRIKPVKSGRNVRMSYSRKKEVLEMPNLIEVQRDSYQWFLDEGLREAFADISPITDYSGKLSLEFTDFTLDKEGAKYTIEECKERDATYAAPLKVRVRLYNKETDEINEHEIFMGDLPLMTETGTFVINGAERVIVSQLVRSPGIYYGIDHDKVGKLLFSCTVIPNRGAWLEYETDSNDVFYVRVDRTRKVPITVLIRALGYGTNAEILELFGEEPKILASLTKDTAESYQEGLLELYKKIRPGEPLAVESAESLITGMFFDPRRYDLAKVGRYKFNKKLSLKNRIRGQVLAEDVVNPVTGEIIAEADTKVDADLAVEIQDSAVPFVWIKGEERNIKVLSNRMVDLKKYVDCEPRELGIKELVYYPVLEKLMEEYTDA…	2016-01-15	P42	WCHA + CN	9	CN - gentamicin
Firmicutes	Bacilli	Lactobacillales	Lactobacillaceae	Lactobacillus	Lactobacillus gasseri	An197	99	NFJY00000000	Lactobacillus johnsonii	Firmicutes > Bacilli > Lactobacillales > Lactobacillaceae > Lactobacillus > Lactobacillus johnsonii	f__Lactobacillaceae;g__Lactobacillus;s__Lactobacillus johnsonii_99.9%	apparent chimera	1786561	1526	42	34.6	1568	TGAGAGTTTGATCCTGGCTCAGGACGAACGCTGGCGGCGTGCCTAATACATGCAAGTCGAGCGAGCTTGCCTAGATGATTTTAGTGCTTGCACTAAATGAAACTAGATACAAGCGAGCGGCGGACGGGTGAGTAACACGTGGGTAACCTGCCCAAGAGACTGGGATAACACCTGGAAACAGATGCTAATACCGGATAACAACACTAGACGCATGTCTAGAGTTTGAAAGATGGTTCTGCTATCACTCTTGGATGGACCTGCGGTGCATTAGCTAGTTGGTAAGGTAACGGCTTACCAAGGCAATGATGCATAGCCGAGTTGAGAGACTGATCGGCCACATTGGGACTGAGACACGGCCCAAACTCCTACGGGAGGCAGCAGTAGGGAATCTTCCACAAT…	ttgttaggacacgctgtgaactacggtagtcaccggacaagacgtagcttctctcgaattaaagaagtattgaagttacctaacttgactgatgtacaaacgcaatcttacaagtggtttcttaatgaaggtattcgtgaaatgtttgacgacattatgccgatttcagatttttcaggaaaactttctttagagtttgttgattacaagctcttgaagccaaaatatactcttgaagaagcacgtgatcatgatgctaattactctgctcctcttcatgtaactttgaagttaaccaaccatgagaccggagaaattaagactcaagacgtcttctttggagaattcccattaatgactgattcaggaactttcgttattaatggtgctgagagagtt…	MLGHAVNYGSHRTRRSFSRIKEVLKLPNLTDVQTQSYKWFLNEGIREMFDDIMPISDFSGKLSLEFVDYKLLKPKYTLEEARDHDANYSAPLHVTLKLTNHETGEIKTQDVFFGEFPLMTDSGTFVINGAERVIVSQLVRSPGVYYHSDFDKNGRQIFGATVIPNRGAWLEYETDAKDLAYVRIDRTRKLPLTVLIRALGFGSDSEIADMFGESDSLRFTLEKDIHKNPADSRVAEALKDIYERLRPGEPKTTDSSRSLLYARFFDPRRYDLAPVGRYKINKKLSLKNRLLRQTLAETLADPDTGEIIAKKGDVVTHELLDKLSPYLDRDDFKMVTYEPSKEGVLPDPVTVQEIKVYSKVDPERVVKLMSNGHIADDVKHLTPADVLASINYFFDLQDN…	2016-01-15	P42	WCHA	9
Bacteroidetes	Bacteroidia	Bacteroidales	Porphyromonadaceae	Parabacteroides	Parabacteroides distasonis	An199	99	NFJX00000000	Parabacteroides distasonis	Bacteroidetes > Bacteroidia > Bacteroidales > Tannerellaceae > Parabacteroides > Parabacteroides distasonis	f__Tannerellaceae;g__Parabacteroides;s__Parabacteroides distasonis_99.5%	2581	5145110	414	62	45.11	1520	GAAGAGTTTGATCCTGGCTCAGGATGAACGCTAGCGACAGGCTTAACACATGCAAGTCGAGGGGCAGCgggGGTAGCgATACCcGccGGCGACCGGCGCACGGGTGAGTAACGCGTATGCAACTTACCTATCAGAGGGGGATAACCCGGCGAAAGTCGGACTAATACCGCATGAAGCAGGGGCCCCGCATGGGGgTATTTGCTAAAGATTCATCGCTGATAGATAGGCATGCGTTCCATTAGGCAGTTGGCGGGGTAACGGCCCACCAAACCGACGATGGATAGGGGTTCTGAGAGGAAGGTCCCCCACATTGGTACTGAGACACGGACCAAACTCCTACGGGAGGCAGCAGTGAGGAATATTGGTCAATGGgCGtaAGcCTGAACCAGCCAAGTCGCG…	ttgtataaggtatttgccgagaatttcccgattgcggatacccgtaacaattttgtgttggagttcttagattactatatagatccgcctcgttactgtatcgatgagtgtatcgctcgcgggttaacctatagcgtgcctttaaaagcgaagttaaaactgtactgtacggacccggatcatgaggacttcgatacggtgatccaagatgtatacttaggtccgatcccgtatatgacggacagaggtactttcgtgatcaacggcgccgagcgtgttgtcgtgtctcagctgcaccgttctccgggcgtattcttcggacaaagcacgcacgcaaacggaacgaagttgtactccgcacgtattatcccgttcaaggggtcatggatcgagttcgct…	MYKVFAENFPIADTRNNFVLEFLDYYIDPPRYCIDECIARGLTYSVPLKAKLKLYCTDPDHEDFDTVIQDVYLGPIPYMTDRGTFVINGAERVVVSQLHRSPGVFFGQSTHANGTKLYSARIIPFKGSWIEFATDINNVMYAYIDRKKKLPVTTLLRAIGFESDRDILEIFNLAEEVKVTKANLKKFIGRKLAARVLKTWVEDFVDEDTGEVVSIERNDVIIDRESVLDSDNIEAILDSGTQNILLHREDQNLSDYAIIYNTLQKDPSNSEKEAVLYIYRQLRNAEPADEASAREVITNLFFSEKRYDLGEVGRYRINKKLGLTTSADVKVLTKEDIIEIIKYLIELINSKAIVDDIDHLSNRRVRTVGEQLYNQFGIGLARMSRTVRERMNVRDNEVF…	2016-01-15	P41	WCHA + CN	10	CN - gentamicin
Actinobacteria	Actinobacteria	Coriobacteriales	Coriobacteriaceae	Collinsella	Collinsella tanakaei	An2	94	NFJW00000000	Collinsella sp. An2	Collinsella sp. [n=1]	f__Coriobacteriaceae;g__Collinsella;s__Collinsella tanakaei_94.8%	6299	2542639	414	46	62.39	1497	GGAGAGTTCGATCCTGGCTCAGGATGAACGCTGGCGGCGCGCCTAACACATGCAAGTCGAACGGCACCTGACTTCGGTCAGAcGCGAGTGGCGAACGGCTGAGTAACACGTGACCAACCTGCCCCGCGCCCGGGGATAGCCCAGGGAAACCTGGGGTAATACCCGATGCCCCCTCCGGGCCGCATGGCCCGcaGGGGAAGGCTCCGGCGGCGCGGGATGGGGTCGCGGCCCATCAGGTAGACGGCGGGGTGACGGCCCACCGTGCCCGCGACGGGTAGCCGGGTTGAGAGACCGACCGGCCAGATTGGGACTGAGACACGGCCCAGACTCCTACGGGAGGCAGCAGTGGGGAATCTTGCGCAATGGGGGCAACCCTGACGCAGCGACGCCGCGTGCGGG…	gtggcaacgattatcccgcaagcaacaccaaccgagcgtgcgcgcgtcaacttcgggaagatcccgcaggcgatgccgctgcccaacctcatctccgtgcagaaggagtccttccagcggttcatgggagaggggctccgcgaggccttcaaagagtccagccccatccagagccagaaccacgtgctggaggtcaccttcggcgagcaccagttcggcgacccgtctcacacggtcgacgagtgccgcgagaaggacatgacctatcaggctccgctgctcaccgacgtccgtcttaccaacaaggagaccggcgagatcaaggagcagctggtgttcatgggagacttccccatgatgaccgagcagggcaccttcatcatcaacggtaccgagcgt…	MATIIPQATPTERARVNFGKIPQAMPLPNLISVQKESFQRFMGEGLREAFKESSPIQSQNHVLEVTFGEHQFGDPSHTVDECREKDMTYQAPLLTDVRLTNKETGEIKEQLVFMGDFPMMTEQGTFIINGTERIVVSQLVRSPGVYYSTEMDGGKQVYKAQIIPARGAWLEFEVDKRDQLVVSIDRKRKQSATMFLRALGIAVTNDEIFQLLGDSDVVKRTIERDTALTREDALIEIYRRLRPGEPPTVDASRSLLEGLLFNSQRYDLARVGRYKVNKKLGLTTGEDVQILTDEDIIATLRYLLSLAAGEPGFKTDDIDHFGNRRVRTVGELVANQFRIGMSRMERVVRERMSSQDIDEITPQSLINIRPIVAAIKEFFGSSQLSQFMDQANPLTGLTH…	2015-07-29	I (J/55)	WCHA	10
Bacteroidetes	Bacteroidia	Bacteroidales	Bacteroidaceae	Bacteroides	Mediterranea massiliensis	An20	91	NFJV00000000	Mediterranea sp. An20	Bacteroides rodentium [n=1]	f__Bacteroidaceae;g__Bacteroides;s__Bacteroides eggerthii_90.4%	1610	3968548	136	88	49.41	1527	GAAGAGTTTGATCCTGGCTCAGGATGAACGCTAGCTACAGGCTTAACACATGCAAGTCGCGGGGCAGCATGGTCTTAGCTTGCTAAGGCTGATGGCGACCGGCGCACGGGTGAGTAACGCGTATCCGACCTGCCcTCCACCCGGGGATAGCCTTTCGAAAGAAAGATTAATACCCGATGGCACACGTCTCCTGCCTGGGAGgCGTGTTAAAGGTCCCGACCGGTGGCGGATGGGGATGCGTTCCATTAGTTAGTTGGCGGGGTAACGGCCCACCAAGACGACGATGGATAGGGGTTCTGAGAGGAAGGTCCCCCACATTGGAACTGAGACACGGTCCAAACTCCTACGGGAGGCAGCAGTGAGGAATATTGGTCAATGGCCGtAAGGCTGAACCAGCCA…	atgtcttcaaatattgtaaatcaaagagttaacttcgcttctactaaaaatccgcttccctatccggattttctggaggtgcaattgaagtcattcaaagactttttacagctggatactccacccgaaaaacgtaaaaacgagggattgtataaagtatttgctgagaacttccccattgccgatacaagaaacaatttcgttcttgagtttctggattattatattgatccgccgcgttatagcattgatgagtgcatagagcgggggctcacttacagcgttccattaaaggcgaaattgaagctgtattgtaccgaccctgaccacgaggacttcgataccgtgattcaggatgtttttctcggtcctatcccttatatgacggagaaggcaact…	MSSNIVNQRVNFASTKNPLPYPDFLEVQLKSFKDFLQLDTPPEKRKNEGLYKVFAENFPIADTRNNFVLEFLDYYIDPPRYSIDECIERGLTYSVPLKAKLKLYCTDPDHEDFDTVIQDVFLGPIPYMTEKATFVINGAERVVVSQLHRSPGVFFGQSVHANGTKLYSARIIPFKGSWIEFATDINNVMYAYIDRKKKLPVTTLLRAIGFENDKDILEIFNLAEDVKVNKANLKKIIGRKLAARVLKTWIEDFVDEDTGEVVSIERNEVVIDRETVIEPEHVDIILESGVQNILVHKEEQNQSDYSIIYNTLQKDPSNSEKEAVLYIYRQLRNADPADDASAREVINNLFFSEKRYDLGDVGRYRINKKLNLTTDMSVRVLTKEDIIEIIKYLIELINS…	2015-10-15	P31	WCHA + VA, NA	10
Firmicutes	Clostridia	Clostridiales	Ruminococcaceae	Clostridium IV	Anaeromassilibacillus senegalensis	An200	94	NFJU00000000	Anaeromassilibacillus sp. An200	none	o__Oscillospirales;f__DTU089;g__mt9_93.8%	379	3738663	542	151	54.3	1527	AGAGAGTTTGATCCTGGCTCAGGACGAACGCTGGCGGCGTGCCTAACACATGCAAGTcGAACGGAGTAACTTGACGGAAGTTTTCGGATGGAAGTcTTGTTgCTTAGTGGCGGACGGGTGAGTAACACGTGAGTAACCTGCCTCTCAGAGGGGGATAACGTCTTGAAAAGGACGCTAATACCGCATGATATCTCTTGACCGCATGGTCGGGaGATCAAAGGAGCAATCCGCTGAGAGATGGACTCGCGTCCGATTAGCCAGTTGGCGGGGTAACGGCCCACCAAAGCAACGATCGGTAGCCGGACTGAGAGGTTGAACGGCCACATTGGGACTGAGACACGGCCCAGACTCCTACGGGAGGCAGCAGTGGGGGATATTGCACAATGGGGGAAACCCTGA…	gtgcttttttcatgccgcagcggtaaatatatgaatggagtgattgagccaatggtgaatgtcaaaccggtgcaggtcggcaggaacacccgcatgagctttgccagaattgacgaagtcctgggaatgccgaatctgatcgaggtgcagaagaattcctatgcctggtttcttgacaagggcctcaaggaagtcttcaaggatgtctccggtatcacagactacacaggcaatctcgtgctcgattttgtcgactataagcttgatgtcgacaagccgaactatagtgtagaggaatgcaaggaacgcgacgccacctatgccgccgcccttcgcgtgacagccagactgctcaataaggaaagcggtgagatcaaggaatctgaagtgttcatgggc…	MLFSCRSGKYMNGVIEPMVNVKPVQVGRNTRMSFARIDEVLGMPNLIEVQKNSYAWFLDKGLKEVFKDVSGITDYTGNLVLDFVDYKLDVDKPNYSVEECKERDATYAAALRVTARLLNKESGEIKESEVFMGDFPLMTESGTFVINGAERVIVSQLVRSPGVYYKMDYDKTGKELFSSTVIPNRGAWLEYENDANDVFYVRIDKNRKIPVTVFIRALGLGSDSEIYEYFGEDDRIRATIEKDPCKTTEEALFEVYRKLRPSEPPTIESAQAHINGLFFDARRYDLSRVGRYKYNKKLNLAGRIVGQRLAQPIVNPLTGELMAEAGEMVSHAKAEAIDNAGVTVAFVTVGEREVKVISNGMVEINNFLSFDAHKECGVNERVRFSVLAEILESCSSDSE…	2016-01-15	P41	WCHA + CN	9	CN - gentamicin
Firmicutes	Clostridia	Clostridiales	Ruminococcaceae	Anaerofilum	Anaerofilum agile	An201	91	NFJT00000000	Anaerofilum sp. An201	Castellaniella caeni [n=1]	f__Ruminococcaceae;g__AM2_94.0%	478	3232216	593	75	60.34	1522	AAAGAGTTTGATCCTGGCTCAGGACGAACGCTGGCGGCGCGCCTAACACATGCAAGTCGAACGGAGCTATTTcGATaGAtCCCTTCGGGGTGACATTGGCTTAGCTTAGTGGCGAACGGGTGAGTAACACGTGAGGAACCTGCCCTTCAGAGGGGGACAACAGTTGGAAACGACTGCTAATACCGCATAAGACCACAGAGCCGCATGGCTCaGGGGTCAAAGGAGAAATCCGCTGAAGGATGGCCTCGCGTCCGATTAGGTAGTTGGCGGGGTAACGGCCCACCAAGCCGACGATCGGTAGCCGGACTGAGAGGTTGAACGGCCACATTGGGACTGAGACACGGCCCAGACTCCTACGGGAGGCAGCAGTGGGGAATATTGCACAATGGGGGAAACCCT…	atgatgaaggtcaagcccgtacagctcggcaaaacccagcgcatgagcttttcccgcatcgatgaggtcatcgagatgcccaacctcatcgaagtgcagaaaaactcgtaccagtggtttctggacgagggtctgaaagaggtgttccgtgacatctccaccatcgaggactataccggcaacctggttctggaattcatcgactaccgtctggattccgagcccaagtattccatcaaggaatgcaaagagcgcgacgtcacctacgccgcgcccctgcgcgtcaccgcccgtttgctgaataaagagaccggcaatgtgcaggatcaggagatcttcatgggcgattttcccctgatgaccgacagcggcacctttgtcatcaacggcgccgagcgc…	MMKVKPVQLGKTQRMSFSRIDEVIEMPNLIEVQKNSYQWFLDEGLKEVFRDISTIEDYTGNLVLEFIDYRLDSEPKYSIKECKERDVTYAAPLRVTARLLNKETGNVQDQEIFMGDFPLMTDSGTFVINGAERVIVSQLVRSPGVYFGCTQDKVGKNLFSATLNPNRGAWLEFETDSNDVFYVRIDKNRKIPVTVLMRALGLGSDQQILDYFGQDARVLATLAKDTTKNEEEGLLEIYRKLRPGEPPTVESAQSHLTSLFFDPRRYDLSRFGRYKMNKKLALARRITGAVAAREIVAPLTGELLVAPGEKITREAAEAAEKAGVSLVYIAGEDDLEIKVITNGTVEANDFFSFDCTPLGINERVSFAEVRAILDATSDVEEQKELVVKNRDRLISKTVT…	2016-01-15	N42	WCHA + NEO	10	NEO - neomycin
Firmicutes	Clostridia	Clostridiales	Lachnospiraceae	Clostridium XlVa	Drancourtella massiliensis	An210	95	NFJS00000000	Drancourtella sp. An210	Clostridium sp. [n=1]	f__Lachnospiraceae;g__Sellimonas;s__Sellimonas intestinalis_95.4%	6479	3049918	411	81	45.07	1526	CGAGAGTTTGATCCTGGCTCAGGATGAACGCTGGCGGCGTGCCTAACACATGCAAGTCGAACGAAGCaCTTTCTTTTGATTCTTCGGATGAAGAAGACTGTGACTGAGTGGCGGACGGGTGAGTAACGCGTGGGTAACCTGCCCCATACAGGGGGATAACAGTTAGAAATGACTGCTAATACCGCATAAGCGCACAGCTTCGCATGAAGcaGTGTGAAAAACTCCGGTGGTATGGGATGGACCCGCGTCTGATTAGGTAGTTGGTGGGGTAACGGCCTACCAAGCCgACGATCAGTAGCCGGCCTGAGAGGGTGGACGGCCACATTGGGACTGAGACACGGCCCAAACTCCTACGGGAGGCAGCAGTGGGGAATATTGCACAATGGGGGAAACCCTGAT…	atggagaaaaacagaattcgtcccatgaaaagcggaagaagttcccgtatgacttattccagacaaaaagaagttcttgagatgccaaatctgattgaagtccagaaagattcctatcagtggttccttgatgaaggactgaaggaagtgttcgaggacatttccccgatcacagattacagtggacagctcagtctggaatttgtggattttacattatgtgaagacgatgtgaaatatacgatcgaggaatgtaaagagcgtgacgcgacatatgcggcacctttgaaagtaagggtaaggctttataataaggaaacagatgaaatcaatgagcacgaaatctttatgggcgatctgcctatcatgacgaagacaggaacgttcgtgatcaacggt…	MEKNRIRPMKSGRSSRMTYSRQKEVLEMPNLIEVQKDSYQWFLDEGLKEVFEDISPITDYSGQLSLEFVDFTLCEDDVKYTIEECKERDATYAAPLKVRVRLYNKETDEINEHEIFMGDLPIMTKTGTFVINGAERVIVSQLVRSPGIYYGIAHDKIGKELFSCTVIPNRGAWLEYETDSNDVFYVRVDRTRKVPITVLIRALGIGTNPEIIEMFGEEPKILASFGKDTAENYQEGLLELYKKIRPGEPLAVDSAESLITSMFFDPRRYDLAKVGRYKFNKKLLLKNRITGHVLAKDVVSPLTGEILAEAGTEVTRELADTIQNNAVPYVWISNESEERDIKVLSNMAVDLKEVTGIDPHEVGVTELVYYPVLAEILEETAGDVDELKAAVQKRIHELI…	2016-01-15	N41	WCHA + CN	10	CN - gentamicin
Bacteroidetes	Bacteroidia	Bacteroidales	Porphyromonadaceae	Barnesiella	Barnesiella viscericola	An22	98	NFJR00000000	Barnesiella sp. An22	none	f__Barnesiellaceae;g__Barnesiella;s__Barnesiella viscericola_97.4%	75	3264150	424	58	53.04	1527	GAAGAGTTTGATCCTGGCTCAGGATGAACGCTAGCGACAGGCCTAACACATGCAAGTCGAGGGGCAGCGCGGAgGTAGCAATACTTCTGGCGGCGACCGGCGCACGGGTGAGTAACACGTATGCAATCTGCCTGTAACAGGGGGATAACCCGGAGAAATCCGGCCTAATACCCCATAACGACgAGatcTCGCATGGGGATtCGTCTAAAGAGAGcAATCTTGGTTACAGATGAGCATGCGGTCCATTAGCCAGTTGGCGGGGTAACGGCCCACCAAAGCGACGATGGATAGGGGTTCTGAGAGGAAGGTCCCCCACATTGGAACTGAGACACGGTCCAAACTCCTACGGGAGGCAGCAGTGAGGAATATTGGTCAATGGTCGGCAGACTGAACCAGCCA…	atgtcttctacaataggtaaaccacgcgtaaatttcgcttcaatcaaaaatccgcttccttatccggatttccttgaagttcagttgaagtcgtttcaagactttttgcaactcgacactccgcctgaaaagagaaaaaacgaaggtcttttcaaggtctttgccgagaactttcccattgctgatacgcgcaacaactttgtcctcgaattcctggactattatatcgacccgcccagatacaccatcgaagagtgtctcgagagagggttgacatacagcgtacctttaaaggctaaactgaaactatactgcaccgaccccgatcacgaggatttcgctacggtaatacaagacgtttatttgggccccatcccttacatgacggctaagggtacc…	MSSTIGKPRVNFASIKNPLPYPDFLEVQLKSFQDFLQLDTPPEKRKNEGLFKVFAENFPIADTRNNFVLEFLDYYIDPPRYTIEECLERGLTYSVPLKAKLKLYCTDPDHEDFATVIQDVYLGPIPYMTAKGTFVINGAERVVVSQLHRSPGVFFGQSTHANGTKLYSARIIPFRGSWIEFATDINNVMYAYIDRKKKLPVTTLLRAIGFETDKDILEIFGLAEDLKVSKTNLKKAIGRRLAGNVVKSWVEDFVDEDTGEVVSIERTEIVIPRETVLEESHIADILESGVQNILLHKEGGNTSDYSIIFNTLQKDSSNSEKEAVLYIYRQLRNAEPADEASAREVITNLFFSEKRYDLGEVGRYRINKKLNLSTSPDVKVLTKEDIIEIIKYLIELINS…	2015-10-15	P31	WCHA + VA, NA	9	VA - vancomycin, NA - nalidixic acid
Synergistetes	Synergistia	Synergistales	Synergistaceae	Cloacibacillus	Cloacibacillus porcorum	An23	93	NFJQ00000000	Cloacibacillus sp. An23	Cloacibacillus porcorum [n=1]	f__Synergistaceae;g__Cloacibacillus;s__Cloacibacillus porcorum_93.6%	17824	2902045	488	31	57.89	1513	GGAGAGTTTGATCCTGGCTCAGGACGAACGCTGGCGGCGTGCCTAACACATGCAAGTCGAACGGGGTTGTTTTAGAAGCTTGCTTTTGGGACgACCAAGTGGCGGACGGGTGAGTAACGcGTGAGGACCTGTCCCTGACAGGGGGACAACATTTGGAAACGGATGCTAATACCGCATAAGCCGAGAGGTGAAAGGAGCAATCCGGTTGGGGAGGGACTCGCGTTCTATCAGCTAGTAGGCGGGGTAAAGGCCCACCTAGGCGAAGACGGATAGCCGGACTGAGAGGTCGACCGGCCACACTGGAACTGAGACACGGTCCAGACTCCTACGGGAGGCAGCAGTGGGGAATATTGGGCAATGGGGGCAACCCTGACCCAGCGACGCCGCGTGGGTGAAGAA…	atgcaggtaagacagacctcgggcaaagcatacgaacgccgcaagacattcggcaagggaaaaaatctgattccgctgccggaccttgtagaggtacagcgcaactcataccagtggttttttcaggcggacaccgagcctgacagacgcgcttctcaggggctccaggaacttttcgatgagatattccccatcgaaagctacgacggttccttcgcgctcgaattcgtaagatactacgtcgatcccgtgcccatcagtctggatgaggcgcgcagcagggaccttacatggtcgagacctctgcgcgcgacgattcgtctggtgaacaaaaagagcggcgaaatcaaagaagaagacatctaccttggcgacttccccgccatgaccgaaagggga…	MQVRQTSGKAYERRKTFGKGKNLIPLPDLVEVQRNSYQWFFQADTEPDRRASQGLQELFDEIFPIESYDGSFALEFVRYYVDPVPISLDEARSRDLTWSRPLRATIRLVNKKSGEIKEEDIYLGDFPAMTERGTFIINGTERVVVNQLARSAGVYYSAEFGIPGQETFIAKLIPDRGAWIEFDLAAGDVLSVKIDNRKKIPVTQMLRALGVQSTDELIHLFDGKEVEKDLVDDDVRGMLLAEDIISPDGTGTVEIRKNTRLTKEHMEILWNHGRTKVWVWDIDPSLAVTIERDNTNTPDEAMLELFRKLRPNEPARMENAREYISSIFFDPRRYNLGRVGRYKINRRLQLDIAQSERLLTVTDVVAIVKGLIRLRDGEEHTDDIDHLGNRRVRAVGELL…	2015-10-15	P31	WCHA + VA, NA	8	VA - vancomycin, NA - nalidixic acid
Actinobacteria	Actinobacteria	Coriobacteriales	Coriobacteriaceae	Eggerthella	Gordonibacter urolithinfaciens	An230	94	NFJP00000000	Gordonibacter sp. An230	none	f__Eggerthellaceae;g__CHKCI002_99.5%	1622	3885330	542	73	64.16	1503	GGAGAGTTTGATCCTGGCTCAGGAtGAACGCTGGCGGCGTGCCTAACACATGCAAGTCGAACGgTtAAACCGCCCTCGGGCGGACATagAGTGGCGAACGGGTGAGTAACACGTGgCCAACCTGCCCCCCtCTCCGGGACAGCCGCGGGAAACCGCGATTAATACCGGAtGACGCCCGGGCCCCGCATGGGGCCCGGGCCAAAGCCCAGGCGGAGGGGGATGGGGCCGCGGCCCATCAGGcAGacGGCGGGGTGACGGCCCACCgtGCTTTCGACGGGTAGCCGGGTTGAGAGACCGACCGGCCACATTGGGACTGAGATACGGCCCAGACTCCTACGGGAGGCAGCAGTGGGGAATTTTGCGCAATGGGGGCAACCCTGACGCAGCAACGCCGCGTGC…	gtggctcaagaaaaagcgactgatcagaccagcctttacagggatcggcgaagcttcgcgaagatccccgacgtcatggacgtcccgaacctcatcgccatccagacggatagcttcgagtttttcaagggcgagggtctggcgcaagcgtttagggacatcagccccatcgagaacagcacgaaggacatgtgcgtggagtttggccgccatgagttcggcgagccgaagtacacggtggacgaatgcaaggagaaggacgtctcctaccaggcgccgctgttcgtggagatccgcttcatcaaccgcgagaccggcgagataaaggagcaggacgtgttcgtgggcgacttcccgctcatgacgccgcgcggcacgttcatcatcaacggcaccgag…	MAQEKATDQTSLYRDRRSFAKIPDVMDVPNLIAIQTDSFEFFKGEGLAQAFRDISPIENSTKDMCVEFGRHEFGEPKYTVDECKEKDVSYQAPLFVEIRFINRETGEIKEQDVFVGDFPLMTPRGTFIINGTERVVVSQLVRSPGVYFAAERDKASDKTIYNAKVIPSRGAWLEFETDKRDILSVRIDRKRKQPATLLVRALGLAESREEIVELLGSSEMVLRTLDRDPATTKEESLIELYKRFRPGEPPTIDSARTLLEGLFFNPQRYDLAKVGRYKINKKLGFEPDYEASTLTDEDIVRTMRYIVALHEGQEGFQTDDIDHFGNRRIRTVGELIQNQFRIGLSRMERVVRERMSMQEPDEITPQSLVNIRPIVAAIKEFFGSSQLSQFMDQTNPAAG…	2016-04-08	VZ1	WCHA	9
Actinobacteria	Actinobacteria	Coriobacteriales	Coriobacteriaceae	Eggerthella	Gordonibacter urolithinfaciens	An232A	94	NFJO00000000	Gordonibacter sp. An232A	none	f__Eggerthellaceae;g__CHKCI002_99.5%	1622	3457314	419	113	65.16	1503	GGAGAGTTTGATCCTGGCTCAGGATGAACGCTGGCGGCGTGCCTAACACATGCAAGTCGAACGGTTAAACCGCCCTCGGGCGGACATAGAGTGGCGAACGGGTGAGTAACACGTGGCCAACCTGCCCCCCTCTCCGGGACAGCCGCGGGAAACCGCGATTAATACCGGATGACGCCCGGGCCCCGCATGGGGCCCGGGCCAAAGCCCAGGCGGAGGGGGATGGGGCCGCGGCCCATCAGGCAGACGGCGGGGTGACGGCCCACCGTGCTTTCGACGGGTAGCCGGGTTGAGAGACCGACCGGCCACATTGGGACTGAGATACGGCCCAGACTCCTACGGGAGGCAGCAGTGGGGAATTTTGCGCAATGGGGGCAACCCTGACGCAGCAACGCCGCGTGC…	gtggctcaaggaaaaacgactgatcagaccagcctttacagagatcggcgaagcttcgcgaagatcccggacgtcatggacgtcccgaacctcatcgccatccagacggaaagctttgagttcttcaagggcgaaggtctggcgcaagcgtttagggacatcagccccatcgagaacggcacgaaggacatgtgcgtggagttcggtcgccacgagttcggcgagccgaagtacacggtcgacgagtgcaaggagaaggacgtctcctaccaggcgccgctgttcgtcgagatccgcttcatcaaccgcgagaccggcgagatcaaagagcaggacgtgttcgtgggcgatttcccgctcatgaccccgcgcggcacgttcatcatcaacggcaccgag…	MAQGKTTDQTSLYRDRRSFAKIPDVMDVPNLIAIQTESFEFFKGEGLAQAFRDISPIENGTKDMCVEFGRHEFGEPKYTVDECKEKDVSYQAPLFVEIRFINRETGEIKEQDVFVGDFPLMTPRGTFIINGTERVVVSQLVRSPGVYFAAERDKASDKTIYNAKVIPSRGAWLEFETDKRDILSVRIDRKRKQPATLLVRALGLAESREEIIELLGSSEMVLRTLDRDPATTKEESLIELYKRFRPGEPPTIDSARTLLEGLFFNPQRYDLAKVGRYKINKKLGFDPDYEASTLTDEDVVRTMQYIVALHEGQEGFQTDDIDHFGNRRIRTVGELIQNQFRIGLSRMERVVRERMSMQEPDEITPQSLVNIRPIVAAIKEFFGSSQLSQFMDQTNPAAG…	2016-04-08	VZ1	WCHA + NEO	9	NEO - neomycin
Actinobacteria	Actinobacteria	Coriobacteriales	Coriobacteriaceae	Eggerthella	Gordonibacter urolithinfaciens	An234A	99	NFJN00000000	Gordonibacter urolithinfaciens	Actinobacteria > Coriobacteriia > Eggerthellales > Eggerthellaceae > Gordonibacter > Gordonibacter pamelaeae	f__Eggerthellaceae;g__Gordonibacter;s__Gordonibacter pamelaeae_97.5%	7727	3542488	195	66	65.99	1504	GGAGAGTTTGATCCTGGCTCAGGATGAACGCTGGCGGCGTGCCTAACACATGCAAGTCGAACGGTTAAGGCGCCTTCGGGCGCGAATAGAGTGGCGAACGGGTGAGTAACACGTGACCAACTTGCCCCCCTCCCCGGGATAACGCGAGGAAACCCGCGCTAATACCGGATATTCCGCCCCTCCCGCATGGGAGGGGCGGGAAAGCCCCGACGGAGGGGGATGGGGTCGCGGCCCATTAGGTAGACGGCGAGGTAACGGCCCACCGTGCCTGCGATGGGTAGCCGGGTTGAGAGACCGACCGGCCACATTGGGACTGAGATACGGCCCAGACTCCTACGGGAGGCAGCAGTGGGGAATTTTGCGCAATGGGGGGAACCCTGACGCAGCAACGCCGCGTGC…	gtggcccaagcaaaaaacagcgctcccaccagcctttacaggaaccgccgcagcttcgccaagattccggacgtcatggacgtccccaacctcatagccatccagaccgacagcttcgagtttttcaagggcgagggcctcgcgcaggccttccacgacatcagccccatcgagaactcgacgaaggacatgtgcgtcgagttcggcaagcacgagttcggcgagcccaagtacacggtggacgagtgcaaggagaaggacgtctcctaccaggcgccgctgttcgtggagatccgcttcatcaaccgcgagacgggcgagatcaaggagcaggacgtgttcatgggcgacttcccgctcatgacgccgcgcggcaccttcatcatcaacggcaccgag…	MAQAKNSAPTSLYRNRRSFAKIPDVMDVPNLIAIQTDSFEFFKGEGLAQAFHDISPIENSTKDMCVEFGKHEFGEPKYTVDECKEKDVSYQAPLFVEIRFINRETGEIKEQDVFMGDFPLMTPRGTFIINGTERVVVSQLVRSPGVYFAAERDKTSDKTIYNAKVIPSRGAWLEFETDKRDILSVRIDRKRKQPATLLVRALGLAETREEIIELLGSDEMVLRTLDRDPATTKEESLIELYKRFRPGEPPTIDSARTLLEGLFFNPQRYDLAKVGRYKINKKLGFDPDYEASTLTDDDIVRTMQYIVGLHAGAEDFQTDDIDHFGNRRIRTVGELIQNQFRIGLSRMERVVRERMSMQEPDEITPQSLVNIRPIVAAIKEFFGSSQLSQFMDQTNPAAG…	2016-04-08	VZ1	WCHA	8
Firmicutes	Clostridia	Clostridiales	Ruminococcaceae	Flavonifractor	Flavonifractor plautii	An248	100	NFJM00000000	Flavonifractor plautii	Firmicutes > Clostridia > Clostridiales > [unclassified] > Flavonifractor > Flavonifractor plautii	f__Oscillospiraceae;g__Flavonifractor;s__Flavonifractor plautii_100%	69	3776725	622	40	60.99	1527	TGAGAGTTTGATCCTGGCTCAGGATGAACGCTGGCGGCGTGCTTAACACATGCAAGTCGAACGGGGTGCTCATGACGGAGGATTCGTCCAACGGATTGAGTTACCTAGTGGCGGACGGGTGAGTAACGCGTGAGGAACCTGCCTTGGAGAGGGGAATAACACTCCGAAAGGAGTGCTAATACCGCATGATGCAGTTGgGTCGCATGGCTCTGACTGCCAAAGATTTATCGCTCTGAGATGGCCTCGCGTCTGATTAGCTAGTAGGCGGGGTAACGGCCCACCTAGGCGACGATCAGTAGCCGGACTGAGAGGTTGACCGGCCACATTGGGACTGAGACACGGCCCAGACTCCTACGGGAGGCAGCAGTGGGGAATATTGGGCAATGGGCGCAAGCCTGA…	atggaaaccggagagcgctgccgcccaacgctccccaaacaaagaaaacgaggtgttttttctacgatggtcaaggacgtctactacggcaagaccctccgcaagagctttgcccgccatgaagaaatcctggacatgcccaacctcctggaggtgcagaagaactcctatcagtggttcctggacacgggactgcgggaggtcttcaaggatgtggcctcgatcaccgactacgcgggcaacctggagctctccttcatcgactactccatggatgagccccccaagtacagcgtggaggagtgcaaggcccgggacgccacgtacgccgcgcccatcaaggtgcgggtgcgcctgcgcaacaaggagaccgaggagatcaaggagcaggagatcttc…	METGERCRPTLPKQRKRGVFSTMVKDVYYGKTLRKSFARHEEILDMPNLLEVQKNSYQWFLDTGLREVFKDVASITDYAGNLELSFIDYSMDEPPKYSVEECKARDATYAAPIKVRVRLRNKETEEIKEQEIFMGDFPLMTKAGTFVINGAERVIVSQIVRSPGIYYSHTEDKAGGITYATTVIPYRGAWLEYETDLNDAFYVRIDKNRKLPITCLIRAVGPKTDPEILELFGEDPRIVATLEKDACKTYEDALLEIYRKLRPGEPPTVDSAESLLNALFFDPRRYDLSAVGRYKFNKKLSIWTRLVNQTLAAPVADPMTGEIIAEPGEVLTRERAHELDDKGVNEVVLELDGVQIKVFSNHMVDMSKFVDFDPEECGVSEKVRFTVLQELLQNYTGEE…	2016-04-08	VZ1	WCHA + COL + NA	2	heat treated 80°C/15 min prior dilution and plating
Firmicutes	Clostridia	Clostridiales	Lachnospiraceae	Blautia	Blautia schinkii	An249	93	NFJL00000000	Blautia sp. An249	Blautia obeum [n=3]	f__Lachnospiraceae;g__Blautia;s__Blautia obeum_93.5%	292	3969115	649	69	45.08	1527	AGAGAGTTTGATCCTGGCTCAGGATGAACGCTGGCGGCGTGCTTAACACATGCAAGTCGAACGGGGCTTATTGGaGCAGCGATTTCGGTCAAtGCACTGATAAGCCGAGTGGCGGACGGGTGAGTAACGCGTGGGCAACCTGCCCTGTACAGGGGGATAACACTTAGAAATAGGTGCTAATACCGCATAAGCGCACAGCTcCGCATGgAGCaGTGTGAAAAACTCCGGTGGTACAGGATGGGCCCGCGTTGGATTAGCTgGTTGGAGGGGTAACGGCCCACCAAGGCGACGATCCATAGCCGGCCTGAGAGGGTGAACGGCCACATTGGGACTGAGACACGGCCCAAACTCCTACGGGAGGCAGCAGTGGGGAATATTGCACAATGGGGGAAACCCTGA…	atggaaaaaaacagaattcgttctgtaaaaactggaaaaagcatgcgtatgagctaccagaggcaaaaagaagtcctggaaatgcccaacctgatcgaagtccagaaagattcctatcagtggtttctggatgaaggactcaaagaagtatttgatgatatttctccgattgcggattacggcggaaaattaagcctggagttcattgactttacatttgacgaagctgatgcaaaatacagcattgagcagtgtaaagaaagagacgtaacctacgcagcgcctttgaaagttcgggtaagactgattaataaagaaaccgaagaaatcaatgagcatgaaatcttcatgggagatctccctctgatgacagagacaggaacctttgtcattaatggt…	MEKNRIRSVKTGKSMRMSYQRQKEVLEMPNLIEVQKDSYQWFLDEGLKEVFDDISPIADYGGKLSLEFIDFTFDEADAKYSIEQCKERDVTYAAPLKVRVRLINKETEEINEHEIFMGDLPLMTETGTFVINGAERVIVSQLVRSPGIYYAIAHDKVGKKLYSCTVIPNRGAWLEYETDSNDVFYVRVDRTRKVPITVLIRALGYGTNAEIVELFGEEPKILASFSKDTATNYQEGLLELYKKIRPGEPLAVESAESLIMAMFFDPRRYDLAKVGRYKFNKKLLLRNRIAGHNLAEDVVDASTGEILAAAGTTVSRELADKIQNAAVPYVWIQGEERKIKVLSSMMVDLTSFVDVDPKELGVTELVYYPVLEKILEENDNLEDIKTAIRRDIHDLIPKH…	2016-04-08	VZ1	WCHA + COL + NA	2	heat treated 80°C/15 min prior dilution and plating
Firmicutes	Clostridia	Clostridiales	Ruminococcaceae	Clostridium IV	Anaeromassilibacillus senegalensis	An250	97	NFJK00000000	Anaeromassilibacillus sp. An250	none	o__Oscillospirales;f__DTU089;g__mt9_98.7%	440	3582839	742	76	53.28	1510	AGAGAGTTTGATCCTGGCTCAGGACGAACGCTGGCGGCGTGCCTAACACATGCAAGTCGAACGGACGAGAGGGAGCTTGCTCCCTCAAGTTAGTGGCGGACGGGTGAGTAACGCGTGAGTAACCTGCCTTTCAGAGGGGAATAACATTCTGAAAAGgATGCTAATACCGCATgAcaTCgtAGTATCGCATGGTACAGcGAtCAAAGGAGCAATCCGCTGAAAGATGGACTCGCGTCCGATTAGCTAGTTGGCGGGATAAAGGCCCACCAAGGCGACGATCGGTAGCCGGACTGAGAGGTTGATCGGCCACATTGGGACTGAGACACGGCCCAGACTCCTACGGGAGGCAGCAGTGGGGGATATTGCACAATGGGGGAAACCCTGATGCAGCAACGCCGC…	atggtgaatgtcaaaccggtacaggtcggcaaaaatgtccgcatgagcttctcgcgcattgacgaagtgctggatatgcccaatctgatcgagatccagaaaaattcctataagtggttcctggacgaaggcttaaaggaagtttttaaggacgtctcagggattacggactatacgggcaatctggtcctcgattttgtggactacaaactggatgtcgacaagccgaactatagcgtggaagagtgcaaggagcgcgacgccacctatgcggctgcactccgggtgaccgcccgcctcttgaacaaggagagtggagagatcaaggaatccgaggtctttatgggcgatttcccgctgatgacggaaagcggcacctttgtgatcaatggcgcggag…	MVNVKPVQVGKNVRMSFSRIDEVLDMPNLIEIQKNSYKWFLDEGLKEVFKDVSGITDYTGNLVLDFVDYKLDVDKPNYSVEECKERDATYAAALRVTARLLNKESGEIKESEVFMGDFPLMTESGTFVINGAERVIVSQLVRSPGVYYKMEYDKTGKELFSSTVIPNRGAWLEYENDANDVFYVRIDKNRKIPVTVFIRALGLGSDEEIREYFGDDDRINATIEKDPCKNMEEALFEVYRKLRPSEPPTIESAQSHINGLFFDARRYDLSRVGRYKYNKKLNLAGRITGQQLSRPIVNPLTGELMAEEGQVVSRELAKEIDDAGVSVAYVTVNEREVKVISNGMVDIQKFVNFDAAAECDINERVRFSVLAEILGECGDDEEALKDAVRSRKDELIPKH…	2016-04-08	VZ1	WCHA	2	heat treated 80°C/15 min prior dilution and plating
Firmicutes	Clostridia	Clostridiales	Ruminococcaceae	Anaerotruncus	Anaerotruncus colihominis	An251	99	NFJJ00000000	Anaerotruncus colihominis	Firmicutes > Clostridia > Clostridiales > Ruminococcaceae > Anaerotruncus > Anaerotruncus colihominis	f__Ruminococcaceae;g__Anaerotruncus;s__Anaerotruncus colihominis_99.7%	72	3446606	591	24	54.6	1520	AAAGAGTTTGATCCTGGCTCAGGACGAACGCTGGCGGCGCGCCTAACACATGCAAGTCGAACGGAGCTTACGTTTTGAAGTTTTCGGATGGAcGAATGTAAGCTTAGTGGCGGACGGGTGAGTAACACGTGAGCAACCTGCCTTTCAGAGGGGGATAACAGCCGGAAACGGCTGCTAATACCGCATaATGTTGCGGGGGCACATGCCCCTGCAACCAAAGGAGCAATCCGCTGAAAGATGGGCTCGCGTCCGATTAGCCAGTTGGCGGGGTAACGGCCCACCAAAGCGACGATCGGTAGCCGGACTGAGAGGTTGAACGGCCACATTGGGACTGAGACACGGCCCAGACTCCTACGGGAGGCAGCAGTGGGGGATATTGCACAATGGGCGAAAGCCTGA…	atggtgaacgtgaagccggtaacgcagggaaagacaacgcgtatgagtttttcccacatcgatgaggtcctgcagatgcccaacctcattgaggtgcagaagaattcctaccagtggttccttgacgaagggcttaaagaggtgttcaaggacgtatcgccgattaccgattatcaggacaacctggtgctcgatttcattgattatcaccttgacgacaagccgaaatacaccattgaggaatgcaaggaacgcgatgcgacctacgccgctccgctgcgcgtgcgtgccagcctgctcaacaaggagacgggcgaggtaaaagagcaggatattttcatgggggattttcctctgatgacggacagcggcacctttatcatcaacggtgcggagcgc…	MVNVKPVTQGKTTRMSFSHIDEVLQMPNLIEVQKNSYQWFLDEGLKEVFKDVSPITDYQDNLVLDFIDYHLDDKPKYTIEECKERDATYAAPLRVRASLLNKETGEVKEQDIFMGDFPLMTDSGTFIINGAERVIVSQLVRSPGVYYGSSHDKSGKELYTATVIPNRGAWLEYETDSNDVFYVRIDKNRKLPVTTFVRALGFSSNESIIDFFGDDERIMATLEKDGTANTEEALLEVYRKLRPGEPPTVDSAQSHIDSLFFDPRRYDLSKVGRYKYNKKLAITPRILGRTTSRPVADPLTGELLAGADTVLTRELAERIGRAGVDTVYIRIGDDREMRVLSNGMVDIKDFVGFDCAPLGINEKVRFAVLREILDACDGEDALREAIAARRDELIPKHII…	2016-04-08	VZ1	WCHA	2	heat treated 80°C/15 min prior dilution and plating
Firmicutes	Erysipelotrichia	Erysipelotrichales	Erysipelotrichaceae	Clostridium XVIII	[Clostridium] spiroforme	An26	99	NFJI00000000	[Clostridium] spiroforme	Firmicutes > Erysipelotrichia > Erysipelotrichales > Erysipelotrichaceae > Erysipelatoclostridium > [Clostridium] spiroforme	f__Erysipelatoclostridiaceae;g__Erysipelatoclostridium;s__Erysipelatoclostridium saccharogumia_96.4%	177	2686825	543	126	28.58	1520	GGAGAGTTTGATCCTGGCTCAGGATGAACGCTGGCGGCGTGCCTAATACATGCAAGTCGAACGCGAGCAGCAATGCTCGAGTGGCGAACGGGTGAGTAATACATAAGTAACCTGCCCTAGACAGGGGGATAACTGCTGGAAACGGCAGCTAAGACCGCATAGGTATGGACACTGCATGGTGACCATATTAAAAGTGCCAAGGCACTGGTAGAGGATGGACTTATGGCGCATTAGCTGGTTGGTGAGGTAACGGCTCACCAAGGCGACGATGCGTAGCCGACCTGAGAGGGTGACCGGCCACACTGGGACTGAGACACGGCCCAGACTCCTACGGGAGGCAGCAGTAGGGAATTTTCGGCAATGGGGGGAACCCTGACCGAGCAACGCCGCGTGAAGGAA…	gtggaaaacaaaataaccaaagcaaagagtaaaattaatcgtcgtaattattcaagaataagtggatctttagaacttccaaatttagtagaaattcagacaaactcatataaatggtttaaagaagtaggaattaaagaagtttttgaagatatctacccaattactaactttaatgaaactttatcgttagaatttgtagattgtgtatttgatgaagcaaaacactcagttgaagaaagtaaagatcgtgatgcaaactacgcagcacctattagagcatctttacgtttagtgaactcaacaactggcgaaataaaagaacaagaagtatttatgggagatttcccattaatgactgattctgggacttttataattaacggtgctgagcgtgtt…	MENKITKAKSKINRRNYSRISGSLELPNLVEIQTNSYKWFKEVGIKEVFEDIYPITNFNETLSLEFVDCVFDEAKHSVEESKDRDANYAAPIRASLRLVNSTTGEIKEQEVFMGDFPLMTDSGTFIINGAERVIVSQLVRSPGAYFADALDKSGKTVFNGSIIPSRGTWLEFENDAKDVLNVRIDRNRKMPGTVLLRALGLSSNDEIIDVFGEHEFILNTLAKDNTTNMEEALIEIYNKLRPGEPATLEGANNLLFAKFFDCKRYDLAKAGRFKFKKKLSLLDRISGRVLAEDLVDIDGNVIYPEGTYITQEVIDVIKPVLEAGAHTREIKTNPRLESNGVIQILDVYVDDTKSKKMRVIGTDLSLDSKFVTISDMIAAYSYMFNLVDIYNSLDLTAED…	2015-10-15	P32	WCHA	9
Actinobacteria	Actinobacteria	Coriobacteriales	Coriobacteriaceae	Collinsella	Collinsella intestinalis	An268	94	NFJH00000000	Collinsella sp. An268	Collinsella stercoris [n=1]	f__Coriobacteriaceae;g__Collinsella;s__Collinsella aerofaciens_94.3%	6258	2375164	157	26	65.28	1503	GGAGAGTTCGATCCTGGCTCAGGATGAACGCTGGCGGCGCGCCTAACACATGCAAGTCGAACGGCACCCGCCTTCGGGCGGAAGCGAGTGGCGAACGGCTGAGTAACACGTGGAGAACCCGCCCCCTCCCCCGGGATAGCCCGGGGAAACCCGGGGTAATACCGGATGCCCCCTCCCGGCCGCATGGCGGGGAGGGGAAAGCCCAGACGGGAGGGGATGGCTCCGCGGCCCATCAGGTAGACGGCGGGGTGACGGCCCACCGTGCCGACGACGGGTAGCCGGGTTGAGAGACCGACCGGCCAGATTGGGACTGAGACACGGCCCAGACTCCTACGGGAGGCAGCAGTGGGGAATCTTGCGCAATGGGGGCAACCCTGACGCAGCGACGCCGCGTGCGGG…	gtgtcaaccgcaacgtatatcccggaagcaacacccacggagcgcgggcgcttcagctttggcaagatcgccgatgcgatggagctccccaacctcatctcggtgcagaaagagtcgtttgagcgcttcatgaccgaagggcttcgcgaggccttccgcgagtccagccccatccgcagccagaaccacgtgctcgaggtcaccttcggcgagcaccagttcggcgaccccgcgcacgatgtggacgagtgccgcgagaaggacatgacctatcaggccccgcttctgaccgacgtgcgcctcaccaaccgtgagacgggcgagatcaaagagcagctcgtcttcatgggcgacttccccatgatgaccgatcggggcaccttcatcatcaacggcacg…	MSTATYIPEATPTERGRFSFGKIADAMELPNLISVQKESFERFMTEGLREAFRESSPIRSQNHVLEVTFGEHQFGDPAHDVDECREKDMTYQAPLLTDVRLTNRETGEIKEQLVFMGDFPMMTDRGTFIINGTERIVVSQLVRSPGVYYSQEMDGGKQVYKAQVIPARGAWLEFEVDKRDQLVVSIDRKRKQSATMFLRALGIAVTNDDIFELLGDSDVVKRTIERDTALTREDALIEIYRRLRPGEPPTVDASRSLLEGLFFNQQRYDLARVGRYKVNKKLGLTTAEEVSILTDEDIVATLRYLLALAAGEPGFKTDDIDHFGNRRVRTVGELVANQFRIGMSRMERVVRERMSSQDIDEITPQSLINIRPIVAAIKEFFGSSQLSQFMDQSNPLTGL…	2016-07-28	S1	WCHA	8
Bacteroidetes	Bacteroidia	Bacteroidales	unclassified_"Bacteroidales"		Bacteroides salanitronis	An269	92	NFJG00000000	Bacteroides sp. An269	Bacteroidetes > Bacteroidia > Bacteroidales > Bacteroidaceae > Bacteroides	f__Bacteroidaceae;g__Bacteroides_A;s__Bacteroides_A coprophilus_91.0%	20	4466522	86	275	45.87	1523	GAAGAGTTTGATCCTGGCTCAGGATGAACGCTAGCTACAGGCCTAACACATGCAAGTCGAGGGGCAGCATGGGCTTAGCTTGCTAAGCCTGATGGCGACCGGCGCACGGGTGAGTAACGCGTATCCGACCTTCCGGCGGCtCGGGTCCAGCCTTTCGAAAGAAAGATTAATCCCCGATGGTGTCAGGCAGTTCCATGACAGCcTGACTAAAGAgTTATCGGCCGCCGATGGGGATGCGTTCCATTAGCTTGTTGGCGGGGTAACGGCCCACCAAGGCtACGATGGATAGGGGTTCTGAGAGGAAGGCCCCCCACATTGGGACTGAGACACGGCCCAAACTCCTACGGGAGGCAGCAGTGAGGAATATTGGTCAATGGGCGCGAGCCTGAACCAGCCAAG…	atgtcttctaatacaaataaccaacgaattaattttgcttcaatcaagaatccgatgaagtatccggatttcttggaagttcagttgaagtcatttcaagactttttgcagttgaatacaccgcccgagaaacgcaagaacgacggcttgtataaagtttttgctgaaaatttccccattgcggatacgcgtaacaatttcgtattagagtttctcgattattatatcgacccgcctcactattcgattgatgaatgtttggagcgtgggctgacttatagtgttcctttgaaggcgaagttgaagctctattgtaccgatcccgatcatgaagactttgacaccgttattcaggatgtgtatttaggtcctattccctatatgactcctaaagggact…	MSSNTNNQRINFASIKNPMKYPDFLEVQLKSFQDFLQLNTPPEKRKNDGLYKVFAENFPIADTRNNFVLEFLDYYIDPPHYSIDECLERGLTYSVPLKAKLKLYCTDPDHEDFDTVIQDVYLGPIPYMTPKGTFVINGAERVVVSQLHRSPGVFFGQSIHANGTKLYSARIIPFKGSWIEFATDINNVMYAYIDRKKKLPVTTLLRAVGFENDKDILEIFNLAEDIKVNKANLKKIIGRKLAARVLKTWTEDFVDEDTGEVVSIERNEVVIDRETIIEPEHIDLILESGVQNILIHNEEANASDYSIIFNTLQKDPSNSEKEAVLYIYRQLRNADPADDASAREVINNLFFSEKRYDLGEVGRYRINKKLNLDTPMDVKVLTKQDIIEIIKYLIELINS…	2016-07-28	S1	WCHA	8
Actinobacteria	Actinobacteria	Coriobacteriales	Coriobacteriaceae	Olsenella	Olsenella uli	An270	96	NFJF00000000	Olsenella sp. An270	Olsenella scatoligenes [n=1]	f__Atopobiaceae;g__Olsenella_A;s__Olsenella_A profusa_96.5%	apparent chimera	2014154	208	14	67.55	1510	GGAGAGTTCGATCCTGGCTCAGGATGAACGCTGGCGGCGCGCCTAACACATGCAAGTCGAACGGTTAAAGCACCTTCGGGTGTGTATAAAGTGGCGAACGGCTGAGTAACACGTGGGCAACCTGCCCCTCGCACCGGGACAGCCTCGGGAAACCGTGGATAATACCGGATACTCCGGACCCTCCGCATGGCGGGTCCGGGAAAGCCCAGACGGCGAGGGATGGGCCCGCGGCCTGTTAGCTAGTTGGTGGGGCAACGGCCCACCAAGGCGATTATGGGTAGCTGGGTTGAGAGACCGACCAGCCAGATTGGGACTGAGACACGGCCCAGACTCCTACGGGAGGCAGCAGTGGGGAATCTTGCGCAATGGGCGAAAGCCTGACGCAGCGACGCCGCGTGC…	gtgtctaccgcaaagactgcacttaccaaaccacagggcacgaccggacgcaagaccttcagcaagatcgctcctgcgatggagctccccaacctgatcgacgttcagaagagctccttcgagcgcttcatgggcgaggggcttgccgagtccttcgccgagttctcgccgatcgagaactccgcccacaccatggaggtcgtcttcggcgaccaccagtttggcgacccggcccacactatcgccgagtgctgcgccaaggacatctcctaccaggcaccgcttttcgttgacgtgcgcttcgtcaacaaggagacgggcgagatgaaggagcagctggtcttcatgggcgacttcccgctcatgaccgaccgcggcaccttcatcatcaacggctcc…	MSTAKTALTKPQGTTGRKTFSKIAPAMELPNLIDVQKSSFERFMGEGLAESFAEFSPIENSAHTMEVVFGDHQFGDPAHTIAECCAKDISYQAPLFVDVRFVNKETGEMKEQLVFMGDFPLMTDRGTFIINGSERVVVSQLVRSPGVYFSAEMDNGVLVHKVQFIPARGAWLEFEVDKRGHLVVSIDRKRRQSAMVFLRALGIAESDDEIYALLGDSDVVRNTLERDASTTREAALREIYQRQRPGEPATADAGRLLLEGLYFNNQRYDLARVGRYKINKKLELTSEEESRVLTSEDIVEAIRYLLALHAGDESKRVDDIDHFGNRRVRTVGELVQNQFRIGMSRMERVVRERMASQDADDITPQSLINIRPIVAAIKEFFGSSQLSQFMDQANPLSGL…	2016-07-28	S1	WCHA	8
Actinobacteria	Actinobacteria	Coriobacteriales	Coriobacteriaceae	Collinsella	Collinsella tanakaei	An271	96	NFJE00000000	Collinsella sp. An271	Actinobacteria > Coriobacteriia > Coriobacteriales > Coriobacteriaceae > Collinsella	f__Coriobacteriaceae;g__Collinsella_99.8%	1152	2790023	149	39	64.34	1503	GGAGAGTTCGATCCTGGCTCAGGATGAACGCTGGCGGCGCGCCTAACACATGCAAGTCGAACGGCACCCTTCTcCGGAAGGAAGCGAGTGGCGAACGGCTGAGTAACACGTGGAGAACCCGCCCCCCTCCCGGGGATAGCCGCCGGAAACGGCGGGTAACACCCGATGACCCCGCGCCAGGGCATCCCGGCGCGGGCAAAACTCCGGTGGAGGGGGATGGCTCCGCGGCCCATCAGGTAGACGGCGGGGTGACGGCCCACCGTGCCGACAACGGGTAGCCGGGTTGAGAGACCGACCGGCCAGATTGGGACTGAGACACGGCCCAGACTCCTACGGGAGGCAGCAGTGGGGAATCTTGCGCAATGGGGGCAACCCTGACGCAGCGACGCCGCGTGCGGG…	gtgcagaagtctacacaggccgtaacggcaacagagcgcacccgcgtcaattttgggaaaattcccgaggcgatggagctgcccaacctcatctccgttcagaagcagtccttcgagcgcttcatgggcgagggccttcgagaggcgttcaaggaatccagccccatccagagccagaatcacgttctggaggtgacgttcggcgagcaccagttcggcgaccccgcgcacaccgtcgaggagtgccgcgaaaaggacatgacctaccaggccccgcttctgaccgacgtccgtctcaccaacaaggagaccggcgagatcaaggagcagctcgtgttcatgggcgacttccccatgatgaccgaccagggcaccttcatcatcaacggcacggagcgc…	MQKSTQAVTATERTRVNFGKIPEAMELPNLISVQKQSFERFMGEGLREAFKESSPIQSQNHVLEVTFGEHQFGDPAHTVEECREKDMTYQAPLLTDVRLTNKETGEIKEQLVFMGDFPMMTDQGTFIINGTERIVVSQLVRSPGVYYSSEMDGGKQVYKAQIIPARGAWLEFEVDKRDQLVVSIDRKRKQSATMFLRALGIAPTNDEIIELLGDSDVVKRTIERDTALTREDALIEIYRRLRPGEPPTVDASRSLLEGLLFNPQRYDLARVGRYKVNKKLGLTTSEEVAILTDEDIVATLRYLLALAAGENGFKTDDIDHFGNRRIRTVGELVANQFRIGMSRMERVVRERMSSQDIDEITPQSLINIRPIVAAIKEFFGSSQLSQFMDQANPLTGLTH…	2016-07-28	S1	WCHA	8
Elusimicrobia	Elusimicrobia	Elusimicrobiales	Elusimicrobiaceae	Elusimicrobium	Elusimicrobium minutum	An273	94	NFJD00000000	Elusimicrobium sp. An273	Elusimicrobium minutum [n=1]	f__Elusimicrobiaceae;g__UBA1436_97.9%	26450	1505722	210	14	51.73	1507	GGAGAGTTTGATCCTGGCTCAGAGTTAACGCTGGCATCGTGCATAACACATGCAAGTCGAACGGGACTTCATTTTGTAGCAATACAGAGTGAAGTTTAGTGGCAGACGGGTGAGTAATGTATAAGAAACCCACCTCCGAGTGGGGAATAACAGTCCGAAAGGATTGCTAATACCCCATAACATCTTTAAGCGGCATCGTTTAAAGATCAAAGATTTATCGCTTGGAGACGGTCTTATATTCTATCAGCTTGTTGGTGGGGTAACGGCCTACCAAGGCGACGACGGATAGCCGGCCTGAAAGGGCGACCGGCCACAAGGGCACTGAGACACGGGCCCTACTCCTACGGGAGGCAGCAGTGGGGAATTTTGGACAATGGGCGAAAGCCTGATCCAGCAACG…	atgattgaaaaacaaacaaatttcggcaaaatttccacgaaacttcccttacccgatttgctggacatgcaaaaacagtcgttcgtagactttttgcagctggatgtccctcccgccaagcgggaactaaaaggcctgcaagccgcttttgaagacgttttccctattgaagctcccgacgggagtatgaaacttgaatttttgaaatatgaactgggcgccccccgctacgccaccccggccgaagctgccgtgcgcgacagcacctattccgcgcccttaaaagcccttttgcgcttgcaagtaaaacagaaaaacgggaagatgaaagaagcgtccgaacaggacgtaaccctgtgtgatctgccgttgatgaccgatgccggctgctttgtgttt…	MIEKQTNFGKISTKLPLPDLLDMQKQSFVDFLQLDVPPAKRELKGLQAAFEDVFPIEAPDGSMKLEFLKYELGAPRYATPAEAAVRDSTYSAPLKALLRLQVKQKNGKMKEASEQDVTLCDLPLMTDAGCFVFNGAERVVVSQMHRSPGIIFEEDEEKKQSTFGKRLYVARIIPYRGAWIEFSFDLMNALWVRIDRKKKVLASTFLRACGLETNAQIIQTFYKCEDIEVKPSNIDGVIGRYAADDIYDPATGEVLWNLDEKAALPIDDKLFKTLIEKKVKTIKVISGKPRQDDPGILATLEHRKDSIRTAAEAQAEIYKKMRGQDFVVKEQAETFLNNLIFDNIRRYDLSFVGRYKINKKFANMFDLISKFKFKKFTTPSEKRRTLAPEDIIVTVKYLL…	2016-07-28	S1	WCHA	8
Proteobacteria	Deltaproteobacteria	Desulfovibrionales	Desulfovibrionaceae	unclassified_Desulfovibrionaceae	Desulfovibrio desulfuricans	An276	92	NFJC00000000	Desulfovibrio sp. An276	Desulfovibrio piger [n=2]	f__Desulfovibrionaceae;g__Desulfovibrio;s__Desulfovibrio fairfieldensis_92.2%	9206	3230576	133	99	55.37	1543	GGAGAGTTTGATTCTGGCTCAGATTGAACGCTGGCGGCGTGCTTAACACATGCAAGTCGAACGAGAAAGTGGCTTCGGCCATGAGTAGAGTGGCGCACGGGTGAGTAACGCGTGGATAATCTGCCTCTGCATTGGGAATAACAGCTGGAAACGGCTGCTAATACCGAATACGCTCAAGCAgAACTGTTTGAGGAAAGAGGGCCTCTGAATATGCTTTCGTGCAGAGATGAGTCCGCGTCCCATTAGCTAGTTGGCGGGGTAACGGCCCACCAAGGCGACGATGGGTAGCCGATTTGAGAGGATGATCGGCCACATTGGAACTGAAACACGGTCCAAACTCCTACGGGAGGCAGCAGTGGGGAATATTGCGCAATGGGCGAAAGCCTGACGCAGCAACGC…	gtgggtctggaaggtgtcttccacacagtcttccccatccaggatttcaacaagacggccagactcgaattcgagagctacgaaattcaggagcccaagtacgaccaggccgaatgcatttccaagggcctgacctacgaggcacccttgcgcatcaaggtgcgccttgtgacctatgacgtgagcgaggaaggcgagcgtaccctgcgcgacatcaaggagcaggatatctactttggcaccctgcccctcatgaccgacaagggtaccttcatcgtcaacggtaccgagcgcgtcatcgtgaaccagctgcagcgctcgcccggcatcatcttcgaacacgacagcggcaagacccacgcctcccgcaaggttctctactcctgccgcatcattccc…	MGLEGVFHTVFPIQDFNKTARLEFESYEIQEPKYDQAECISKGLTYEAPLRIKVRLVTYDVSEEGERTLRDIKEQDIYFGTLPLMTDKGTFIVNGTERVIVNQLQRSPGIIFEHDSGKTHASRKVLYSCRIIPMRGSWLDFDFDHKDILYVRIDRRRKMPATILFKAMGMSKQDILDYFYPREDRETYYLEVPEDLRGRQAYMPDALFWAVKPEYVDKFYRKEPAYSNIYDPEGKILCEAGKNITKRAWRNICNSGISAIEINPENIEGTFFGDDIVDPNTGEVLAQAADEVTPALLKTLREAGVKSISLLHTKGPNVSSSIRDTLVMDKTTDMVKAQEEIYRRLRPSSPPTPEIAASYFANIFRNLDYYDLSPVGRYKLNQRLGFKDEETLVDDGHGH…	2016-07-28	S1	WCHA	8
Bacteroidetes	Bacteroidia	Bacteroidales	Porphyromonadaceae	Parabacteroides	Parabacteroides merdae	An277	92	NFJB00000000	Parabacteroides sp. An277	Parabacteroides sp. [n=1]	f__Tannerellaceae;g__Parabacteroides;s__Parabacteroides distasonis_92.6%	14050	3709857	96	101	46.69	1523	GAAGAGTTTGATCCTGGCTCAGGATGAACGCTAGCGACAGGCTTAACACATGCAAGTCGAGGGGCAGCGATAGGTAGCAATACcGAGTCGGCGACCGGCGCACGGGTGAGTAACGCGTATGCAACCTGGCCTACAGAGGGGGATAGCCCGGCGAAAGTCGGATTAATACCCCATAAAACAGGGGATCCGCATGGGAATATTTGTTAAAGGAGCGATCCGCTGTAGGATGGGCATGCGTTCCATTAGCTGGTTGGCGGGGTAACGGCCCACCAAGGCGACGATGGATAGGGGTTCTGAGAGGAAGGTCCCCCACATTGGTACTGAGACACGGACCAAACTCCTACGGGAGGCAGCAGTGAGGAATATTGGTCAATGGCCGAGAGGCTGAACCAGCCAAGT…	atgtcttcaacagctgtaaatcaaagagtaaattttgcttcgataaagaattctctaccatatccggattttctcgaagtgcaattgaagtcttttcgggacttccttcaactcgacacacctcctgaaaagagaaagaaggagggtttgtataaagtatttgctgagaatttccctatagcagatactcgaaacaattttgtgctggagtttttagattactatatagatcctcctcgttatagcatagatgaatgtatttcacgaggacttacttatagcgttccgctaaaagcgaagttaaaactatattgtacggatccggatcatgaagattttgatactgtcatacaggatgtatatttgggtcctattccttatatgacagagcgtggtaca…	MSSTAVNQRVNFASIKNSLPYPDFLEVQLKSFRDFLQLDTPPEKRKKEGLYKVFAENFPIADTRNNFVLEFLDYYIDPPRYSIDECISRGLTYSVPLKAKLKLYCTDPDHEDFDTVIQDVYLGPIPYMTERGTFVINGAERVVVSQLHRSPGVFFGQSVHANGTKLYSARIIPFKGSWIEFATDINNVMYAYIDRKKKLPVTTLLRAIGFESDKDILEIFNLAEEVKVTKANLKKMIGRKLAARVLKTWVEDFADEDTGEVVSIERNDVIVDRESVLDDSNIEDILESGAQNILLHREDQNLSDYAIIYNTLQKDPSNSEKEAVLYIYRQLRNAEPADEASAREVITNLFFSDKRYDLGDVGRYRINKKLNLSISEDIKVLTKEDIIEIIKYLIELINS…	2016-07-28	S1	WCHA	8
Bacteroidetes	Bacteroidia	Bacteroidales	unclassified_"Bacteroidales"		Bacteroides salanitronis	An279	92	NFJA00000000	Bacteroides sp. An279	Bacteroidetes > Bacteroidia > Bacteroidales > Bacteroidaceae > Bacteroides	f__Bacteroidaceae;g__Bacteroides_A;s__Bacteroides_A coprophilus_90.9%	1003	3976735	83	219	45.82	1523	GAAGAGTTTGATCCTGGCTCAGGATGAACGCTAGCTACAGGCCTAACACATGCAAGTCGAGGGGCAGCATGGGCTTAGCTTGCTAAGCCTGATGGCGACCGGCGCACGGGTGAGTAACGCGTATCCGACCTTCCGGCGGCcCGGGTCCAGCCTTTCGAAAGAAAGATTAATCCCCGATGGTGTCAGGCAGTTCCATGACAGCCTGACTAAAGAATTATCGGCCGCCGATGGGGATGCGTTCCATTAGCTTGTTGGCGGGGTAACGGCCCACCAAGGCGACGATGGATAGGGGTTCTGAGAGGAAGGCCCCCCACATTGGGACTGAGACACGGCCCAAACTCCTACGGGAGGCAGCAGTGAGGAATATTGGTCAATGGGCGCGAGCCTGAACCAGCCAAG…	atgtcttctaatacaaataaccaacgaattaattttgcttcaatcaagaatccgatgaagtatccggatttcttggaagttcagttgaagtcatttcaagactttttgcagttgaatacaccgcccgagaaacgcaagaacgacggcttgtataaagtttttgctgaaaatttccccattgcggatacgcgtaacaatttcgtattagagtttctcgattattatatcgacccgcctcactattcgattgatgaatgtttggagcgtgggctgacttatagtgttcctttgaaggcgaagttgaagctctattgtaccgatcccgatcatgaagactttgacaccgttattcaggatgtgtatttaggtcctattccctatatgactcctaaagggact…	MSSNTNNQRINFASIKNPMKYPDFLEVQLKSFQDFLQLNTPPEKRKNDGLYKVFAENFPIADTRNNFVLEFLDYYIDPPHYSIDECLERGLTYSVPLKAKLKLYCTDPDHEDFDTVIQDVYLGPIPYMTPKGTFVINGAERVVVSQLHRSPGVFFGQSIHANGTKLYSARIIPFKGSWIEFATDINNVMYAYIDRKKKLPVTTLLRAVGFENDKDILEIFNLAEDIKVNKANLKKIIGRKLAARVLKTWTEDFVDEDTGEVVSIERNEVVIDRETIIEPEHIDLILESGVQNILIHNEEANASDYSIIFNTLQKDPSNSEKEAVLYIYRQLRNADPADDASAREVINNLFFSEKRYDLGEVGRYRINKKLNLDTPMDVKVLTKQDIIEIIKYLIELINS…	2016-07-28	S1	WCHA	9
Actinobacteria	Actinobacteria	Coriobacteriales	Coriobacteriaceae	Olsenella	Olsenella uli	An285	96	NFIZ00000000	Olsenella sp. An285	Olsenella scatoligenes [n=1]	f__Atopobiaceae;g__Olsenella_A;s__Olsenella_A profusa_96.1%	apparent chimera	2413556	127	33	66.98	1507	GGAGAGTTCGATCCTGGCTCAGGATGAACGCTGGCGGCGCGCCTAACACATGCAAGTCGAACGGTTAAAGCACCTCCGGGTGTGCATAAAGTGGCGAACGGCTGAGTAACACGTGGGCAACCTGCCCCTCGCTCCGGGACAGCCTCGGGAAACCGTGGGTAATACCGGATACTCCGCAGCCCCCGCATGGGGGAGGCGGGAAAGCCCAGACGGCGAGGGATGGGCCCGCGGCCTGTTAGCTAGTTGGTGGGGCAACGGCCCACCAAGGCGATTATGGGTAGCTGGGTTGAGAGACCGACCAGCCAGATTGGGACTGAGACACGGCCCAGACTCCTACGGGAGGCAGCAGTGGGGAATCTTGCGCAATGGGCGAAAGCCTGACGCAGCGACGCCGCGTGC…	gtgtctactgcaaagattgcacttaccaaaccacaaggcacgacgggacgcaagacctttagcaagattgcccctgcgatggagctccccaacctgatctcggttcagaaggagtccttcgagcgcttcatgggcgagggccttgccgagtcctttgcggagttctctcccatcgagaactctgcccacaccctgcaggtcacctttggcgaccaccagtttggcgaccccgcgcacaccatcgcggagtgccgcgccaaggacatctcctaccaggcacctctcttcgttgacgtgcgctttgtcaacaaggagaccggcgagatgaaggagcagctcgtcttcatgggcgacttcccgctcatgaccgagcgcggcaccttcgtcatcaacggcacc…	MSTAKIALTKPQGTTGRKTFSKIAPAMELPNLISVQKESFERFMGEGLAESFAEFSPIENSAHTLQVTFGDHQFGDPAHTIAECRAKDISYQAPLFVDVRFVNKETGEMKEQLVFMGDFPLMTERGTFVINGTERVVVSQLVRSPGVYFSSEMDNGVRVHKAQFIPARGAWLEFEVDKRGHLVVSIDRKRRQSATMFLRALGIAESDDEILSLLGDSDVVRNTVERDTATTREDALLEIYRRQRPGEPPTVDSARSLIDGLYFNEQRYDLARVGRYKVNKKLGIDVESSARVLTQEDIVESLRYLLALHAGDPSKRLDDIDHFGNRRVRTVGELVQNQFRIGMSRMERVVRERMASQDVDDITPQSLINIRPIVAAIKEFFGSSQLSQFMDQANPLAGL…	2016-07-28	S2	WCHA	8
Firmicutes	Negativicutes	Selenomonadales	Veillonellaceae	Megasphaera	Megasphaera elsdenii	An286	95	NFIY00000000	Megasphaera sp. An286	none	f__Megasphaeraceae;g__Megasphaera_99.6%	159	2396433	126	52	53.29	1561	GGAGAGTTTGATCCTGGCTCAGGACGAACGCTGGCGGCGTGCTTAACACATGCAAGTCGAACGGGAGGACATGGGAAGCTTGCTTCCTATGGACTCTAGTGGCAAACGGGTGAGTAACGCGTAAGCAACCTGCCCTCCGGATGGGGACAACAGCTGGAAACGGCTGCTAATACCGAATaCGTTTtCATTGCcGCATGGCAGTGGGAAGAAAGGTGGCCTCTGAATATGCTACCGCCGGGGGAGGGGCTTGCGTCTGATTAGCTaGTTGGAGGGGTAACGGCCCACCAAGGCGACGATCAGTAGCCGGTCTGAGAGGATGAACGGCCACATTGGAACTGAGACACGGTCCAGACTCCTACGGGAGGCAGCAGTGGGGAATCTTCCGCAATGGGCGAAAGC…	atgcctcatttgttggatttgcagaacaaatcttatgaatggttcttagaaaaagggctgaaagatatttttcaagatatttcgcccatcgaagatgcatcgggcaacttgtctttatcctttgaagatttcaaactgggggaacctaagtatgacatccgggaatgcaaggaacgagacacgacatatgccgcgccgcttcgggttcagatccgtcttgtcaatcatgaaacaggggaaattaaagaccaggaagtattcatgggggatttcccgctgattacagatacaggtacatttattatcaatggggcagaacgcgttatcgtcagccagctcgtgcgctcgccgggcgtatattacggctgcgaacgcgatccgatgggcaccatgttgtat…	MPHLLDLQNKSYEWFLEKGLKDIFQDISPIEDASGNLSLSFEDFKLGEPKYDIRECKERDTTYAAPLRVQIRLVNHETGEIKDQEVFMGDFPLITDTGTFIINGAERVIVSQLVRSPGVYYGCERDPMGTMLYNSTVIPNRGAWIELETDVNGIVYARIDRNRKIPVTVLIRALGWSSNAEILDLFFDDKRLKDTFEKDTTENQDEALVEIYKKLRPGEPPTVESARNLFEGLFFDSRRYDMARVGRYKAGKKLGWERRLFGLTLHEPIVHPETGEVIVDAHTEIGAAEVNKIKESGVFAGEGLVEAFVEKIDGSVYKIICNNSNLPYDHRTITREDIIANIDYLLNLMDGFGTVDDIDHLGNRRLRCVGELLQNQFRIGLTRMERVVRERMTIQDAES…	2016-07-28	S2	WCHA	8
Bacteroidetes	Bacteroidia	Bacteroidales	Porphyromonadaceae	unclassified_"Porphyromonadaceae"	Muribaculum intestinale	An287	83	NFIX00000000	Muribaculum sp. An287	none	f__Homeothermaceae;g__Homeothermus;s__Homeothermus sp2_84.6%	1348	2349712	210	40	49.04	1522	GAAGAGTTTGATCCTGGCTCAGGATGAACGCTAGCGGCAGGCCTAACACATGCAAGTCGAGGGGCAGCGGGCCGGTCAGCGATGACCGGTGCCGGCGACCGGCGGAAGGGTGCGTAACGCGTGAGCGACATGCCCCGCACCGGGGGACAACCTCTGGAAACGGAGACTAATACCCCATGTAGCGGGAGGGGGGCATCCCCCTCCCGCCAAAGCTTCGGCGGTGCGGGATTGGCTCGCGTGGCATTAGCTgGACGGCGGGGTAACGGCCCACCGTGGCGATGATGCCTAGGGGTCCCGAGAGGGAGGCCCCCCACACTGGGACTGAGACACGGCCCAGACTCCTACGGGAGGCAGCAGTGAGGGATATTGGACAATGGAAGGAATTCTGATCCAGCCATG…	atgtcgcaaaagactaataatcagcgtatctcattcgcgcgttcaaagtcgcttctggattatcccgattttcttgaagtccagttgaagtcttttaaggatttcttccagcttgatacaacagcagaaaacaggaagaacgaggggctttacaaggtattccaggagacctttccaattaccgatacgaggaacaatttcgtattggagttcatagattattttatcgatcctccacgctattctatcgaagaatgcttggacaggggcttgacatacagcgttccgttaaaggcaaaactcaagctttattgcacggatgccgagcacgaggatttcgataccgagatacaggatgtctatcttgggacaatcccatacatgactcctggaggtact…	MSQKTNNQRISFARSKSLLDYPDFLEVQLKSFKDFFQLDTTAENRKNEGLYKVFQETFPITDTRNNFVLEFIDYFIDPPRYSIEECLDRGLTYSVPLKAKLKLYCTDAEHEDFDTEIQDVYLGTIPYMTPGGTFVINGSERIVVSQLHRSPGVFFGQSVHANGTKLYSARIIPFKGSWIEFATDINNVMYAYIDRKKKLPVTTLLRAIGFESDKDIINIFGLADEVEATRENLQNYMGKKLAARVLTTWNEDFVDEDTGEVVYIERTRVVVERETEIDDEVIDAILESGVSTILIHREDANANEYAIIHNTLQKDTCNTEKEAINYTYKQLRNSEPPDEATARDVIEKLFFSDKRYDLGEVGRYRLNKKLNLKTPDDVRVLTKEDIIEIIKYLIQLINS…	2016-07-28	S2	WCHA	8
Firmicutes	Negativicutes	Selenomonadales	Veillonellaceae	Megamonas	Megamonas hypermegale	An288	99	NFIW00000000	Megamonas hypermegale	Firmicutes > Negativicutes > Selenomonadales > Selenomonadaceae > Megamonas > Megamonas hypermegale	f__Megamonadaceae;g__Megamonas;s__Megamonas funiformis_95.7%	185	2165576	227	54	33.61	1551	GGAGAGTTTGATCCTGGCTCAGGACGAACGCTGGCGGCGTGCTTAACACATGCAAGTCGAACGGGGTGTTTATTTCGGTAAACAcCAAGTGGCGAACGGGTGAGTAACGCGTAAGCAATCTACCTTCAAGATGGGGACAACACTTCGAAAGGGGTGCTAATACCGAATGAATGAGAGATGACCGCATGGATATTTCTCTAAAGGAGGCCTCTGAAAATGCTTCCGCTTGAAGATGAGCTTGCGTCTGATTAGCTAGTTGGTGAGGGTAAAGGCCCACCAAGGCGACGATCAGTAGCCGGTCTGAGAGGATGAACGGCCACATTGGGACTGAGACACGGCCCAGACTCCTACGGGAGGCAGCAGTGGGGAATCTTCCGCAATGGGCGAAAGCCTGACGGA…	atgcctcatcttctggatatccagagaaattcttatgattggtttatgaaggaaggcttacaggaaattttccatgatatttctcctattcagggatttactggaaatctttctttgtcgtttgaaggtttttctttaggaaaaccaaaatatgatattgatgaatgtaaagaacgtgatgttacttacgctgcgcctttacgtgttaaggtgtgcctggttaacaatgataccggcgaagtaaagaaacaggaacttttcatgggtgatttcccactcatgacagaaacaggtacattcattatcaatggtgcagaacgtgttattgtaagtcagctcgttcgttcaccaggggcttattatagtgaaaatatagaccctacaggaaaaagactttat…	MPHLLDIQRNSYDWFMKEGLQEIFHDISPIQGFTGNLSLSFEGFSLGKPKYDIDECKERDVTYAAPLRVKVCLVNNDTGEVKKQELFMGDFPLMTETGTFIINGAERVIVSQLVRSPGAYYSENIDPTGKRLYNTTVIPNRGAWIEFETDLNDVISVRLDRNRKLPATVLIRALGYGTNDAILSLFDNDERIRNTIDRDTTVTKEEGLVEIYKRQRPGDPPTVDNAKQLLEQLLFDPKRYDLATVGRYKLTKKLGWKRRILGKKLAEPLVDKETGEVLVPADVIIESSMVENITVEQEAAIFGEDEPAIVYIKDKNDNRIKMICSRTLPYSHRTITVNDIIASISYLLNLMDGHGHKDDIDHLGNRRIRSVGELLQNQFRIGLSRMERVIRERMNTQDN…	2016-07-28	S2	WCHA	8
Bacteroidetes	Bacteroidia	Bacteroidales	Porphyromonadaceae	unclassified_"Porphyromonadaceae"	Muribaculum intestinale	An289	83	NFIV00000000	Muribaculum sp. An289	none	f__Homeothermaceae;g__Homeothermus;s__Homeothermus sp2_84.6%	1348	2336263	204	37	49.09	1522	GAAGAGTTTGATCCTGGCTCAGGATGAACGCTAGCGGCAGGCCTAACACATGCAAGTCGAGGGGCAGCGGGCCGGTCAGCGATGACCGGTGCCGGCGACCGGCGGAAGGGTGCGTAACGCGTGAGCGACATGCCCCGCACCGGGGGACAACCTCTGGAAACGGAGACTAATACCCCATGTAGCGGGAGGGGGGCATCCCCCTCCCGCCAAAGCTTCGGCGGTGCGGGATTGGCTCGCGTGGCATTAGCTgGACGGCGGGGTAACGGCCCACCGTGGCGATGATGCCTAGGGGTCCCGAGAGGGAGGCCCCCCACACTGGGACTGAGACACGGCCCAGACTCCTACGGGAGGCAGCAGTGAGGGATATTGGACAATGGAAGGAATTCTGATCCAGCCATG…	atgtcgcaaaagactaataatcagcgtatctcattcgcgcgttcaaagtcgcttctggattatcccgattttcttgaagtccagttgaagtcttttaaggatttcttccagcttgatacaacagcagaaaacaggaagaacgaggggctttacaaggtattccaggagacctttccaattaccgatacgaggaacaatttcgtattggagttcatagattattttatcgatcctccacgctattctatcgaagaatgcttggacaggggcttgacatacagcgttccgttaaaggcaaaactcaagctttattgcacggatgccgagcacgaggatttcgataccgagatacaggatgtctatcttgggacaatcccatacatgactcctggaggtact…	MSQKTNNQRISFARSKSLLDYPDFLEVQLKSFKDFFQLDTTAENRKNEGLYKVFQETFPITDTRNNFVLEFIDYFIDPPRYSIEECLDRGLTYSVPLKAKLKLYCTDAEHEDFDTEIQDVYLGTIPYMTPGGTFVINGSERIVVSQLHRSPGVFFGQSVHANGTKLYSARIIPFKGSWIEFATDINNVMYAYIDRKKKLPVTTLLRAIGFESDKDIINIFGLADEVEATRENLQNYMGKKLAARVLTTWNEDFVDEDTGEVVYIERTRVVVERETEIDDEVIDAILESGVSTILIHREDANANEYAIIHNTLQKDTCNTEKEAINYTYKQLRNSEPPDEATARDVIEKLFFSDKRYDLGEVGRYRLNKKLNLKTPDDVRVLTKEDIIEIIKYLIQLINS…	2016-07-28	S2	WCHA	8
Actinobacteria	Actinobacteria	Coriobacteriales	Coriobacteriaceae	Olsenella	Olsenella uli	An290	96	NFIU00000000	Olsenella sp. An290	Actinobacteria > Coriobacteriia > Coriobacteriales > Atopobiaceae > Olsenella	f__Atopobiaceae;g__DNF00959;s__DNF00959 sp1_96.8%	465	2158343	191	42	68.09	1507	GGAGAGTTCGATCCTGGCTCAGGATGAACGCTGGCGGCGCGCCTAACACATGCAAGTCGAACGGTTAAAGCACCCTCGGGTGTGCATAAAGTGGCGAACGGCTGAGTAACACGTGGGCAACCTGCCCCTCGCACCGGGACAGCCTCGGGAAACCGTGGATAATACCGGATACTCCGCAGCCCCCGCATGGGGGAGGCGGGAAAGCCCTGGCGGCGAGGGATGGGCCCGCGGCCTGTTAGCTAGTTGGTGGGGCAACGGCCCACCAAGGCGATTATGGGTAGCTGGGTTGAGAGACCGACCAGCCAGATTGGGACTGAGACACGGCCCAGACTCCTACGGGAGGCAGCAGTGGGGAATCTTGCGCAATGGGCGAAAGCCTGACGCAGCGACGCCGCGTGC…	gtgtctaccgtaaagactgctcttaccaaaccacaaggcacgaccggacgcaagaccttcagcaagatcgaccccgtgatggagctccccaacctgatctccgtccagaaggagtctttcgagcggttcatgggcgaggggctgcaggagtcctttgccgagttctctcccatcgagaactccgcccacacccttcaggtcacctttggggaccaccagttcggcgacccggcgcacacgatcgccgagtgccgtgccaaggacatctcctaccaggcccccctcttcgttgacgtgcgctttgtcaacaaggagaccggcgagatgaaggagcagctcgtcttcatgggcgacttcccgctcatgaccgagcgcggcaccttcatcatcaacggcacc…	MSTVKTALTKPQGTTGRKTFSKIDPVMELPNLISVQKESFERFMGEGLQESFAEFSPIENSAHTLQVTFGDHQFGDPAHTIAECRAKDISYQAPLFVDVRFVNKETGEMKEQLVFMGDFPLMTERGTFIINGTERVVVSQLVRSPGVYFSTEMDNGVQVFKAQFIPARGAWLEFEVDKRGHLVVSIDRKRRQSATMFLRALGIAETDDEILSLLGDSDVVRNTLERDTATTREDALLEIYRRQRPGEPPTVDSARSLIDGLYFNEQRYDLARVGRYKVNKKLGSEVEADARVLTHEDIIDALRYLLALHAGDDTKRLDDIDHFGNRRVRTVGELVQNQFRIGMSRMERVVRERMASQDVDDITPQTLINIRPIVAAIKEFFGSSQLSQFMDQANPLAGL…	2016-07-28	S2	WCHA	7
Actinobacteria	Actinobacteria	Coriobacteriales	Coriobacteriaceae	Olsenella	Olsenella uli	An293	96	NFIT00000000	Olsenella sp. An293	Actinobacteria > Coriobacteriia > Coriobacteriales > Atopobiaceae > Olsenella	f__Atopobiaceae;g__Olsenella_A;s__Olsenella_A profusa_96.5%	apparent chimera	2318914	218	35	67.87	1507	GGAGAGTTCGATCCTGGCTCAGGATGAACGCTGGCGGCGCGCCTAACACATGCAAGTCGAACGGTTAAAGCACCTCCGGGTGTGCATAAAGTGGCGAACGGCTGAGTAACACGTGGGCAACCTGCCCCTCGCTCCGGGACAGCCTCGGGAAACCGTGGGTAATACCGGATACTCCGCAGCCCCCGCATGGGGGAGGCGGGAAAGCCCAGACGGCGAGGGATGGGCCCGCGGCCTGTTAGCTAGTTGGTGGGGCAACGGCCCACCAAGGCGATTATGGGTAGCTGGGTTGAGAGACCGACCAGCCAGATTGGGACTGAGACACGGCCCAGACTCCTACGGGAGGCAGCAGTGGGGAATCTTGCGCAATGGGCGAAAGCCTGACGCAGCGACGCCGCGTGC…	gtgtctaccgcaaagactgctcttacgaaaccacagggaacgaccggacgcaagacctttagcaagattgctcccgcgatggagctgccgaacctgatctccgtgcagaaggagtcgttcgagcgcttcatgggggaggggcttgccgagtcctttgcggagttctccccgatcgagaactctgcccacaccctccaggtcacctttggtgaccaccagttcggcgaccccgcgcacacgatcgcggagtgccgtgccaaggacatctcctaccaggcccccctcttcgttgacgtgcgctttgtcaacaaggagaccggcgagatcaaggagcagctcgtcttcatgggcgacttcccgctcatgacggagcgcggcacctttgtcatcaacggcacc…	MSTAKTALTKPQGTTGRKTFSKIAPAMELPNLISVQKESFERFMGEGLAESFAEFSPIENSAHTLQVTFGDHQFGDPAHTIAECRAKDISYQAPLFVDVRFVNKETGEIKEQLVFMGDFPLMTERGTFVINGTERVVVSQLVRSPGVYFASEMDNGVRVFKAQFIPARGAWLEFEVDKRGHLVVSIDRKRRQSATMFLRALGIAETDDEILTLLGDSDVVRNTLERDVATTREDALLEIYRRQRPGEPPTVDSARSLLDGLYFNEQRYDLARVGRYKVNKKLGIDSETGERVLTGDDIVEALRYLLALAAGDPSKRLDDIDHFGNRRVRTVGELVQNQFRIGMSRMERVVRERMASQDVDDITPQSLINIRPIVAAIKEFFGSSQLSQFMDQANPLAGL…	2016-07-28	S1	WCHA	8
Firmicutes	Clostridia	Clostridiales	Lachnospiraceae	Ruminococcus2	[Clostridium] glycyrrhizinilyticum	An298	96	NFIS00000000	Lachnoclostridium sp. An298	none	f__Lachnospiraceae;g__Ruminococcus_B;s__Ruminococcus_B torques_97.4%	276	3190622	141	99	46.76	1526	CGAGAGTTTGATCCTGGCTCAGGATGAACGCTGGCGGCGTGCCTAACACATGCAAGTCGAGCGAAGCACTcTgCTTTGATTCTTCGGATGAAGAGcaTTGTGACTGAGCGGCGGACGGGTGAGTAACGCGTGGGTAACCTGCCTCATACAGGGGGATAACAGTTAGAAATGACTGCTAATACCGCATAAGACCACAGCACCGCATGGTGCAGgGGTAAAAACTCCGGTGGTATGAGATGGACCCGCGTCTGATTAGCTAGTTGGTAAGGTAACGGCTTACCAAGGCGACGATCAGTAGCCGACCTGAGAGGGTGACCGGCCACATTGGGACTGAGACACGGCCCAAACTCCTACGGGAGGCAGCAGTGGGGAATATTGCACAATGGGGGAAACCCTGAT…	atggagaaaaacaggatccgtcccattaaaaccggaaacagcttccgcatgagctattccaggcagaaggaagtattggagatgcccaatctcattgaagttcagaaagattcctaccagtggtttcttgatgaaggtctcaaagaggtgttcgatgatatttccccgatctcagatttcagcggtcatctgagtctggaatttgtggatttcacactctgcgaagatgatgtgaaatacacgatagacgagtgcaaagagcgcgatgcgacttatgcggcacccttaaaagtaagggtgaggctccacaacaaagagactgatgagatcaatgaacatgaaatcttcatgggagatctcccgctgatgactaagactggaacttttgtcattaacggg…	MEKNRIRPIKTGNSFRMSYSRQKEVLEMPNLIEVQKDSYQWFLDEGLKEVFDDISPISDFSGHLSLEFVDFTLCEDDVKYTIDECKERDATYAAPLKVRVRLHNKETDEINEHEIFMGDLPLMTKTGTFVINGAERVIVSQLVRSPGIYYGIAHDKLGKKLYSATVIPNRGAWLEYETDSNDVFYVRVDRTRKVPITVLIRALGIGTNAEIVELFGEEPKILASFGKDTAENYQEGLLELYKKIRPGEPLAVDSAESLINSMFFDPRRYDLAKVGRYKFNKKLMLRNRVTGRILAEDIVSPLTGEVVAEKGTKITREIADQIQNSAVPHLWVEGEDASRNIKILSNMMVDLQAVVDIDPKEVGVTEQVYYPVLAGIIEESAGDIDEMKRMIKRDIHDLI…	2016-07-28	S1	WCHA	2	treated with an equal volume of 70 % (v/v) ethanol for 4h at room temperature under aerobic conditions to kill vegetative cells
Firmicutes	Clostridia	Clostridiales	Lachnospiraceae	Lachnospiracea_incertae_sedis	[Eubacterium] hallii	An3	95	NFIR00000000	Eubacterium sp. An3	none	f__Lachnospiraceae;g__Eubacterium_E;s__Eubacterium_E hallii_96.9%	2191	4260545	201	114	46.43	1524	TGAGAGTTTGATCCTGGCTCAGGATGAACGCTGGCGGCGTGCCTAACACATGCAAGTCGAACGAAGCaCCTTTTGaGATTCTTCGGATGAacATTTGGTGACTGAGTGGCGGACGGGTGAGTAACGCGTGGGTAACCTGCCCTGTACAGGGGGATAACAGCCAGAAATGGCTGCTAATACCGCATAAGCGCACATGAGGACATCCTCAAGTGTGAAAAACTCCGGTGGTACAGGATGGGCCCGCGTCTGATTAGCTGGTTGGCGGGGTAACGGCCCACCAAGGCGACGATCAGTAgCCGGTCTGAGAGGATGAACGGCCACATTGGAACTGAGACACGGTCCAAACTCCTACGGGAGGCAGCAGTGGGGaATATTGCACAATGGGGGAAACCCTGATGC…	atgcgaattccgggaagcaaaaatatcagaatgagctatgcaagacaaaaagatgtactcgatatgccgaatctcattgaggtgcagaaagattcctatcagtggtttctgacagacggactgaaggaagtattcgatgacatttctccgattactgattacagcggacagctcagtctggaatttgttgattttcagctttgcagagaggacagaaagtattcaatagaagaatgtaaagaacgggatactacctacgctgctcctttgaaagtgaaggtacgccttcataataaggagacggacgatttcaaacagcatgatatttttatgggagacctgcctctgatgacagagacaggaacttttgtgattaacggcgcagagcgtgttatcgtt…	MRIPGSKNIRMSYARQKDVLDMPNLIEVQKDSYQWFLTDGLKEVFDDISPITDYSGQLSLEFVDFQLCREDRKYSIEECKERDTTYAAPLKVKVRLHNKETDDFKQHDIFMGDLPLMTETGTFVINGAERVIVSQLVRSPGIYYAISHDKTGKKLFSCTVIPNRGAWLEYETDSNDVFYVRVDRTRKVPITVLIRALGIGTNAEIKELFGEEPKILKTLEKDTATNYQEGLKKLYEKIRPGEPLSVESAESLINSMFFDARRYDLAKVGRYKFNKKLMFRNRIAGHVLSQDVVDPTTGEILFEAGTKVTKEQADEIQNAAVPFVYLETEEREVKVLSNMMVDIRSFVDVDPKEVGVTELVYYPSLEKILEDYDDIEEIKTAIRKSISELIPKHITKEDI…	2015-07-29	II (K)	WCHA	8
Firmicutes	Clostridia	Clostridiales	Ruminococcaceae	Flavonifractor	Flavonifractor plautii	An306	98	NFIQ00000000	Flavonifractor sp. An306	Flavonifractor plautii [n=1]	f__Oscillospiraceae;g__Flavonifractor;s__Flavonifractor plautii_98.1%	1012	3967264	85	280	59	1527	TGAGAGTTTGATCCTGGCTCAGGATGAACGCTGGCGGCGTGCTTAACACATGCAAGTCGAACGGAGTGCTCATGACAGAGGATTCGTCCAATGGATTGAGTTACTTAGTGGCGGACGGGTGAGTAACGCGTGAGGAACCTGCCTCGGAGTGGGGAATAACAGACCGAAAGGCCTGCTAATACCGCATGATACAGTTGGGTCGCATGGCTCTGACTGTCAAAGATTTATCGCTCTGAGATGGCCTCGCGTCTGATTAGCTAGTTGGCGGGGTAACGGCCCACCAAGGCGACGATCAGTAGCCGGACTGAGAGGTTGACCGGCCACATTGGGACTGAGACACGGCCCAGACTCCTACGGGAGGCAGCAGTGGGGAATATTGGGCAATGGGCGCAAGCCTGA…	atggtcaaggacgtctactacggcaaaaccctccgcaagagctttgcccgccatgaggagatcctggacatgcccaacctcctggaggtgcagaagaactcctaccagtggttcctggacacgggactgcgggaggtctttaaggatgtggcctccatcagcgactacgcgggcaacctggagctctccttcatcgactactccatggatgagccccccaagtactccgtggaggagtgcaaggcccgggacgccacgtatgccgcccccatcaaggtccgggtgcgcctgcgcaacaaggagaccgaggagatcaaggagcaggagatcttcatgggcgacttccccctgatgaccaaggcgggcaccttcgtcatcaacggcgccgagcgcgtcatc…	MVKDVYYGKTLRKSFARHEEILDMPNLLEVQKNSYQWFLDTGLREVFKDVASISDYAGNLELSFIDYSMDEPPKYSVEECKARDATYAAPIKVRVRLRNKETEEIKEQEIFMGDFPLMTKAGTFVINGAERVIVSQIVRSPGIYYSRTEDKAGNVAYATTVIPYRGAWLEYETDLSDIFYVRIDKNRKLPITCLIRAVGPKTDAEILELFGEDPRIVATLEKDACKTYEDALLEIYRKLRPGEPPTVDSAESLLNALFFDPRRYDLSAVGRYKFNKKLSIWTRLAGQKLALPVADPMTGEILAEPGVVLTREQAWELDAKGVNEVMLDLDGTQIKVFSNHMVDMAGFVDFDPAECGITEKVRFTVLQELLQNYSGEELKDAIKERMDDLIPKHIIVDDI…	2016-07-28	S1	WCHA	3	treated with an equal volume of 70 % (v/v) ethanol for 4h at room temperature under aerobic conditions to kill vegetative cells
Actinobacteria	Actinobacteria	Coriobacteriales	Coriobacteriaceae	Collinsella	Collinsella intestinalis	An307	96	NFIP00000000	Collinsella sp. An307	Collinsella tanakaei [n=1]	f__Coriobacteriaceae;g__Collinsella;s__Collinsella intestinalis_95.9%	6258	2218890	161	17	62.95	1498	GGAGAGTTCGATCCTGGCTCAGGATGAACGCTGGCGGCGCGCCTAACACATGCAAGTCGAACGGCACCCACCTCCGGGTGGAAGCGAGTGGCGAACGGCTGAGTAACACGTGGAGAACCCGCCCCCTCCCCCGGGATAGCCCGGGGAAACCCGGGGTAATACCGGATAGCCCCGCAGGGCCGCATGGCCCCGCGGGTAAAGCCCAGACGGGAGGGGATGGCTCCGCGGCCCATCAGGTAGACGGCGGGGTGACGGCCCACCGTGCCGACGACGGGTAGCCGGGTTGAGAGACCGACCGGCCAGATTGGGACTGAGACACGGCCCAGACTCCTACGGGAGGCAGCAGTGGGGAATCTTGCGCAATGGGGGCAACCCTGACGCAGCGACGCCGCGTGCGGG…	gtgtcaaccgcaacgtatatcccggaagcaacacccacggagcgcgggcgcttcagcttcggcaagatcgccgacgcgatggagctccccaaccttatctcggtgcagaaggagtcgttcgagcgcttcatgaccgacggtcttcgtgaggccttccgcgagtcgagccccatccgcagccagaaccatgtgctcgaggtcaccttcggcgagcaccagttcggcgatccggcgcacgatgtcgacgagtgccgcgagaaggacatgacctaccaggcgccgctgctcaccgacgttcgcctcaccaaccgtgagacgggcgagatcaaagagcagctcgtcttcatgggcgatttccccatgatgaccgatcagggcaccttcatcatcaacggcacg…	MSTATYIPEATPTERGRFSFGKIADAMELPNLISVQKESFERFMTDGLREAFRESSPIRSQNHVLEVTFGEHQFGDPAHDVDECREKDMTYQAPLLTDVRLTNRETGEIKEQLVFMGDFPMMTDQGTFIINGTERIVVSQLVRSPGVYYSQEMDGGKQVYKAQVIPSRGAWLEFEVDKRDQLVVSIDRKRKQSATMFLRALGIAVTNDEIIELLGDSDVVKRTIERDTALTREDALIEIYRRLRPGEPPTVDASRSLLEGLFFNSQRYDLARVGRYKVNKKLGLTTEEEVSILTDEDIVATLRYLLSLAAGEPGFKTDDIDHFGNRRVRTVGELVANQFRIGMSRMERVVRERMSSQDIDEITPQSLINIRPIVAAIKEFFGSSQLSQFMDQSNPLTGL…	2016-07-28	S1	WCHA	3	treated with an equal volume of 70 % (v/v) ethanol for 4h at room temperature under aerobic conditions to kill vegetative cells
Bacteroidetes	Bacteroidia	Bacteroidales	Rikenellaceae	Alistipes	Alistipes senegalensis	An31A	97	NFIO00000000	Alistipes sp. An31A	none	f__Rikenellaceae;g__Alistipes;s__Alistipes senegalensis_97.1%	260	2626508	629	26	61.85	1523	GGAGAGTTTGATCCTGGCTCAGGATGAACGCTAGCGGCAGGCTTAACACATGCAAGTCGAGGGGCAGCGAGATTGAAGCTTGCTTCAATTGTCGGCGACCGGCGGACGGGTGCGTAACGCGTATGCAACCTACCCATAACAGGGGGATAACACTGAGAAATTGGTACTAATACCCCATAACATCTCGAGTGGCATCACTTGGGGTTGAAAGCTTCGGTGGTTATGGATGGGCATGCGTTGTATTAGCTAGTTGGTGAGGTAACGGCTCACCAAGGCGACGATACATAGGGGGACTGAGAGGTTAACCCCCCACATTGGTACTGAGACACGGACCAAACTCCTACGGGAGGCAGCAGTGAGGAATATTGGTCAATGGACGGAAGTCTGAACCAGCCATGC…	atgtccgcagcaaaacaacaaccaagaatcagcttttcgacagtcaagaaccgggtgccctatccggacctgctggaggtacagctcaaatcattccgggactttttccagatggacactacggccgaaaaccgtaagaatgagggactctacaaggtctttcaggaaaatttccccattacggatacccggaacaacttcgttctggagttcatcgactactatatcgacccgccgcgctactccatcgaggagtgtctcgaacgcggcctgacatacagcgtccccctgaaggccaaactcaagctctactgcacggacgacgagcatgaggatttcggtgtggtcgtacaggacgtctatttcggtacgattccctacatgaccgaacgcggtacg…	MSAAKQQPRISFSTVKNRVPYPDLLEVQLKSFRDFFQMDTTAENRKNEGLYKVFQENFPITDTRNNFVLEFIDYYIDPPRYSIEECLERGLTYSVPLKAKLKLYCTDDEHEDFGVVVQDVYFGTIPYMTERGTFVINGAERVIVSQLHRSPGVFFGQSMHTNGTKLYSARIIPFKGSWIEFATDINNVMYAYIDRKKKLPVTTLLRAIGYEADQQILEIFDLADEVKVTKANLKKAVGRKLAARVLSTWVEDFVDEDTGEVVSIERNNVIVDRETVLEEEHIDQIIESGAKTILLHKENQSGIDFSIIYNTLQKDPCNSEKEAVVYIYRQLRASEPPDEATARDVIEKLFFSDKRYDLGDVGRYRINKKLNLDIDPAIRTLTREDIIAIIKYLIQLINS…	2015-10-15	N31	WCHA	9
Bacteroidetes	Bacteroidia	Bacteroidales	Bacteroidaceae	Bacteroides	Bacteroides salanitronis	An322	92	NFIN00000000	Bacteroides sp. An322	Bacteroidetes > Bacteroidia > Bacteroidales > Bacteroidaceae > Bacteroides > Bacteroides salanitronis	f__Bacteroidaceae;g__Bacteroides_A;s__Bacteroides_A salanitronis_92.6%	apparent chimera	3449415	109	80	44.84	1525	GAAGAGTTTGATCCTGGCTCAGGATGAACGCTAGCTACAGGCCTAACACATGCAAGTCGAGGGGCAGCATTATTTGTAGCAATACAGATAGATGGCGACCGGCGCACGGGTGAGTAACGCGTATCCTACCTTCCCCTGTCTCGGGTATAGCCTTCCGAAAGGGAGATTAATCCCCGATGGCGTCAAGAaGCCGCATGGCATCCTGACTAAAGCGTaaGCGGACAGGGCTGGGGGTGCGTCCCATTAGGTAGTTGGCGGGGTAACGGCCCACCAAGCCaaCGATGGGTAGGGGTTCTGAGAGGAAGGCCCCCCACATTGGAACTGAGACACGGTCCAAACTCCTACGGGAGGCAGCAGTGAGGAATATTGGTCAATGGCCGAGAGGCTGAACCAGCCAAG…	atgtcttcaaatacaaataaccaacgaattaattttgcttctattaagaatccgatgaagtatccggattttttggaagtgcagttgaagtcatttcaagactttttgcaattgaatacaccgcctgaaaaccgtaagaatgacggattgtataaggtgtttgctgagaattttccaatagcggatacacgtaataattttgtattagagtttcttgattattacatagacccgccttactattctattgatgaatgtttagaacgcggtttgacttatagtgtcccattgaaggctaaattgaagctttattgtacagaccctgatcatgaagattttgataccgttattcaggatgtgttcttggggcctataccttacatgactccgaaaggtact…	MSSNTNNQRINFASIKNPMKYPDFLEVQLKSFQDFLQLNTPPENRKNDGLYKVFAENFPIADTRNNFVLEFLDYYIDPPYYSIDECLERGLTYSVPLKAKLKLYCTDPDHEDFDTVIQDVFLGPIPYMTPKGTFVINGAERVVVSQLHRSPGVFFGQSIHANGTKLYSARIIPFKGSWIEFATDINNVMYAYIDRKKKLPVTTLLRAVGFENDKDILEIFNLAEDVKVNKANLKKIIGRKLAARVLKTWTEDFVDEDTGEVVSIERNEVVIDRETIIEPEHIDLILESGVQNILVHNEEANASDYSIIFNTLQKDPSNSEKEAVLYIYRQLRNADPADDASAREVINNLFFSEKRYDLGEVGRYRINKKLNLDTPMDVKVLTKQDIIEIIKYLIELINS…	2016-07-28	S2	WCHA	3	treated with an equal volume of 70 % (v/v) ethanol for 4h at room temperature under aerobic conditions to kill vegetative cells
Bacteroidetes	Bacteroidia	Bacteroidales	Porphyromonadaceae	Odoribacter	Odoribacter splanchnicus	An39	99	NFIM00000000	Odoribacter splanchnicus	Bacteroidetes > Bacteroidia > Bacteroidales > Odoribacteraceae > Odoribacter > Odoribacter splanchnicus	f__Marinifilaceae;g__Odoribacter;s__Odoribacter splanchnicus_99.8%	892	4722515	200	76	43.48	1519	GAAGAGTTTGATCCTGGCTCAGGATGAACGCTAGCGACAGGCTTAACACATGCAAGTCGAGGGGCATCATGAGGTAGCAATACCTTGATGGCGACCGGCGCACGGGTGAGTAACGCGTATGCAACCTGCCcGATACCGGGGTATAGCCCATGGAAACGTGGATTAACACCCCATAGTACTTTTATCCTGCATGGGATGTGAGTTAAATGTTTAAGGTATCGGATGGGCATGCGTCCTATTAGTTAGTTGGCGGGGTAACAGCCCACCAAGACGATGATAGGTAGGGGTTCTGAGAGGAAGGTCCCCCACATTGGAACTGAGACACGGTCCAAACTCCTACGGGAGGCAGCAGTGAGGAATATTGGTCAATGGACGagAGTCTGAACCAGCCAAGTCGCG…	atgtcttcaaatacttcaaacaaaagaataagctttgcctccacgaaaaatcagttgcaatatcctgattttcttgaagtgcaattaaagtctttcaaggacttttttcaattgggtacgacgcctgaaaacagaaagaacgaaggcctgtatactgttttcaaggagaacttcccaatcaccgacacccggaacaattttgttctggaatttttggactacttcatcgacccgccccgttattcgatagacgaatgtctggagcaaggattgacttacggagctccgttgaaggccaaactgaagttgtattgtacggatcccgaacacgaggatttcgacacggtgattgaagacgtatatctggggaatgttccgtatatgacgcccaaaggcacc…	MSSNTSNKRISFASTKNQLQYPDFLEVQLKSFKDFFQLGTTPENRKNEGLYTVFKENFPITDTRNNFVLEFLDYFIDPPRYSIDECLEQGLTYGAPLKAKLKLYCTDPEHEDFDTVIEDVYLGNVPYMTPKGTFVINGAERVIVSQLHRSPGVFFGQSVHANGTKLYSARIIPFKGSWIEFATDINNVMYAYIDRKKKLPVTTLLRAIGFETDKDILQIFDLADEINVSKTGLKKVVGRRLAARVLKTWVEDFVDEDTGEVVSIERNEIIVDRETVLENEHIDAIVDSGAKTILLHKEKQNLADYAIIYNTLQKDPCNSEKEAVMHIYRQLRSSEPPDEATARDVIDKLFFSDKRYDLGDVGRYKLNKKLGLSTDPAVRVLTKEDMIEIIKYLIKLLNA…	2015-10-15	N31	WCHA	9
Firmicutes	Clostridia	Clostridiales	Ruminococcaceae	Flavonifractor	Flavonifractor plautii	An4	97	NFIL00000000	Flavonifractor sp. An4	Flavonifractor plautii [n=1]	f__Oscillospiraceae;g__Flavonifractor;s__Flavonifractor plautii_97.4%	734	3239670	373	128	58.22	1524	TGAGAGTTTGATCCTGGCTCAGGATGAACGCTGGCGGCGTGCTTAACACATGCAAGTCGAACGGAGTGCTCATGACGGAGGATTCGTCCAACGGATTGAGTTACTTAGTGGCGGACGGGTGAGTAACGCGTGAGGAACCTGCCTCGGAGTGGGGAATAACAGCCcGAAAGGGTTGCTAATACCGCATGATGCAGTTGgGCCGCATGGCtCTGACTGCCAAAGATTTATCGCTCTGAGATGGCCTCGCGTCTGATTAGCTgGTTGGCGGGGTAACGGCCCACCAAGGCGACGATCAGTAGCCGGACTGAGAGGTTGACCGGCCACATTGGGACTGAGACACGGCCCAGACTCCTACGGGAGGCAGCAGTGGGGAATATTGGGCAATGGGCGCAAGCCTGA…	atggtcaaggacgtctacttcggcaagaccctccgcaaaagcttcgcccgccatgaagagatcctggaaatgcccaacctgctggaggtgcagaagaactcctatcagtggttcctggagacaggcctgagggaggtcttcaaggatgtggcctccattaccgactatgccggtaatctggagctctccttcatcgactactccatggatgagcctcccaagtacaacgtggaggaatgtaaggcccgggacgccacgtacgccgctcccatcaaggtgtgggtgcgcctgcgcaacaaagagaccgacgagatgaaggagcaggagatcttcatgggagatttccctctgatgaccaaggccggtacctttgtcatcaacggcgccgagcgcgtcatc…	MVKDVYFGKTLRKSFARHEEILEMPNLLEVQKNSYQWFLETGLREVFKDVASITDYAGNLELSFIDYSMDEPPKYNVEECKARDATYAAPIKVWVRLRNKETDEMKEQEIFMGDFPLMTKAGTFVINGAERVIVSQIVRSPGIYYARTEDKTGNVVYATTVIPYRGAWLEYETDLSDIFYVRIDKNRKLPITCLIRAVGPKTDQEILDLFGDDPRIVATLEKDACKTYEEALLEIYRKLRPGEPPTVDSAESLLNALFFDPRRYDLSAVGRYKFNKKLAIWSRLSGQKLAMPVVDPTTGEILAEPGEVLTRERARELEAKGVNEAILDLDGGVQLKVFSNNMVDMAGFVDFDPAECGITEKVRFSVLQELLQNYSGEELKEAVKDRIDDLVPKHIIVDD…	2015-07-29	II (K)	WCHA	9
Bacteroidetes	Bacteroidia	Bacteroidales	Bacteroidaceae	Bacteroides	Bacteroides dorei	An41	99	NFIK00000000	Bacteroides dorei	Bacteroidetes > Bacteroidia > Bacteroidales > Bacteroidaceae > Bacteroides > Bacteroides dorei	f__Bacteroidaceae;g__Bacteroides_B;s__Bacteroides_B dorei_100%	822	5463463	251	83	42	1527	GAAGAGTTTGATCCTGGCTCAGGATGAACGCTAGCTACAGGCTTAACACATGCAAGTCGAGGGGCAGCATGGTCTTAGCTTGCTAAGGCTGATGGCGACCGGCGCACGGGTGAGTAACACGTATCCAACCTGCCGTCTACTCTTGGCCAGCCTTCTGAAAGGAAGATTAATCCAGGATGGGATCATGAGTTCACATGTCCGCATGATTAAAGGTATTTTCCGGTAGACGATGGGGATGCGTTCCATTAGATAGTAGGCGGGGTAACGGCCCACCTAGTCAACGATGGATAGGGGTTCTGAGAGGAAGGTCCCCCACATTGGAACTGAGACACGGTCCAAACTCCTACGGGAGGCAGCAGTGAGGAATATTGGTCAATGGGCGATGGCCTGAACCAGCCA…	atgaagtatccggatttcttggaagtgcaattgaagtcattccaagactttttacagttggataccccgcccgaaaaacgtaagaatgacgggctgtacaaggtatttgctgaaaacttccctatcgctgacactcgtaataactttgtccttgaattcttggactattacattgacccgcctcactattcaatagacgagtgtctggagcgtggcctcacatacagcgtgcccttgaaggcgaaattgaagctgtattgtactgatcctgatcatgaagattttgacacagtcattcaggatgtttatctgggtcctattccgtatatgactccgaaaggaacttttgtaattaatggtgcagaacgtgtagtcgtttctcagttgcatcgttctccg…	MKYPDFLEVQLKSFQDFLQLDTPPEKRKNDGLYKVFAENFPIADTRNNFVLEFLDYYIDPPHYSIDECLERGLTYSVPLKAKLKLYCTDPDHEDFDTVIQDVYLGPIPYMTPKGTFVINGAERVVVSQLHRSPGVFFGQSVHANGTKLYSARIIPFKGSWIEFATDINNVMYAYIDRKKKLPVTTLLRAVGFENDKDILEIFNLAEDVKVNKTNLKKVVGRKLAARVLKTWTEDFVDEDTGEVVSIERNEVIIDRETVIEEEHIDEIIDSGVQNILVHKEEANSSDYSIIFNTLQKDPSNSEKEAVLYIYRQLRNADPADDASAREVINNLFFSEKRYDLGEVGRYRINKKLGLTTDMDVKVLTKQDIIEIIKYLIELINSKADVDDIDHLSNRRVRTV…	2015-10-15	N31	WCHA + VA, NA	9	VA - vancomycin, NA - nalidixic acid
Bacteroidetes	Bacteroidia	Bacteroidales	Porphyromonadaceae	Parabacteroides	Parabacteroides johnsonii	An42	99	NFIJ00000000	Parabacteroides johnsonii	Bacteroidetes > Bacteroidia > Bacteroidales > Tannerellaceae > Parabacteroides > Parabacteroides johnsonii	f__Tannerellaceae;g__Parabacteroides;s__Parabacteroides johnsonii_99.9%	48241	4430164	362	72	45.03	1526	GAAGAGTTTGATCCTGGCTCAGGATGAACGCTAGCGACAGGCTTAACACATGCAAGTCGAGGGGCAtCATgGTAaGTAGCAATACTTATTGATGGCGACCGGCGCACGGGTGAGTAACGCGTATGCAACTTACCTATCAGAGGGGGATAGCCCGGCGAAAGTCGGATTAATACTCCATAAAACAGGGGTTCCGCATGGGACTATTTGTTAAAGATTCATCGCTGATAGATAGGCATGCGTTCCATTAGGCAGTTGGCGGGGTAACGGCCCACCAAACCGACGATGGATAGGGGTTCTGAGAGGAAGGTCCCCCACATTGGTACTGAGACACGGACCAAACTCCTACGGGAGGCAGCAGTGAGGAATATTGGTCAATGGCCGAGAGGCTGAACCAGCCAA…	atgtcttcaacagctgaaaaccaaagagttaattttgcttcgatcaaaaatcagttcccatatccggactttctcgaagtacaattgaagtcattccaagactttcttcaacttgacacgcctcctgaaaagagaaaaaaggagggattgtataaggtatttgccgagaattttccgatagcagatacgcgtaacaattttgtgttggagttcttagattactatatagatccgcctcgctatacgattgacgaatgtattgctcgcggattaacctatagtgtgcctttaaaagcgaagttaaaactgtattgtacagaccctgatcacgaagatttcgatacggtgatacaggatgtatatctgggcccgattccgtatatgacggaaagaggtacg…	MSSTAENQRVNFASIKNQFPYPDFLEVQLKSFQDFLQLDTPPEKRKKEGLYKVFAENFPIADTRNNFVLEFLDYYIDPPRYTIDECIARGLTYSVPLKAKLKLYCTDPDHEDFDTVIQDVYLGPIPYMTERGTFVINGAERVVVSQLHRSPGVFFGQSTHANGTKLYSARIIPFKGSWIEFATDINNVMYAYIDRKKKLPVTTLLRAIGFESDKDILEIFNLAEEVKVSKANLKKLIGRKLAARVLKTWVEDFVDEDTGEVVSIERNDVIIDRESVLDSDNIEAILESGTQNILLHREDQNLSDYAIIYNTLQKDPSNSEKEAVLYIYRQLRNAEPADEASAREVIQNLFFSEKRYDLGEVGRYRINKKLNLTTSDDIKVLTKEDIIEIIKYLIELINS…	2015-10-15	N31	WCHA + VA, NA	9	VA - vancomycin, NA - nalidixic acid
Bacteroidetes	Bacteroidia	Bacteroidales	Bacteroidaceae	Bacteroides	Bacteroides clarus	An43	99	NFII00000000	Bacteroides clarus	Bacteroidetes > Bacteroidia > Bacteroidales > Bacteroidaceae > Bacteroides > Bacteroides clarus	f__Bacteroidaceae;g__Bacteroides;s__Bacteroides clarus_99.7%	denovo29154	4226284	251	44	45.22	1522	GAAGAGTTTGATCCTGGCTCAGGATGAACGCTAGCTACAGGCTTAACACATGCAAGTCGAGGGGCAGCGGGGTTGAAGCTTGCTTCAACCGCCGGCGACCGGCGCACGGGTGAGTAACACGTATCCAACCTGCCGATAACTCCGGGATAGCCTTTCGAAAGAAAGATTAATACCGGATGGCATAGTTTTCCCGCATGGAATAACTATTAAAGAATTTCGGTTATCGATGGGGATGCGTTCCATTAGGCAGTTGGCGGGGTAACGGCCCACCAAACCAACGATGGATAGGGGTTCTGAGAGGAAGGTCCCCCACATTGGAACTGAGACACGGTCCAAACTCCTACGGGAGGCAGCAGTGAGGAATATTGGTCAATGGACGAGAGTCTGAACCAGCCAAGT…	ttggaatatccggatttcctggaagtacaattgaagtcattcaaagactttttacaactggataccccacccgagaaacgtaagaacgagggactgtataaagtatttgctgaaaacttccccattgccgatacaagaaataattttgttcttgagtttttggactactatattgatccgccgcgttatactatagacgaatgtatagagcgagggcttacctatagtgtacccttaaaggcaaaattaaaattatattgtaccgaccccgaccatgaagattttgatacggttattcaggatgtattcctgggtccgattccttacatgacggataaagctacgttcgtcatcaacggtgcggaacgtgttgttgtgtcacagcttcaccgttctccg…	MEYPDFLEVQLKSFKDFLQLDTPPEKRKNEGLYKVFAENFPIADTRNNFVLEFLDYYIDPPRYTIDECIERGLTYSVPLKAKLKLYCTDPDHEDFDTVIQDVFLGPIPYMTDKATFVINGAERVVVSQLHRSPGVFFGQSVHANGTKLYSARIIPFKGSWIEFATDINNVMYAYIDRKKKLPVTTLLRAIGFENDKDILEIFNLAEDVKVNKTNLKKIVGRKLAARVLKTWIEDFVDEDTGEVVSIERNEVVIDRETIIEPEHVDIILESGVQNILVHKEEPNQSDYSIIYNTLQKDPSNSEKEAVLYIYRQLRNADPADDASAREVINNLFFSEKRYDLGDVGRYRINRKLNLTTDMDVRVLTKEDIIEIIKYLIELINSKADVDDIDHLSNRRVRTV…	2015-10-15	N31	WCHA + VA, NA	9	VA - vancomycin, NA - nalidixic acid
Firmicutes	Clostridia	Clostridiales	Ruminococcaceae	Pseudoflavonifractor	Pseudoflavonifractor capillosus	An44	96	NFIH00000000	Pseudoflavonifractor sp. An44	none	f__Oscillospiraceae;g__Pseudoflavonifractor;s__Pseudoflavonifractor capillosus_96.9%	1784	2764660	702	52	57.41	1524	TGAGAGTTTGATCCTGGCTCAGGATGAACGCTGGCGGCGTGCTTAACACATGCAAGTCGAACGAGAATCAAcGGATTGAGGATTCGTCCAAATGAAGTTGAGGAAAGTGGCGGACGGGTGAGTAACGCGTGAGGAACCTGCCTCGGAGTGGGGAATAACAGtTGGAAACAGCTGCTAATACCGCATAATGCAACGaAgTCGCATGACTcTGTTGCCAAAGATTTATCGCTCTGAGATGGCCTCGCGTCTGATTAGCTaGTTGGCGGGGTAACGGCCCACCAAGGCGACGATCAGTAGCCGGACTGAGAGGTTGGCCGGCCACATTGGGACTGAGACACGGCCCAGACTCCTACGGGAGGCAGCAGTGGGGAATATTGGGCAATGGGCGCAAGCCTGACC…	atggcaagagcggtcaaagacgtctattacggcaagaccttgcgcaagagcttcgcccgcagcgaggagattctggagatgccctacctgctggagatccagaagtcttcctacaagtggttctttgagaccgggctgcaggaagtgttcaacgacgtggaggccatcaccgactatgccgggaacctggagctgagctttatcggcttctccatggacgacccccccaagtacaccattgaagagtgcaaagcccaggacgccacctatgccgcccccattaaggtgcaggtgcgtctgcgcaacaaggagacgggcgagatcaaggagcaggaaatcttcatgggcgatttccccctgatgaccgatgctggcaccttcgtcatcaacggcgctgag…	MARAVKDVYYGKTLRKSFARSEEILEMPYLLEIQKSSYKWFFETGLQEVFNDVEAITDYAGNLELSFIGFSMDDPPKYTIEECKAQDATYAAPIKVQVRLRNKETGEIKEQEIFMGDFPLMTDAGTFVINGAERVIVSQIVRSPGVYYAKNADKADNITYASTVIPYRGAWLEYETDLSDVFYVRIDKNRKLPITCLIRAVGPKTDAEILDMFGEDPRILATLEKDSCKTYEEALLEIYRKMRPGEPPTVDSAESLLNALFFDPRRYDLSAVGRYKFNKKLTMWTRLSGQKLAAPVADPSTGEIVAEAGEVLTRERAMELDRLGVNEAFVEVEDLHTGTHIVKVFSNGMVNMADFVDFDPETVGVSEKVRFVVLKELLAKRDEEGLSQEDFADLIRERM…	2015-10-15	N32	WCHA	10
Bacteroidetes	Bacteroidia	Bacteroidales	Porphyromonadaceae	Odoribacter	Odoribacter splanchnicus	An45	99	NFIG00000000	Odoribacter splanchnicus	Bacteroidetes > Bacteroidia > Bacteroidales > Odoribacteraceae > Odoribacter > Odoribacter splanchnicus	f__Marinifilaceae;g__Odoribacter;s__Odoribacter splanchnicus_99.9%	892	4610398	196	68	43.75	1519	GAAGAGTTTGATCCTGGCTCAGGATGAACGCTAGCGACAGGCTTAACACATGCAAGTCGAGGGGCATCATGAGGTAGCAATACCTTGATGGCGACCGGCGCACGGGTGAGTAACGCGTATGCAACCTGCCtGATACCGGGGTATAGCCCATGGAAACGTGGATTAACACCCCATAGTACTTTTATCCTGCATGGGATGTGAGTTAAATGTTCAAGGTATCGGATGGGCATGCGTCCTATTAGTTAGTTGGCGGGGTAACAGCCCACCAAGACGATGATAGGTAGGGGTTCTGAGAGGAAGGTCCCCCACATTGGAACTGAGACACGGTCCAAACTCCTACGGGAGGCAGCAGTGAGGAATATTGGTCAATGGACGagAGTCTGAACCAGCCAAGTCGCG…	atgtcttcaaatacttcaaacaaaagaataagctttgcctccacgaaaaatcagttgcaatatcctgattttcttgaagtgcaattaaagtctttcaaggacttttttcaattgggtacgacgcctgaaaacagaaagaacgaaggcctgtatactgttttcaaggagaacttcccaatcaccgacacccggaacaattttgttctggaatttttggactacttcatcgacccgccccgttattcgatagacgaatgtctggagcaaggattgacttacggagctccgttgaaggccaaactgaagttgtattgtacggatcccgaacacgaggatttcgacacggtgattgaagacgtatatctggggaatgttccgtatatgacgcccaaaggcacc…	MSSNTSNKRISFASTKNQLQYPDFLEVQLKSFKDFFQLGTTPENRKNEGLYTVFKENFPITDTRNNFVLEFLDYFIDPPRYSIDECLEQGLTYGAPLKAKLKLYCTDPEHEDFDTVIEDVYLGNVPYMTPKGTFVINGAERVIVSQLHRSPGVFFGQSVHANGTKLYSARIIPFKGSWIEFATDINNVMYAYIDRKKKLPVTTLLRAIGFETDKDILQIFDLADEINVSKTGLKKVVGRRLAARVLKTWVEDFVDEDTGEVVSIERNEIIVDRETVLENEHIDAIVDSGAKTILLHKEKQNLADYAIIYNTLQKDPCNSEKEAVMHIYRQLRSSEPPDEATARDVIDKLFFSDKRYDLGDVGRYKLNKKLGLSTDPAVRVLTKEDMIEIIKYLIKLLNA…	2015-10-15	N32	WCHA	10
Firmicutes	Clostridia	Clostridiales	Lachnospiraceae	Blautia	Blautia coccoides	An46	94	NFIF00000000	Blautia sp. An46	Blautia hansenii [n=1]	f__Lachnospiraceae;g__Blautia_94.1%	23	3844348	385	65	44.62	1527	AGAGAGTTTGATCCTGGCTCAGGATGAACGCTGGCGGCGTGCCTAACACATGCAAGTCGAGCGAAGCgCcTgctTttGAtTCTTtCgGGaTGAAGAagctTGcGACTGAGCGGCGGACGGGTGAGTAACACGTAGGcAACCTGCCTCACACAGGGGGATAACAGTTAGAAATGACTGCTAATACCGCATAAGCGCACAGGGCtGCATGGCCCgGTGTGAAAAGCTCCGGCGGTGTGAGATGGACCTGCGTCTGATTAGCCAGTTGGCGGGGTAACGGCCCACCAAAGCGACGATCAGTAGCCGGCCTGAGAGGGTGGACGGCCACATTGGGACTGAGACACGGCCCAGACTCCTACGGGAGGCAGCAGTGGGGAATATTGCACAATGGGGGAAACCCTG…	atggagaaaaacagaatccgttccgtaactagtggcaagagtatgagaatgacataccagcgccagaaggaagttctggaaatgccgaacctgatcgaggtacagaaagattcttatcagtggtttttggacgaaggactgaatgaagtttttgaagacatatctcctatcgctgactacagcggtaaattaagcttagagtttattggctttactttgtgtgaggaagaaagaaaatattccatcgaagaatgcaaggagagagatgccacctatgccgcaccattgaaggtaaaggtgagactgcacaacaaggaaaacggcgaaattaccacacatgaaatatttatgggtgacctgccgctgatgacagagaccggtacattcgtaattaatgga…	MEKNRIRSVTSGKSMRMTYQRQKEVLEMPNLIEVQKDSYQWFLDEGLNEVFEDISPIADYSGKLSLEFIGFTLCEEERKYSIEECKERDATYAAPLKVKVRLHNKENGEITTHEIFMGDLPLMTETGTFVINGAERVIVSQLVRSPGIYYSIAHDKLGKTLYSCTVIPNRGAWLEYETDSNDVFYVRVDRTRKVPITVLIRALGIGTNAEIIDLFGEEPKILASFTKDTSENYQEGLLELYKKIRPGEPLAVESAESLITSMFFDPRRYDLAKVGRYKFNKKLLLRNRITGHKLAEEVVDITTGEIIAEAGTVVTKELADQIQNAAVPYVWIQGEERNIKVLSSMAVDIRNYVDLSEEELKELNVTELVYYPVLAKILEENEDIDDIKAAIHQEIHELI…	2015-10-15	N32	WCHA	10
Actinobacteria	Actinobacteria	Coriobacteriales	Coriobacteriaceae	Collinsella	Enorma timonensis	An5	96	NFIE00000000	Collinsella massiliensis	Actinobacteria > Coriobacteriia > Coriobacteriales > Coriobacteriaceae > Collinsella	f__Coriobacteriaceae;g__Enorma;s__Enorma sp1_99.5%	24844	2299978	479	45	65.99	1497	GGAGAGTTCGATCCTGGCTCAGGATGAACGCTGGCGGCGCGCCTAACACATGCAAGTCGAACGGCACCCACCTCCGGGTGGAAGCGAGTGGCGAACGGCTGAGTAACACGTGACCAACCTGCCCCCCGCACGGGGACAGCCGCGGGAAACCGCGGGTGATACCCGGTGGCCCCGGGCGGACGCATGTCCGCCCGGGCATAGCTCCGGCGGCGGGGGATGGGGTCGCGGCCCATCAGGTAGACGGCGGGGTGAAGGCCCACCGTGCCGACAACGGGTAGCCGGGTTGAGAGACCGACCGGCCAGATTGGGACTGAGACACGGCCCAGACTCCTACGGGAGGCAGCAGTGGGGAATCTTGCGCAATGGGGGGAACCCTGACGCAGCGACGCCGCGTGCGGG…	ttgccacacgcaaccgcatcacacggggtcccgcgcaccgagcgcacgcgcctcaacttcgggaagatcccgacggctctcgagctgcccaacctcatctccgtgcagaaggaatccttccagcgcttcatggacgagggcctgcgcgaggcgttccaggagtcgagccccatccagagccagaaccacgttctcgaggtcaccttcggcgaccaccagttcaacgaccccgcctacacggtcgacgagtgccgcgagaaggacatgacctaccaggcctcgctcttcacgctcgtccgtcttacgaacaaggagaccggcgagatcaaggagcagcgcgtcttcatgggcgacttccccatgatgaccgagcagggcaccttcatcatcaacggtacg…	MPHATASHGVPRTERTRLNFGKIPTALELPNLISVQKESFQRFMDEGLREAFQESSPIQSQNHVLEVTFGDHQFNDPAYTVDECREKDMTYQASLFTLVRLTNKETGEIKEQRVFMGDFPMMTEQGTFIINGTERIVVSQLVRSPGVYYSTEMDGENRVFKAQVIPARGAWLEFEVDKRSQLVVSIDRKRKQSATMLLRALGIAVTNDEIIELLGDSDVVLRSLERDTALTREDALIETYRRLRPGEPPTVEAARSHLEGLLFNPQRYDLARVGRYKVNKKLGLTTGEDVRVLTDEDIIATLRYLLALAAGEPGFKTDDIDHFGNRRVRTVGELVANQFRIGMSRMERVVRERMSSHDVDEITPQVLINIRPIVAAIKEFFGSSQLSQFMDQSNPLTGL…	2015-07-29	II (K)	WCHA	9
Firmicutes	Clostridia	Clostridiales	Ruminococcaceae	unclassified_Ruminococcaceae	Gemmiger formicilis	An50	94	NFID00000000	Gemmiger sp. An50	none	f__Ruminococcaceae;g__AM2_99.1%	2392	3597344	329	49	58.67	1523	GAAGAGTTTGATCCTGGCTCAGGACGAACGCTGGCGGCGCGCCTAACACATGCAAGTCGAACGGAGCTTGCTTATCTGATTCTTTCGGGATGACGATTTGTAAGCTTAGTGGCGAACGGGTGAGTAACACGTGAGTAACCTGCCCCAGAGTGGGGGACAACAGTTGGAAACGACTGCTAATACCGCATAAGCCCACgGtACCGCATGGTaCaGaGGGAAAAGGAGCAATTCGCTTTGGGATGGACTCGCGTCCGATTAGCTAGATGGTGAGGTAACGGCCCACCATGGCGACGATCGGTAGCCGGACTGAGAGGTTGATCGGCCACATTGGGACTGAGACACGGCCCAGACTCCTACGGGAGGCAGCAGTGGGGAATATTGCACAATGGGGGAAACCCT…	atgatgaaggtcaagcccacaacccttggcaaaaccgaacgcatgagcttttcccgcatcgatgaggttatcaccatgcccaacctcatcgaggtgcagaagaactcgtaccgctggtttttggacgagggtctgaaagaggttttccgcgacattgccaccattgaggacttcaccggcaatctggctctggaattcgtggattaccatctgggagagcccaaatacaccatcaaagagtgcaaggaacgcgacactacctacgcggcgcccctgcgcgttaccgcccggctgctgaacaaggagaccggcgaggtaaaggagcaggagatcttcatgggcgatttcccgctcatgaccgacgcaggtaccttcatcaataacggtgcggagcgtgtc…	MMKVKPTTLGKTERMSFSRIDEVITMPNLIEVQKNSYRWFLDEGLKEVFRDIATIEDFTGNLALEFVDYHLGEPKYTIKECKERDTTYAAPLRVTARLLNKETGEVKEQEIFMGDFPLMTDAGTFINNGAERVIVSQLVRSPGVYFGASYDKTGKKLYTATMNPNRGAWLEYETDSNDVFYVRIDKNRKLPVTVLLRALGMGSDAQIREFFGEDERILATLDKDTTHNEEEGLLETYRKLRPGEPPTVESAQTHLNNLFFDPRRYDMSRFGRYKMNKKLALARRITGFVAARDIIAPLTGELLIAAGEKISREAAEAAEAAGVSVAFIMADDRERKVITNGTVDAQNFFNFDVLECGINERVTFAEVKAILDATSDEAEQKELLVKNHDRLISKTVTLD…	2015-10-15	N32	WCHA + VA, NA	9	VA - vancomycin, NA - nalidixic acid
Bacteroidetes	Bacteroidia	Bacteroidales	unclassified_"Bacteroidales"		Bacteroides salanitronis	An51A	92	NFIC00000000	Bacteroides sp. An51A	Bacteroidetes > Bacteroidia > Bacteroidales > Bacteroidaceae > Bacteroides	f__Bacteroidaceae;g__Bacteroides_A;s__Bacteroides_A salanitronis_92.9%	20	4415476	312	26	45.79	1523	GAAGAGTTTGATCCTGGCTCAGGATGAACGCTAGCTACAGGCCTAACACATGCAAGTCGAGGGGCAGCATGGGCTTAGCTTGCTAAGCCTGATGGCGACCGGCGCACGGGTGAGTAACGCGTATCCGACCTTCCGGCGGCCCGGGTCCAGCCTTTCGAAAGAAAGATTAATCCCCGATGGTGTCAGGCAGTTCCATGACAGCCTGACTAAAGAGTTATCGGCCGCCGATGGGGATGCGTTCCATTAGCTTGTTGGCGGGGTAACGGCCCACCAAGGCGACGATGGATAGGGGTTCTGAGAGGAAGGCCCCCCACATTGGGACTGAGACACGGCCCAAACTCCTACGGGAGGCAGCAGTGAGGAATATTGGTCAATGGGCGCGAGCCTGAACCAGCCAAG…	atgtcttctaatacaaataaccaacgaattaattttgcttcaatcaagaatccgatgaagtatccggatttcttggaagttcagttgaagtcatttcaagactttttgcagttgaatacaccgcccgagaaacgcaagaacgacggcttgtataaagtttttgctgaaaatttccccattgcggatacgcgtaacaatttcgtattagagtttctcgattattatatcgacccgcctcactattcgattgatgaatgtttggagcgtgggctgacttatagtgttcctttgaaggcgaagttgaagctctattgtaccgatcccgatcatgaagactttgacaccgttattcaggatgtgtatttaggtcctattccctatatgactcctaaagggact…	MSSNTNNQRINFASIKNPMKYPDFLEVQLKSFQDFLQLNTPPEKRKNDGLYKVFAENFPIADTRNNFVLEFLDYYIDPPHYSIDECLERGLTYSVPLKAKLKLYCTDPDHEDFDTVIQDVYLGPIPYMTPKGTFVINGAERVVVSQLHRSPGVFFGQSIHANGTKLYSARIIPFKGSWIEFATDINNVMYAYIDRKKKLPVTTLLRAVGFENDKDILEIFNLAEDIKVNKANLKKIIGRKLAARVLKTWTEDFVDEDTGEVVSIERNEVVIDRETIIEPEHIDLILESGVQNILIHNEEANASDYSIIFNTLQKDPSNSEKEAVLYIYRQLRNADPADDASAREVINNLFFSEKRYDLGEVGRYRINKKLNLDTPMDVKVLTKQDIIEIIKYLIELINS…	2015-10-15	N32	WCHA + VA, NA	9	VA - vancomycin, NA - nalidixic acid
Firmicutes	Clostridia	Clostridiales	Ruminococcaceae	Flavonifractor	Flavonifractor plautii	An52	97	NFIB00000000	Flavonifractor sp. An52	Flavonifractor plautii [n=1]	f__Oscillospiraceae;g__Flavonifractor;s__Flavonifractor plautii_97.4%	734	2845789	370	77	59.13	1524	TGAGAGTTTGATCCTGGCTCAGGATGAACGCTGGCGGCGTGCTTAACACATGCAAGTCGAACGGAGTGCTCATGACGGAGGATTCGTCCAACGGATTGAGTTACTTAGTGGCGGACGGGTGAGTAACGCGTGAGGAACCTGCCTCGGAGTGGGGAATAACAGCcCGAAAGGGTTGCTAATACCGCATGATGCAGTTGgGCCGCATGGCTCTGACTGCCAAAGATTTATCGCTCTGAGATGGCCTCGCGTCTGATTAGCTGGTTGGCGGGGTAACGGCCCACCAAGGCGACGATCAGTAGCCGGACTGAGAGGTTGACCGGCCACATTGGGACTGAGACACGGCCCAGACTCCTACGGGAGGCAGCAGTGGGGAATATTGGGCAATGGGCGCAAGCCTGA…	atggtcaaggacgtctacttcggcaagaccctccgcaaaagcttcgcccgccatgaagagatcctggaaatgcccaacctgctggaggtgcagaagaactcctacaagtggttcctggagacaggcctgcgtgaagtctttaaggatgtggcctccattaccgactacgccggcaatctggagctctccttcatcgactactccatggatgagcctcccaagtacaacgtggaggaatgcaaggcccgggacgccacgtacgccgctcctatcaaggtctgggtgcgcctgcgcaacaaagagaccgacgagatgaaggagcaggagatcttcatgggagatttccccctgatgaccaaggccggtacctttgtcatcaacggcgccgagcgcgtcatc…	MVKDVYFGKTLRKSFARHEEILEMPNLLEVQKNSYKWFLETGLREVFKDVASITDYAGNLELSFIDYSMDEPPKYNVEECKARDATYAAPIKVWVRLRNKETDEMKEQEIFMGDFPLMTKAGTFVINGAERVIVSQIVRSPGIYYARTEDKTGNVVYATTVIPYRGAWLEYETDLSDIFYVRIDKNRKLPITCLIRAVGPKTDSEILELFGNDPRIVATLEKDACKTYEEALLEIYRKLRPGEPPTVDSAESLLNALFFDPRRYDLSAVGRYKFNKKLAIWSRLSGQKLAMPVVDPTTGEILAEPGEVLTRERARELEAKGVNEAILDLDGGVQLKVFSNNMVDMAGFVDFDPAQCGVTEKVRFSVLQELLQNYSGEELKEAVKDRIDDLVPKHIIVDD…	2015-10-15	N32	WCHA + VA, NA	10	VA - vancomycin, NA - nalidixic acid
Bacteroidetes	Bacteroidia	Bacteroidales	Rikenellaceae	Alistipes	Alistipes shahii	An54	96	NFIA00000000	Alistipes sp. An54	Alistipes senegalensis [n=1]	f__Rikenellaceae;g__Alistipes;s__Alistipes timonensis_97.3%	538	3272633	324	35	58.38	1523	GGAGAGTTTGATCCTGGCTCAGGATGAACGCTAGCGGCAGGCCTAACACATGCAAGTCGAGGGGCAgCGGGgTTGAAGCTTGCTTCAAcTGCCGGCGACCGGCGCACGGGTGCGTAACGCGTATGCAACCTACCCAGAACAGGGGGATAACACTGAGAAATTGGTACTAATACCCCATAATATATaGGgAGGCATCTTCCtATGTTGAAAACTCCGGTGGTTTTGGATGGGCATGCGTTGTATTAGCTGGTTGGTGAGGTAACGGCTCACCAAGGCGACGATACATAGGGGGACTGAGAGGTTAACCCCCCACATTGGTACTGAGACACGGACCAAACTCCTACGGGAGGCAGCAGTGAGGAATATTGGTCAATGGACGCAAGTCTGAACCAGCCATGC…	atgtccgcagcaaaaacacaacagagaattagcttttccacggtcaagaaccgggttccgtatccggatctgctggaggttcagcttaaatcattccgggactttttccagatggacaccacggccgaaaaccgtaagaacgagggactctacaaggtctttcaggaaaatttccccattacggatacccggaacaacttcgttctggagtttatcgactactatatcgacccgccccgctactcgatcgaggagtgtctcgagcgcggactcacatacagcgtgcccctcaaggcaaaactgaagctctactgcacggacgatgagcacgaggatttcggcgtcgtagtccaggatgtctatttcggtacgatcccctacatgaccgagcgcggtacg…	MSAAKTQQRISFSTVKNRVPYPDLLEVQLKSFRDFFQMDTTAENRKNEGLYKVFQENFPITDTRNNFVLEFIDYYIDPPRYSIEECLERGLTYSVPLKAKLKLYCTDDEHEDFGVVVQDVYFGTIPYMTERGTFVINGAERVIVSQLHRSPGVFFGQSMHTNGTKLYSARIIPFKGSWIEFATDINNVMYAYIDRKKKLPVTTLLRAIGYEADQQILEIFDLADEVKVTKANLKKAVGRKLAARVLSTWVEDFVDEDTGEVVSIERNNVIVDRETVLQEEDIDKIIESGAKTILLHKENQSGIDFSIIYNTLQKDPCNSEKEAVVYIYRQLRASEPPDEATARDVIEKLFFSDKRYDLGDVGRYRINKKLGLDIDPAIRTLTREDIIAIIKYLIQLINS…	2015-10-15	N32	WCHA	9
Bacteroidetes	Bacteroidia	Bacteroidales	Porphyromonadaceae	Barnesiella	Barnesiella viscericola	An55	98	NFHZ00000000	Barnesiella sp. An55	none	f__Barnesiellaceae;g__Barnesiella;s__Barnesiella viscericola_97.8%	75	3040531	270	49	51.37	1527	GAAGAGTTTGATCCTGGCTCAGGATGAACGCTAGCGACAGGCCTAACACATGCAAGTCGAGGGGCAGCGCGgaGGTAGCAATACCTTTGGCGGCGACCGGCGCACGGGTGAGTAACACGTATGCAATCTGCCTGTAACAGGGGGATAACCCGGAGAAATCCGGCCTAATACCCCATAACGACAtGGttTCGCATGgGaCGATGTCTAAAGAGAGcAATCTTGGTTACAGATGAGCATGCGGTCCATTAGCCAGTTGGCGGGGTAACGGCCCACCAAAGCGACGATGGATAGGGGTTCTGAGAGGAAGGTCCCCCACATTGGAACTGAGACACGGTCCAAACTCCTACGGGAGGCAGCAGTGAGGAATATTGGTCAATGGTCGGCAGACTGAACCAGCCA…	atgtcttctacaataggtaaaccacgcgtaaatttcgcttcaattaaaaatccgctgccttatccggatttccttgaagttcagttgaagtcgtttcaagactttttgcaacttgacactccgcctgaaaagagaaagaacgaaggtctcttcaaggtatttgccgagaacttccccattgctgatacgcgcaacaactttgtcctcgagttcctggactattatatcgacccgcctcgctataccatcgaagagtgtctcgagagagggttgacatacagcgtacccttaaaggccaaattgaaattatactgtaccgatcccgatcacgaggatttcgctacggtaattcaagacgtttatctggggcccatcccttacatgacagccaaaggtacc…	MSSTIGKPRVNFASIKNPLPYPDFLEVQLKSFQDFLQLDTPPEKRKNEGLFKVFAENFPIADTRNNFVLEFLDYYIDPPRYTIEECLERGLTYSVPLKAKLKLYCTDPDHEDFATVIQDVYLGPIPYMTAKGTFVINGAERVVVSQLHRSPGVFFGQSTHANGTKLYSARIIPFRGSWIEFATDINNVMYAYIDRKKKLPVTTLLRAIGFETDKDILEIFGLAEDMKVSKTNLKKAIGRRLAGNVVKSWVEDFVDEDTGEVVSIERTEIVIPRETVLEESHIADILESGVQNILLHKEGGNTSDYSIIFNTLQKDSSNSEKEAVLYIYRQLRNAEPADEASAREVITNLFFSEKRYDLGEVGRYRINKKLNLSTSPDVKVLTKEDIIEIIKYLIELINS…	2015-10-15	N32	WCHA	9
Firmicutes	Clostridia	Clostridiales	Lachnospiraceae	Coprococcus	Drancourtella massiliensis	An57	95	NFHY00000000	Drancourtella sp. An57	none	f__Lachnospiraceae;g__Sellimonas;s__Sellimonas intestinalis_96.1%	597	3307621	526	46	45.72	1526	CGAGAGTTTGATCCTGGCTCAGGATGAACGCTGGCGGCGTGCCTAACACATGCAAGTCGAACGAAGCaCTTTCTTTaGATTCTTCGGATGAAGAAGACTGTGACTGAGTGGCGGACGGGTGAGTAACGCGTGGGCAACCTGCCCTGTACAGGGGGATAACAGTTAGAAATGACTGCTAATACCGCATAAGCGCACGAGGACGCATGTTCTTGTGTGAAAAACTCCGGTGGTACAGGATGGGCCCGCGTCTGATTAGGTAGTTGGTGGGGCAGCGGCCTACCAAGCCGACGATCAGTAGCCGACCTGAGAGGGTGACCGGCCACATTGGGACTGAGACACGGCCCAAACTCCTACGGGAGGCAGCAGTGGGGAATATTGCACAATGGGGGAAACCCTGAT…	atggagaaaaacagaattcgtcccatgaaaagcggaagaagttcccggatgacctattccagacaaaaagaagttcttgagatgccaaatctgattgaggttcagaaagattcctatcagtggttcctcgacgagggcttgaaagaagtgttcgacgacatttcgccgattacggattacagcggacagctgagcctggaatttgtcgattttacattatgcgaagatgatgtgaagtatacgatcgaggaatgcaaagagcgggatgcgacttatgcagcgcctttgaaagtaagggtaaggctttataataaggaaacggatgagatcaacgaacacgagatctttatgggcgatctgcctattatgacgaagacaggtacttttgtcatcaatggt…	MEKNRIRPMKSGRSSRMTYSRQKEVLEMPNLIEVQKDSYQWFLDEGLKEVFDDISPITDYSGQLSLEFVDFTLCEDDVKYTIEECKERDATYAAPLKVRVRLYNKETDEINEHEIFMGDLPIMTKTGTFVINGAERVIVSQLVRSPGIYYGIAHDKIGKQLYSCTVIPNRGAWLEYETDSNDVFYVRVDRTRKVPITVLIRALGVGTNPEIIEMFGEEPKILASFGKDTAENYQEGLLELYKKIRPGEPLAVDSAESLITSMFFDPRRYDLARVGRYKFNKKLLLKNRITGHVLAREVFSPLTGEILAEAGTEVTRELADTIQNNAVPFVWISREGEDRDIKVLSNMAVDLKEVTGIEPKEVGVSELVYYPVLADLMEEAAGDTEELKEAVRKNLHELV…	2015-10-15	N32	WCHA	9
Firmicutes	Clostridia	Clostridiales	Ruminococcaceae	Faecalibacterium	Faecalibacterium prausnitzii	An58	96	NFHX00000000	Faecalibacterium sp. An58	Faecalibacterium prausnitzii [n=1]	f__Ruminococcaceae;g__Faecalibacterium;s__Faecalibacterium prausnitzii_A_96.6%	848	2956350	563	85	60.63	1508	AAAGAGTTTGATCCTGGCTCAGGACGAACGCTGGCGGCGCGCCTAACACATGCAAGTCGAACGGaGTTGAGAGGAGCTTGCTTTTCTTGACTTAGTGGCGAACGGGTGAGTAACGCGTGAGGAACCTGCCTCAAAGAGGGGGACAACAGTTGGAAACGACTGCTAATACCGCATAAGCCCACaGATCCGCATGGATCAGAGGGAAAAGGAGCAATCCGCTTTGAGATGGCCTCGCGTCCGATTAGCTGGTTGGTGAGGTAACGGCCCACCAAGGCaACGATCGGTAGCCGGACTGAGAGGTTGAACGGCCACATTGGGACTGAGACACGGCCCAGACTCCTACGGGAGGCAGCAGTGGGGAATATTGCACAATGGGGGAAACCCTGATGCAGCGACGCC…	atgatgaaagtcaagcccgtaaagctcggcaaaaccgagcgaatgagcttctcccacatcgacgaagtcatcgagatgcccaacctgatcgaggtccagaagaactcgtaccagtggtttttggacgagggcctgcgggaggtgttccatgacatcggcgtcatcgaggattataccggcaacctggcgctgagctttgtggattaccgcctggacaaagagcccaagtacagcatcaaagagtgcaagagccgcgacgtcacctacgccgcgcccctgcgcgtcaccgcccggctgctgaacaaggagaccggcgaggtgaaggatcaggagatcttcatgggggatttccctctgatgaccgatgcgggcaccttcgtcatcaacggcgccgagcgc…	MMKVKPVKLGKTERMSFSHIDEVIEMPNLIEVQKNSYQWFLDEGLREVFHDIGVIEDYTGNLALSFVDYRLDKEPKYSIKECKSRDVTYAAPLRVTARLLNKETGEVKDQEIFMGDFPLMTDAGTFVINGAERVIVSQLVRSPGVFYGAAKDKVGNDLFSATMNPNRGAWLEYETDAANVFYVRIDKNRKLPVTVLCRALGLSSDEDILGYFGEDERILATLEKDTTKNSEEGLLEVYRKLRPGEPPTVESATSQINMLFFDPRRYDLSRFGRYKMNKKLSLARRITGQVAAENVVDPLTGELLIEEGEKITRVKAEQADAAGVNLVTLLIEDKKVKVITNGCVDAQGFFSFNVKECGINERCSFDELRKILDTTSDPEEQKELLRRNHDQLIGRTLTV…	2015-10-15	N32	WCHA	9
Bacteroidetes	Bacteroidia	Bacteroidales	Porphyromonadaceae	Butyricimonas	Butyricimonas paravirosa	An62	98	NFHW00000000	Butyricimonas sp. An62	Bacteroidetes > Bacteroidia > Bacteroidales > Odoribacteraceae > Butyricimonas > Butyricimonas virosa	f__Marinifilaceae;g__Butyricimonas;s__Butyricimonas synergistica_94.5%	denovo38992	5176855	249	15	42.63	1520	GAAGAGTTTGATCCTGGCTCAGGATGAACGCTAGCGACAGGCTTAACACATGCAAGTCGAGGGGCAGCggGGaGTAGCAATACttcGccGGCGACCGGCGCACGGGTGAGTAACACGTGTGCAACCAACCCCGTACCGGGAGATAACCCGCGGAAACGTGGACTAACATCCCATAAgACTCTAGaGCCGCATGGCTCTGGATTTAAAATTCCGGTGGTACGGGACGGGCACGCGCGACATTAGGTAGTTGGCGGGGTAAcGGCCCACCAAGCCGACGATGTCTAGGGGTTCTGAGAGGAAGGTCCCCCACACTGGAACTGAGACACGGTCCAGACTCCTACGGGAGGCAGCAGTGAGGAATATTGGTCAATGGGCGAGAGCCTGAACCAGCCAAGTCGC…	atgtcttcatataattcaaacaatagaataagctttgcatcgataaagaatcagctggaataccctgattttcttgaagtgcaattaaagtctttcaaggacttttttcaattaggtaccacgcctgagaacagaaagaatgaaggcctttacacggttttcaaggagaattttcctattactgatactcggaacaactttgttttggaatttttggactattttatagatccgcctcgctacactatcgaggagtgtctgggtcagggattgacttatggcgcacccttgaaggcgaaactgaagttgtactgtacagatccggaacatgaagattttgataccgttatcgaggatgtatatttaggaaatgttccttacatgaccccgaaaggtact…	MSSYNSNNRISFASIKNQLEYPDFLEVQLKSFKDFFQLGTTPENRKNEGLYTVFKENFPITDTRNNFVLEFLDYFIDPPRYTIEECLGQGLTYGAPLKAKLKLYCTDPEHEDFDTVIEDVYLGNVPYMTPKGTFVINGAERVVVSQLHRSPGVFFGQSIHANGTKLYSARIIPFKGSWIEFATDINNVMYAYIDRKKKLPVTTLLRAIGFETDKDILEIFGLADEVNVSRTGLKKVVGRRLAARVLKSWIEDFVDEDTGEVVSIERNEIIVDRETVLEPEHIDAIVESGAKTILLHKEMQNLADYAIIYNTLQKDPCNSEKEAVLHIYRQLRSSEPPDEATARDVIDKLFFSDKRYDLGDVGRYKLNKKLGLATDPDIRVLTKEDIIEIIKYLIRLLNA…	2015-10-15	N33	WCHA	10
Firmicutes	Bacilli	Lactobacillales	Lactobacillaceae	Lactobacillus	Lactobacillus salivarius	An63	99	NFHV00000000	Lactobacillus salivarius	Firmicutes > Bacilli > Lactobacillales > Lactobacillaceae > Lactobacillus > Lactobacillus salivarius	f__Lactobacillaceae;g__Lactobacillus_B;s__Lactobacillus_B salivarius _99.9%	468	1826390	431	45	32.76	1557	TGAGAGTTTGATCCTGGCTCAGGACGAACGCTGGCGGCGTGCCTAATACATGCAAGTCGAACGAAACTTTCTTACACCGAATGCTTGCATTCAcCGTAAGAAGTTGAGTGGCGGACGGGTGAGTAACACGTGGGTAACCTGCCTAAAAGAAGGGGATAACACTTGGAAACAGGTGCTAATACCGTATaTCTCTaAGGaTCGCATGAtccTTAGAtGAAAGATGGTTCTGCTATCGcTTTTAGATGGACCCGCGGCGTATTAACTAGTTGGTGGGGTAACGGCCTACCAAGGTGATGATACGTAGCCGAACTGAGAGGTTGATCGGCCACATTGGGACTGAGACACGGCCCAAACTCCTACGGGAGGCAGCAGTAGGGAATCTTCCACAATGGACGCAAG…	ttggcaggacacttagtaaaatacggtaaacaccgtgtacgtagaagttactcgcgaattaaagaagttcttgatctacctaacttgattgaagttcaaactgattcttacaagtggtttttagatgaaggtcttcgtgaaatgtttgatgacattatgccaattgaagattttcaaggtaaattatcacttgaatttgtagattatcaacttttagaaccaaagtatacagttgaagaagcacgtcaacatgatgctaattattcagcaccattacatgttactttacgcttaatcaaccatgaaactggtgaaattaagtcacaagatgtattctttggcgatttcccattgatgactaagcaaggtacattcattattaacggggcagaacgtgtt…	MAGHLVKYGKHRVRRSYSRIKEVLDLPNLIEVQTDSYKWFLDEGLREMFDDIMPIEDFQGKLSLEFVDYQLLEPKYTVEEARQHDANYSAPLHVTLRLINHETGEIKSQDVFFGDFPLMTKQGTFIINGAERVIVSQLVRSPGVYFNSELDKNGRTNYGTTVIPNRGAWLEYETDAKNVAYVRIDRTRKIPLTELIRALGYGSDNEIVEILGSNSDSLMLTLEKDVHKNMDDSRVEESLKDIYERLRPGEPKTADSSRSLLTARFFDPKRYDLAPVGRYKINKKLDLKTRLLNLTVAETLADPDTGEIIVNKDEVIDKQVMDKLAPYLARDDFKTFTFHPSEEGVVQEPMTLQIVKVYSPKDPEKVVNVIGNANVDIQFKHITPADIVASMNYFFNLQE…	2015-10-15	N33	WCHA	9
Firmicutes	Erysipelotrichia	Erysipelotrichales	Erysipelotrichaceae	Faecalicoccus	[Eubacterium] cylindroides	An64	99	NFHU00000000	Faecalitalea cylindroides	Firmicutes > Erysipelotrichia > Erysipelotrichales > Erysipelotrichaceae > Faecalitalea > Faecalitalea cylindroides	f__Erysipelotrichaceae;g__Faecalitalea;s__Faecalitalea cylindroides_99.8%	893	1822768	153	41	34.8	1538	GGAGAGTTTGATCCTGGCTCAGGATGAACGCTGGCGGCATGCCTAATACATGCAAGTCGAACGGACCGAAGGGAAAGCTTGCTTTTCTTGAAGTCAGTGGCGAACGGGTGAGTAACACGTAGGTAACCTGCCCATGTGCCCGGGACAACGCCTGGAAACGGGTGCTAAAACCGGATAGGTAGAGAGATCGCATGAACTTTCTATTAAAGGGGCTACGGCCCTGAACATGGATGGACCTGCGGTGCATTAGCTAGTTGGTGAGGTAACGGCCCACCAAGGCGACGATGCATAGCCGACCTGAGAGGGCGAACGGCCACATTGGGACTGAGACACGGCCCAAACTCCTACGGGAGGCAGCAGTAGGGAATTTTCGTCAATGGGGGGAACCCTGAACGAGCA…	atggacagcaacaaagcgtatcgtatagtttcatgtggtaagaaatccacacgccgagactactcaaaagttagtggtaagctagaactaccaaaccttgtcgaaatccagacagattcctttaaatggtttacacgccagggaatccaagaagtttttgaagaaatctatccaatcgaaaactatggtaaaaacattaagttaaatttcattcgttatcattttgacgagccaaaatataacgctgaacaatccatgtacagagaatgtaattacgcagcacctctgtatgccgagatggaactagaaatcacagatcctgaaacaggtgaattggttactaaaaacgaggaagtatatttaggggatttccctttgatgacagaaactggaacattc…	MDSNKAYRIVSCGKKSTRRDYSKVSGKLELPNLVEIQTDSFKWFTRQGIQEVFEEIYPIENYGKNIKLNFIRYHFDEPKYNAEQSMYRECNYAAPLYAEMELEITDPETGELVTKNEEVYLGDFPLMTETGTFIINGAERVIVSQIVRSPGAYFSESYDDKTGKQNFECELIPSRGTWLEFMTEQKKTMAGRTINVSIDRRRKVLFSILFKAIGMSLNLEVNEDTLDTTEMETFLHTIGRNWEDVAQDPENREYMNLYLLLYTAFFGKYEEIENSLLNDKVKTTQEALLSFYENQRSDEIPTLDGSISLMQAKFFDHRRYDLTKAGRYKLGKKLNAIARMDGMTLAHDIIDVDGNVYMEKGLMIHRDERNALREELAKGTYCTAYPFRAEFHEADIVSI…	2015-10-15	N33	WCHA + VA, NA	9	VA - vancomycin, NA - nalidixic acid
Bacteroidetes	Bacteroidia	Bacteroidales	Rikenellaceae	Alistipes	Alistipes senegalensis	An66	97	NFHT00000000	Alistipes sp. An66	Alistipes senegalensis [n=1]	f__Rikenellaceae;g__Alistipes;s__Alistipes senegalensis_97.2%	554	3064564	347	54	59.37	1523	GGAGAGTTTGATCCTGGCTCAGGATGAACGCTAGCGGCAGGCCTAACACATGCAAGTCGAGGGGCAGCGGGGTTGAAGCTTGCTTCAACTGCCGGCGACCGGCGCACGGGTGCGTAACGCGTATGCAACCTACCCAGAACAGGGGGATAACACTGAGAAATCGGTACTAATACCCCATAACATACTGAAAGGCATCTTTCGGTGTTGAAAACTCCGGTGGTTCTGGATGGGCATGCGTTGTATTAGCTGGTTGGTGAGGTAACGGCTCACCAAGGCGACGATACATAGGGGGACTGAGAGGTTAACCCCCCACATTGGTACTGAGACACGGACCAAACTCCTACGGGAGGCAGCAGTGAGGAATATTGGTCAATGGACGCAAGTCTGAACCAGCCATGC…	atgtccgcaccaaaaacacaacagagaatcagcttctcctccatcaagaaccgggtgccttatcccgatctgctggaggtgcagctcaaatcattccgggactttttccagatggacacgacggccgaaaaccgtaagaacgagggactttacaaggtctttcaggaaaatttccccattacggatacccggaacaacttcgttctggagtttatcgactattatatagatccacccagatactccatcgaggagtgtctcgaacggggacttacgtacagcgtccccttgaaggccaagctgaaactctactgcacggacgatgaacacgaggatttcggggtcgtggtgcaggacgtctatttcgggacgatcccctacatgaccgaacgcggtacg…	MSAPKTQQRISFSSIKNRVPYPDLLEVQLKSFRDFFQMDTTAENRKNEGLYKVFQENFPITDTRNNFVLEFIDYYIDPPRYSIEECLERGLTYSVPLKAKLKLYCTDDEHEDFGVVVQDVYFGTIPYMTERGTFVINGAERVIVSQLHRSPGVFFGQSMHTNGTKLYSARIIPFKGSWIEFATDINNVMYAYIDRKKKLPVTTLLRAIGYEADQQILEIFDLADEVKVSKATLKKAVGRKLAARVLSTWVEDFVDEDTGEVVSIERNNVIVDRETVLEEEHIDQIIESGAKTILLHKENQSGIDFSIIYNTLQKDPCNSEKEAVVYIYRQLRASEPPDEATARDVIEKLFFSDKRYDLGDVGRYRINKKLDLDIDPAIRTLTREDIIAIIKYLIQLINS…	2015-10-15	N33	WCHA + VA, NA	9	VA - vancomycin, NA - nalidixic acid
Bacteroidetes	Bacteroidia	Bacteroidales	Bacteroidaceae	Bacteroides	Bacteroides uniformis	An67	99	NFHS00000000	Bacteroides uniformis	Bacteroidetes > Bacteroidia > Bacteroidales > Bacteroidaceae > Bacteroides > Bacteroides uniformis	f__Bacteroidaceae;g__Bacteroides;s__Bacteroides uniformis_99.8%	482	4590834	355	33	46.36	1522	GAAGAGTTTGATCCTGGCTCAGGATGAACGCTAGCTACAGGCTTAACACATGCAAGTCGAGGGGCAGCATGAACTTAGCTTGCTAAGTTTGATGGCGACCGGCGCACGGGTGAGTAACACGTATCCAACCTGCCGATGACTCGGGGATAGCCTTTCGAAAGAAAGATTAATACCCGATGGCATAGTTCTTCCGCATGGTgGAACTATTAAAGaAtTTCGGTCATCGATGGGGATGCGTTCCATTAGGTTGTTGGCGGGGTAACGGCCCACCAAGCCTTCGATGGATAGGGGTTCTGAGAGGAAGGTCCCCCACATTGGAACTGAGACACGGTCCAAACTCCTACGGGAGGCAGCAGTGAGGAATATTGGTCAATGGACGAGAGTCTGAACCAGCCAAGT…	atgtcttcaaatactgtaaatcaaagagttaattttgcttcgactaagaatccgctcgaatatccggattttctggaagtacaattgaagtcattcaaagactttctacaactggacaccccacccgagaagcgtaagaacgagggactgtataaagtatttgctgaaaacttccccattgccgatacaagaaataattttgttcttgagtttttggactactatattgatccgccgcgctataccattgatgaatgtatagagcgagggcttacatatagcgtgcctttgaaggcaaaattgaaattatattgtaccgaccccgaccacgaagattttgacacggtcatccaggacgtgtttcttggtcccattccttacatgacggataaggcgaca…	MSSNTVNQRVNFASTKNPLEYPDFLEVQLKSFKDFLQLDTPPEKRKNEGLYKVFAENFPIADTRNNFVLEFLDYYIDPPRYTIDECIERGLTYSVPLKAKLKLYCTDPDHEDFDTVIQDVFLGPIPYMTDKATFVINGAERVVVSQLHRSPGVFFGQSVHANGTKLYSARIIPFKGSWIEFATDINNVMYAYIDRKKKLPVTTLLRAIGFENDKDILEIFNLAEDVKVNKTNLKKMVGRKLAARVLKTWIEDFVDEDTGEVVSIERNEVVIDRETVIEPEHVDIILESGVQNILVHKEEPNQSDYSIIYNTLQKDPSNSEKEAVLYIYRQLRNADPADDASAREVINNLFFSEKRYDLGDVGRYRINRKLNLTTDMDVRVLTKEDIIEIIKYLIELINS…	2015-10-15	N33	WCHA + VA, NA	9	VA - vancomycin, NA - nalidixic acid
Firmicutes	Clostridia	Clostridiales	Clostridiaceae 1	Clostridium sensu stricto	Clostridium perfringens	An68	99	NFHR00000000	Clostridium perfringens	Firmicutes > Clostridia > Clostridiales > Clostridiaceae > Clostridium > Clostridium perfringens	f__Clostridiaceae;g__Clostridium_P;s__Clostridium_P perfringens_100%	2571	3279733	232	47	28.07	1508	TGAGAGTTTGATCCTGGCTCAGGATGAACGCTGGCGGCGTGCTTAACACATGCAAGTCGAGCGATGAAGTTTCCTTCGGGAAAcGGATTAGCGGCGGACGGGTGAGTAACACGTGGGTAACCTGCCTCATAGAGTGGAATAGCCTTCCGAAAGGaAGAtTAATACCGCATAAtGTTGAAAGATGGCATCATCATTcAACCAAAGGAGcAATCcGCTATGAGATGGACCCGCGGCGCATTAGCTAGTTGGTGGGGTAACGGCCTACCAAGGCGACGATGCGTAGCCGACCTGAGAGGGTGATCGGCCACATTGGGACTGAGACACGGCCCAGACTCCTACGGGAGGCAGCAGTGGGGAATATTGCACAATGGGGGAAACCCTGATGCAGCAACGCCGCGT…	atggtacatcctgtccaagttggaaaaagaacgagaatgagctttgcaaaagtcaaagacgtggctgaaatgccaaacctaattgaaattcaattagattcttacaaatggtttttagatgcaggactttatgaagtttttgatgatattaatcctatctcaaactttactggaaatcttgtacttgagtttgtagggtacactctagatatggataacataaaatattcagttgaagagtgtaaagaaagagacactacttatgctgcaccgctaaaagtagctgtaagacttcaaaacaaagaaactggagaaataaaagaacaagaggtatttatgggagatttcccattaatgacagagcaaggaacttttataatcaatggtgccgaaagagtt…	MVHPVQVGKRTRMSFAKVKDVAEMPNLIEIQLDSYKWFLDAGLYEVFDDINPISNFTGNLVLEFVGYTLDMDNIKYSVEECKERDTTYAAPLKVAVRLQNKETGEIKEQEVFMGDFPLMTEQGTFIINGAERVIVSQLVRSPGVYYNYNVDKTGKKLFSATVIPNRGAWLEYETDSNDVIYVRIDKTRKLPISILGRAMGFGSDQELLEYFGEEERFKATIEKDNTKTKEEALLEIYKRLRPGEPPTVDSAISLIDSLFFDAKRYDLSRVGRYKFNKKLAIGLRIANQIAAEDIVDKLTGEVLVAKGEKISRANAEEIQNRGINSVDVLVEDRVIRIIGNHFVDIHKCVDFDISDLNIRELVHYPTLREILDNYSDEETIKEEIKKNMTRLIPKHIIKD…	2016-01-15	P40	WCHA	10
Firmicutes	Bacilli	Lactobacillales	Enterococcaceae	Enterococcus	Enterococcus cecorum	An69	100	NFHQ00000000	Enterococcus cecorum	Firmicutes > Bacilli > Lactobacillales > Enterococcaceae > Enterococcus > Enterococcus cecorum	f__Enterococcaceae;g__Enterococcus_E;s__Enterococcus_E cecorum_100%	1786	2010800	352	44	36.66	1554	TGAGAGTTTGATCCTGGCTCAGGACGAACGCTGGCGGCGTGCCTAATACATGCAAGTCGAACGCATTTTCTTtCAcCGTAGCTTGCTACACCGgAAGAAAATGAGTGGCGAACGGGTGAGTAACACGTGGGTAACCTGCCCATCAGCGGGGGATAACACTTGGAAACAGGTGCTAATACCGCATAATTcCATTTACCGCATGGTAgATGGATGAAAGGCGCTTTTGCGTCACTGATGGATGGACCCGCGGTGCATTAGCTAGTTGGTGGGGTAACGGCCTACCAAGGCTGCGATGCATAGCCGACCTGAGAGGGTGATCGGCCACACTGGGACTGAGACACGGCCCAGACTCCTACGGGAGGCAGCAGTAGGGAATCTTCGGCAATGGACGCAAGTCTG…	ttggctggacacgtagtaaaatacggaaagcaccgcgaacgtagaagtttcgcacgtatcagtgaagtattggaattaccgaatttgattgagattcaaacagattcttatcaatggttcttagatgaaggactaagagaaatgtttgaagatattttaccgattgaagatttcaacggcaatttatctctagaattcgtagattatgagttgaagacacctaagtatgatgtagatgaagcacgtgcacacgatgcaaactattctgcaccattacatgtaacattacgtttgacaaatagagaaactggcgaaatcaagtcacaagaagtattctttggcgatttcccattaatgactgaacaaggaacctttatcatcaacggggcagaacgtgtt…	MAGHVVKYGKHRERRSFARISEVLELPNLIEIQTDSYQWFLDEGLREMFEDILPIEDFNGNLSLEFVDYELKTPKYDVDEARAHDANYSAPLHVTLRLTNRETGEIKSQEVFFGDFPLMTEQGTFIINGAERVIVSQLVRSPGVYFHGKVDKNGKEGFGSTVIPNRGAWLEMETDSKDISYVRIDRTRKIPLTVLVRALGFGSDDTIFEIFGDSESLRNTIEKDLHKNASDSRTEEGLKDIYERLRPGEPKTADSSRNLLNARFFDPKRYDLAAVGRYKVNKKLDLKTRLLNLTLAETLVDPETGEILVEKGTVLTHQVIDSIAEQLENGLNSVTYYPSEDGVVTEPMTVQVIKVFSPKDPEREINIIGNGYLPSDVRTIRPADIIASMSYFLNLMEGI…	2016-01-15	P40	WCHA	10
Actinobacteria	Actinobacteria	Coriobacteriales	Coriobacteriaceae	Collinsella	Collinsella intestinalis	An7	95	NFHP00000000	Collinsella sp. An7	Collinsella stercoris [n=1]	f__Coriobacteriaceae;g__Collinsella;s__Collinsella intestinalis_95.1%	6258	2368937	506	18	65.33	1499	GGAGAGTTCGATCCTGGCTCAGGATGAACGCTGGCGGCGCGCCTAACACATGCAAGTCGAACGGCACCCACCTCCGGGTGGAAGCGAGTGGCGAACGGCTGAGTAACACGTGGAGAACCCGCCCCCTCCACCGGGATAGCCCGGGGAAACCCGGGGTAATACCGGATGAGCCGGGAGGCCGCATGGCCCCCCGGTGAAAGCCCAGGCGGGAGGGGATGGCTCCGCGGCCCATCAGGTAGACGGCGGGGTGACGGCCCACCGTGCCGACGACGGGTAGCCGGGTTGAGAGACCGACCGGCCAGATTGGGACTGAGACACGGCCCAGACTCCTACGGGAGGCAGCAGTGGGGAATCTTGCGCAATGGGGGCAACCCTGACGCAGCGACGCCGCGTGCGGGA…	gtggcaacgttaatcccgcaagcaacgccaacggaacgcgcccgcgtcaactttggcaagatcgccgacgcgatggagctccccaacctcatctcggtgcagaaggagtccttcgagcgcttcatgaccgacggccttcgcgaggcgttccgcgagtcgagcccgatccgcagccagaaccacgtgctcgaggtcacctttggcgagcaccagtttggcgacccggcgcacgacgtcgacgagtgccgtgagaaggacatgacctatcaggcgccgctgcttaccgacgtccgcctcaccaaccgcgagacgggcgagatcaaggagcagctcgtctttatgggcgacttccccatgatgaccgagcagggcacctttgtgatcaacggcaccgagcgt…	MATLIPQATPTERARVNFGKIADAMELPNLISVQKESFERFMTDGLREAFRESSPIRSQNHVLEVTFGEHQFGDPAHDVDECREKDMTYQAPLLTDVRLTNRETGEIKEQLVFMGDFPMMTEQGTFVINGTERVVVSQLVRSPGVYYSQEMDGGKQVYKAQVIPARGAWLEFEVDKRDQLVVSIDRKRKQSATMFLRALGIAVTNDEIFELLGDSDVVRRTIERDTALTREDALIEIYRRLRPGEPPTVDASRSLLEGLFFNQQRYDLARVGRYKVNKKLGLTTEENVQILTDEDIVATLRYLLALAAGEPGFKVDDIDHFGNRRVRTVGELVANQFRIGMSRMERVVRERMSSQDIDEITPQSLINIRPIVAAIKEFFGSSQLSQFMDQSNPLTGLSH…	2015-07-29	III (JE/30)	WCHA	10
Actinobacteria	Actinobacteria	Coriobacteriales	Coriobacteriaceae	Collinsella	Enorma massiliensis	An70	99	NFHO00000000	Enorma massiliensis	Actinobacteria > Coriobacteriia > Coriobacteriales > Coriobacteriaceae > Enorma > Enorma massiliensis	f__Coriobacteriaceae;g__Enorma;s__Enorma massiliensis_99.5%	3173	2374054	430	24	62.09	1499	GGAGAGTTCGATCCTGGCTCAGGATGAACGCTGGCGGCGCGCCTAACACATGCAAGTCGAGCGGCACCCCTCCTCGGAGGGAAGCGAGCGGCGAACGGCTGAGTAACACGTGACCAACCTGCCCTGCGCACGGGGACAGCCGCGGGAAACCGCGGGTGATACCCGGTGGCCCCctGGGacCGCATGgCCCCagGGGCATAGCTCCGGCGGCGCGGGATGGGGTCGCGGCCCATCAGGTAGTTGGTAGGGTGACGGCCTACCAAGCCGACTACGGGTAGCCGGGTTGAGAGACCGACCGGCCAGATTGGGACTGAGACACGGCCCAGACTCCTACGGGAGGCAGCAGTGGGGAATCTTGCGCAATGGGGGGAACCCTGACGCAGCGACGCCGCGTGCGGG…	gtggcaacattaattccgcaggcaacaccgacggagcgcgctcgcgtcaactttggcaagatcgcgccctccatggagcttcccaacctcatctccgtgcagaaggaatccttccagcgcttcatggatgagggtctccgcgaagcgttcaaggagtcgagccccatccagagccagaaccacgtgctggaggtcaccttcggtcatcaccagttcggcgatgctccccacacggaggacgagtgccgcgccaaggacatgacctaccaggcgccgctcctcaccgaggttcgtctcaccaacaaggagacgggcgagatcaaggagcagctcgtcttcatgggcgacttccccatgatgaccgatcagggcaccttcatcatcaacggcacggagcgc…	MATLIPQATPTERARVNFGKIAPSMELPNLISVQKESFQRFMDEGLREAFKESSPIQSQNHVLEVTFGHHQFGDAPHTEDECRAKDMTYQAPLLTEVRLTNKETGEIKEQLVFMGDFPMMTDQGTFIINGTERIVVSQLVRSPGVYFSSEQDGVVTDANGKTTPKDIFKAQVIPARGAWLEFEVDKHDQLMVSIDRKRKQSATMFLRALGIATTNDEILELLGNSDVVKRSIERDTALTREDALIEIYRRLRPGEPPTVDASRSLLEGLLFNPQRYDLARVGRYKVNKKLGLETAEEVKILTDEDIVATLRYLLALAAGEDGFYTDDIDHFGNRRVRTVGELVANQFRIGMSRMERVVRERMSSQDIDEITPQSLINIRPIVAAIKEFFGSSQLSQFMD…	2016-01-15	P40	WCHA	10
Firmicutes	Bacilli	Lactobacillales	Lactobacillaceae	Lactobacillus	Lactobacillus reuteri	An71	99	NFHN00000000	Lactobacillus reuteri	Firmicutes > Bacilli > Lactobacillales > Lactobacillaceae > Lactobacillus > Lactobacillus reuteri	f__Lactobacillaceae;g__Lactobacillus_H;s__Lactobacillus_H reuteri_100%	1189	2330171	376	119	38.47	1571	TGAGAGTTTGATCCTGGCTCAGGATGAACGCCGGCGGTGTGCCTAATACATGCAAGTCGTACGCACTGGCCCAACTGATTGATGGTGCTTGCACCtGATTGAcGATGGATtACCAGTGAGTGGCGgACGGGTGAGTAACACGTAGGTAACCTGCCCCGGAGCGGGGGATAACATTTGGAAACAGATGCTAATACCGCATAACAACAAAAgCCACATgGcTTTTGTTTgAAAGATGGCTTTGGCTATCACTCTGGGATGGACCTGCGGTGCATTAGCTAGTTGGTAAGGTAACGGCTTACCAAGGCGATGATGCATAGCCGAGTTGAGAGACTGATCGGCCACAATGGAACTGAGACACGGTCCATACTCCTACGGGAGGCAGCAGTAGGGAATCTTCCA…	ttggctggacatttagttaaatacggtaaacaccgtacccgtcgtagctactcgcgaattaaagaagttctcgaattgccaaaccttattgaaatccaaaccgattcttacaattggttcatggaaaaaggtttgcgggaaatgtttgatgatattatgccaattgatgattttcaaggaaaactttctttggaattcgttgactatcaacttttagaacctaagtatactgttgacgaagctcgtgaacacgatgctaattactcagcaccacttcatgttactttacggttaactaaccatgaaactggtgagattaagtctcaagatgtattctttggtgacttcccattaatgactgaccaaggtacattcattattaatggtgccgaacgagtt…	MAGHLVKYGKHRTRRSYSRIKEVLELPNLIEIQTDSYNWFMEKGLREMFDDIMPIDDFQGKLSLEFVDYQLLEPKYTVDEAREHDANYSAPLHVTLRLTNHETGEIKSQDVFFGDFPLMTDQGTFIINGAERVIVSQLVRSPGVYYSEENDKNGRPNYGATFIPNRGAWLEYETDAKNVSYVRIDRTRKLPMTELIRALGFGSDDEIIDMFGGDSETLSLTLDKDVHKNAEDSRVEEALKDIYERLRPGEPKTADSARSLLTARFFDPKRYDMAPVGRYKTNKKLMLKYRLLGQTLAETLADPDTGEVLAQKGDTVTKELLNKLEPYLDRDDFKTITYTPSDEAVVTEPVKLQKILVYSKTDPDRVVPIIGNGHIPLEYKHIEPADILASLNYFFNLQE…	2016-01-15	P40	WCHA	10
Firmicutes	Clostridia	Clostridiales	Lachnospiraceae	Clostridium XlVb	[Clostridium] lactatifermentans	An75	99	NFHM00000000	[Clostridium] lactatifermentans	Firmicutes > Clostridia > Clostridiales > Clostridiaceae > Clostridium	f__Clostridiaceae_C;g__Clostridium_V;s__Clostridium_V neopropionicum_95.7%	933	3241294	207	85	44.78	1529	TAAGAGTTTGATCCTGGCTCAGGATGAACGCTGGCGGCGTGCTTAACACATGCAAGTCGAACGAAGATatTTagAATGAGAGCTTCGGCAGGATTTttaTCtATCTTAGTGGCGGACGGGTGAGTAACGTGTGGGCAACCTGCCCTGTACTGGGGAATAATCATTGGAAACGATGACTAATACCGCATGTGGTCCTCGGAAGGCATCTTcTGAGGAAGAAAGGATTTATTcGGTACAGGATGGGCCCGCATCTGATTAGCTAGTTGGTGAGATAACAGCCCACCAAGGCGACGATCAGTAGCCGACCTGAGAGGGTGATCGGCCACATTGGGACTGAGACACGGCCCAAACTCCTACGGGAGGCAGCAGTGGGGAATATTGCACAATGGGCGAAAGCCT…	atgagctattccaaaatcaacgaagttttggatatgcccaatctgatcgaggtgcagaaggacagttaccagtggtttttgaaggaaggtttgaaggaagtatttgaagatatttcccccatcacagacttcagcggcaatctggtgctggaattcattgattttacattggattccgaacccaaattctccattgaagaatgtaaagaacgtgatgccacctatgcggcagcattgaaagtaaaagcaagactgtataacagagaattggacgaactgaaggaacaggaaatcttcatgggtgatttccctctgatgacagaaacaggtaccttcatcatcaacggtgcagaacgtgttatcgtcagccagttggttcgttcccccggcatttactat…	MSYSKINEVLDMPNLIEVQKDSYQWFLKEGLKEVFEDISPITDFSGNLVLEFIDFTLDSEPKFSIEECKERDATYAAALKVKARLYNRELDELKEQEIFMGDFPLMTETGTFIINGAERVIVSQLVRSPGIYYASDFDKVGKKLLSATVIPNRGAWLEYETDSNDVFYVRVDRTRKVPVTVLIRALGIGSDAEIIDLFGEEPKILATLEKDVSKSYEEGLIEIYKKLRPGEPPTVESSESLLRGMFFDPKRYDLAKVGRYKFNKKLALRNRIRGAKLAEAVVDPMTGEVLAEEGAVLTMELCDTIQDSGIDHLYIEVEERKVKILTNRAVAIDAYLEEFGLTADDVNIKERVYFPVLEQLLNEYTTAEELKAAIKENIHELVPKHITLEDIMASINYVM…	2016-01-15	P40	WCHA	9
Firmicutes	Clostridia	Clostridiales	Lachnospiraceae	Ruminococcus2	[Clostridium] glycyrrhizinilyticum	An76	96	NFHL00000000	Lachnoclostridium sp. An76	none	f__Lachnospiraceae;g__Ruminococcus_B;s__Ruminococcus_B torques_96.5%	9	3392322	290	26	50.34	1528	CGAGAGTTTGATCCTGGCTCAGGATGAACGCTGGCGGCGTGCCTAACACATGCAAGTCGAGCGAAGCACTTTACTTTGAttctTTCGGgAtGAagAGTgaTcTGACTGAGCGGCGGACGGGTGAGTAACGCGTGGGCAACCTGCCTCACACAGGGGGATAACAGTTAGAAATGACTGCTAATACCGCATAAGGCCACAGCACCGCATGGTGCAGGGGTAAAAACTCCGGTGGTGTGAGATGGGCCCGCGTCTGATTAGCTAGTTGGTAAGGTAACGGCTTACCAAGGCGACGATCAGTAGCCGACCTGAGAGGGTGACCGGCCACATTGGGACTGAGACACGGCCCAAACTCCTACGGGAGGCAGCAGTGGGGaATATTGCACAATGGGGGAAACCCTG…	atggagaaaaacaggatccgtcccattaaaaccggaaaaagcttccgcatgagctattccaggcagaaggaagtattggaaatgccaaatctcattgaagttcagaaggattcctaccagtggtttctggacgaaggactcaaagaggtgttcgacgatatttccccgatcgctgattacagcggacatctgagtctggaatttgtggactttacactttgcgaaaaagatgtgaaatatacgatcgatgagtgcaaagaacgcgacgcaacttatgcggcacccctgaaagtcagggtaaggctccacaataaagagactgatgagatcaatgaacatgagatcttcatgggagacctccctctgatgacaaagacaggtacatttgtcatcaacggg…	MEKNRIRPIKTGKSFRMSYSRQKEVLEMPNLIEVQKDSYQWFLDEGLKEVFDDISPIADYSGHLSLEFVDFTLCEKDVKYTIDECKERDATYAAPLKVRVRLHNKETDEINEHEIFMGDLPLMTKTGTFVINGAERVIVSQLVRSPGIYYGIAHDKLGKKLYSATVIPNRGAWLEYETDSNDVFYVRVDRTRKVPITVLIRALGIGTNAEIIDLFGEEPKILASFGKDTAENYQEGLLELYKKIRPGEPLAVDSAESLINSMFFDPRRYDLAKVGRYKFNKKLMLRNRVNGQILAEDVVSPLTGEVVAEKGTKITREIADAIQNSAAPYLWVEGEDESRNIKILSNMMVDFQAVVDIDPKEVGVTEQVYYPVLAGIIEESAGDIDEMKRMIRRDIHDLI…	2016-01-15	P40	WCHA	9
Firmicutes	Clostridia	Clostridiales	Ruminococcaceae	Faecalibacterium	Faecalibacterium prausnitzii	An77	96	NFHK00000000	Faecalibacterium sp. An77	Faecalibacterium prausnitzii [n=1]	f__Ruminococcaceae;g__Faecalibacterium;s__Faecalibacterium prausnitzii_A_96.8%	850	3092450	265	124	59.48	1508	AAAGAGTTTGATCCTGGCTCAGGACGAACGCTGGCGGCGCGCCTAACACATGCAAGTCGAACGGAGCTTGAGaGAGCTTGCTTttTcAAGCTTAGTGGCGAACGGGTGAGTAACGCGTGAGGAACCTGCCTCAGAGTGGGGGACAACAGTTGGAAACGACTGCTAATACCGCATAAGCCCACGGgTCCGCATGGAtCTGAGGGAAAAGGAGCaATCCGCTTTGAGATGGCCTCGCGTCCGATTAGCTaGTTGGTGaGGTAACGGCCCACCAAGGCGACGATCGGTAGCCGGACTGAGAGGTTGAACGGCCACATTGGGACTGAGACACGGCCCAGACTCCTACGGGAGGCAGCAGTGGGGAATATTGCACAATGGgGGAAACcCTGATGCAGCGACGCC…	atgatgaaagtcaagcccgtaaaactcggcaaaaccgagcggatgagcttctcccacatcgacgaagtcattgagatgcccaacctgatcgaggtccagaagaattcctatcagtggttcctggacgaaggtctgcgggaggtatttcatgatatcggcgtcattgaggattacaccggcaacctcgcgctgagcttcgtggattaccgcctcgacaaagagcccaagtacagcatcaaggagtgcaagagccgcgacgtcacctacgcagcacccctgcgcgtcacggcccgcctgctgaacaaggagaccggcgaggtcaaggatcaggagatcttcatgggagacttccccctgatgaccgatgcgggcaccttcgtcatcaacggcgccgagcgc…	MMKVKPVKLGKTERMSFSHIDEVIEMPNLIEVQKNSYQWFLDEGLREVFHDIGVIEDYTGNLALSFVDYRLDKEPKYSIKECKSRDVTYAAPLRVTARLLNKETGEVKDQEIFMGDFPLMTDAGTFVINGAERVIVSQLVRSPGVFYGAAKDKVGNDLFSATMNPNRGAWLEYETDASDVFYVRIDKNRKLPVTVLCRALGLSSNEDILNYFGEDERILATLEKDTTKNTEEGLLEVYRKLRPGEPPTVESATSQINMLFFDPRRYDLSRFGRYKMNKKLALARRIIGQVAAENVVDPLTGELLIEAGEKITRAKAEQADAAGVNLVTLMIDDKPVKVITNGCVDAQGFFSFDVKECGINERCSFEELRKILDTTSDAEEQKELLRRNHDLLIGRTLTV…	2016-01-15	P40	WCHA	9
Verrucomicrobia	Verrucomicrobiae	Verrucomicrobiales	Verrucomicrobiaceae	Akkermansia	Akkermansia muciniphila	An78	100	NFHJ00000000	Akkermansia muciniphila	Verrucomicrobia > Verrucomicrobiae > Verrucomicrobiales > Akkermansiaceae > Akkermansia > Akkermansia muciniphila	f__Akkermansiaceae;g__Akkermansia;s__Akkermansia muciniphila_100%	7203	2734062	418	10	55.68	1507	GGAGAGTTTGATTCTGGCTCAGAACGAACGCTGGCGGCGTGGATAAGACATGCAAGTCGAACGAGAGAATTGCTAGCTTGCTAATAATTCTCTAGTGGCGCACGGGTGAGTAACACGTGAGTAACCTGCCCCCGAGAGCGGGATAGCCCTGGGAAACTGGGATTAATACCGCATAGTATCGAAAGATTAAAGCAGCAATGCGCTTGGGGATGGGCTCGCGGCCTATTAGTTAGTTGGTGAGGTAACGGCTCACCAAGGCGATGACGGGTAGCCGGTCTGAGAGGATGTCCGGCCACACTGGAACTGAGACACGGTCCAGACACCTACGGGTGGCAGCAGTCGAGAATCATTCACAATGGGGGAAACCCTGATGGTGCGACGCCGCGTGGGGGAATGAAG…	atgtcaaagcgactctacttcgggaatatcaaggaagtcatcgaacctccgaaccttattgagattcaacttcaatcatacttcgattttctacaacaggacacgccggccgcggccaggaaaaacatcgggttacaaggcgttctgaaggaaatctttcctatcaagagctatgacgaaaacattgagctcgacttcgtctcctatgacattgaacagccgaagatgagcgattacgaggccatccgcgcgggggaaacctacagcgccgcccttcaggtcaccttcaagctcaaatccgacaacgagtccaaggaagaaacggtctatatgggagaactccctatgatgaccaaccgcggcacctttgtcattaacggcgccgaacgcgtcattgtg…	MSKRLYFGNIKEVIEPPNLIEIQLQSYFDFLQQDTPAAARKNIGLQGVLKEIFPIKSYDENIELDFVSYDIEQPKMSDYEAIRAGETYSAALQVTFKLKSDNESKEETVYMGELPMMTNRGTFVINGAERVIVSQLHRSPGICFESAQHLNGKLLHSFRIIPDRGSWLEVQFDTNDLLYVYLDRRRRRRKFLATTFMRYLGFKTDRDIVSQFYNIRTLPLSEDMTEEDLHNLVAVDTIKDKDLVLAKAFEQLNMGVVRQLLQFGIKKIDVIDQSEDDVLIKTLKKDPAHDEESALKEIYKRLRPGDPATAAQARTLLKRLFDDPKKYDLTRVGRYKINQKLGLDTSLDQRLMTAEDFLAALKYLLRLKKGEGMVDDIDHLGSRRVRAVGELMANQCRVG…	2016-01-15	P40	WCHA + NEO	10	NEO - neomycin
Firmicutes	Erysipelotrichia	Erysipelotrichales	Erysipelotrichaceae	Coprobacillus	Massiliomicrobiota timonensis	An80	98	NFHI00000000	Massiliomicrobiota sp. An80	Firmicutes > Erysipelotrichia > Erysipelotrichales > Erysipelotrichaceae > Candidatus Stoquefichus	f__Erysipelatoclostridiaceae;g__Stoquefichus_94.9%	366	2632118	369	132	31.88	1519	GGAGAGTTTGATCCTGGCTCAGGATGAACGCTGGCGGCGTGCCTAATACATGCAAGTCGGACGCAATGCTTCGGCATTGAGTGGCGAACGGGTGAGTAAtACATAAGCAACCTGCCCCTGTGAGGGGGATAACTGCTGGAAACGGCAGCTAAGACCGCATAGGCATACATGACGCATGTCGAGTATGTTAAATATCCcACGGGATAGCACAGGGATGGGCTTATGACGCATTAGCTAGCTGGTGAGGTAGAGGCTCACCAGGGCGACGATGCGTAGCCGGCCTGAGAGGGTGGACGGCCACACTGGGACTGAGACACGGCCCAGACTCCTACGGGAGGCAGCAGTAGGGAATTTTCGGCAATGGGCGAAAGCCTGACCGAGCAACGCCGCGTGAAGGAA…	ttgataaggagtgaagcgggcttggaaaaaaatgtaactcaggcaaaaagtcgtattaatcgtcgtaattattcaagaattagtgggtctttagaattaccaaatttagtagaaatccaaacaaattcttatgaatggtttaagaacgaaggtatcaaagaagtttttaacgatgtttatcctattagcaattttaatgaaactttaactttagagtttgttgattgccgttttgatgagccaaaatattcagtagatgaagctaaagatagagatgcaaattattctgctcctattcgtgctactttacgtttagtgaataatggaactggcgaaattaaagaaaacgaagtctttatgggagattttccattaatgactgatgctggtacttttatc…	MIRSEAGLEKNVTQAKSRINRRNYSRISGSLELPNLVEIQTNSYEWFKNEGIKEVFNDVYPISNFNETLTLEFVDCRFDEPKYSVDEAKDRDANYSAPIRATLRLVNNGTGEIKENEVFMGDFPLMTDAGTFIINGAERVIVSQLVRSPGAYFADAMDKSGKTVFTGSMIPSRGTWLEFENDAKDILNVRIDRTRKIPGTILLRALGLSSDEDIIEVLGDHEFIRNTLAKDTTHNTDEALIEIYNKLRPGEPATLEGANTLLYTRFFDAKRYDLARAGRFKLGKKLSLLDRITNRVLAQDVIDIDGNVVMKEGTLLTKDKVDLLAPVFQAGAHTMDIKTNDFLKSHGRIQVLEVYVDETKSKKMRVVGTDLSLDCKYITISDMIAAYSYMLNLVDIYDS…	2016-01-15	P40	WCHA + NEO	9	NEO - neomycin
Firmicutes	Clostridia	Clostridiales	Lachnospiraceae	Blautia	Blautia producta	An81	95	NFHH00000000	Blautia sp. An81	Blautia hansenii [n=1]	f__Lachnospiraceae;g__Blautia;s__Blautia producta_94.6%	23	4340741	229	83	44.56	1527	AGAGAGTTTGATCCTGGCTCAGGATGAACGCTGGCGGCGTGCCTAACACATGCAAGTCGAGCGAAGCgCCTGCTTtTGATTcTTTCGGGATGAAGAaGCTTGcGACTGAGCGGCGGACGGGTGAGTAACACGTAGGCAACCTGCCTCACACAGGGGGATAACAGTTAGAAATGACTGCTAATACCGCATAAGCGCACAGGGCcGCATGGCCCGGTGTGAAAAGCTCCGGCGGTGTGAGATGGACCTGCGTCTGATTAGCCAGTTGGCGGGGTAACGGCCCACCAAAGCGACGATCAGTAGCCGGCCTGAGAGGGTGGACGGCCACATTGGGACTGAGACACGGCCCAGACTCCTACGGGAGGCAGCAGTGGGGAATATTGCACAATGGGGGAAACCCTG…	atggagaaaaacagaatccgttccgtaactagtggcaagagtatgagaatgacataccagcgccagaaggaagttctggaaatgccgaacctgatcgaggtacagaaagattcttatcagtggtttttggacgaaggactgaatgaagtttttgaagacatatctcctatcgctgactacagcggtaaattaagcttagagtttattggctttactttgtgtgaggaagaaagaaaatattccatcgaagaatgcaaggagagagatgccacctatgccgcaccattgaaggtaaaggtgagactgcacaacaaggaaaacggcgaaattaccacacatgaaatatttatgggtgacctgccgttaatgacagaaaccggcacattcgtaattaatgga…	MEKNRIRSVTSGKSMRMTYQRQKEVLEMPNLIEVQKDSYQWFLDEGLNEVFEDISPIADYSGKLSLEFIGFTLCEEERKYSIEECKERDATYAAPLKVKVRLHNKENGEITTHEIFMGDLPLMTETGTFVINGAERVIVSQLVRSPGIYYSIAHDKLGKTLYSCTVIPNRGAWLEYETDSNDVFYVRVDRTRKVPITVLIRALGIGTNAEIIDLFGEEPKILASFTKDTSENYQEGLLELYKKIRPGEPLAVESAESLITSMFFDPRRYDLAKVGRYKFNKKLLLRNRITGHKLAEEVVDITTGEIIAEAGTVVTKELADQIQNAAVPYVWIQGEERNIKVLSSMAVDIRNYVDLSEEELKELNVTELVYYPVLAKILEENEDIDDIKAAIHQEIHELI…	2016-01-15	P40	WCHA + NEO	9	NEO - neomycin
Firmicutes	Clostridia	Clostridiales	Ruminococcaceae	Flavonifractor	Flavonifractor plautii	An82	97	NFHG00000000	Flavonifractor sp. An82	Flavonifractor plautii [n=1]	f__Oscillospiraceae;g__Flavonifractor;s__Flavonifractor plautii_97.2%	734	3683590	218	59	58.85	1524	TGAGAGTTTGATCCTGGCTCAGGATGAACGCTGGCGGCGTGCTTAACACATGCAAGTCGAACGGAGTGCTCATGACGGAGGATTCGTCCAACgGATTGAGTTACTTAGTGGCGGACGGGTGAGTAACGCGTGAGGAACCTGCCTTGGAGTGGGGAATAACAGCCCGAAAGGGTTGCTAATACCGCATGATGCAGTTGgGTCGCATGACtCTGACTGCCAAAGATTTATCGCTCTGAGATGGCCTCGCGTCTGATTAGCTAGTAGGCGGGGTAACGGCCCACCTAGGCGACGATCAGTAGCCGGACTGAGAGGTTGACCGGCCACATTGGGACTGAGACACGGCCCAGACTCCTACGGGAGGCAGCAGTGGGGAATATTGGGCAATGGGCGCAAGCCTGA…	atggtcaaggacgtctacttcggcaagaccctccgcaaaagctttgcccgccatgaagagatcctccagatgcccaacctgctggaggtgcagaagaactcctacaagtggttcctggagacaggcctgcgggaggtcttcaaggatgtggcctccattaccgactatgccggcaatctggagctctccttcatcgactactccatggatgagcctcccaagtacaacgtggaggaatgcaaggcccgggacgccacgtatgccgcccccatcaaggtgtgggtgcgcctgcgcaacaaagagaccggcgagatgaaggagcaggagatcttcatgggagatttccccctgatgaccaaggccggtaccttcgtcatcaacggcgccgagcgcgtcatc…	MVKDVYFGKTLRKSFARHEEILQMPNLLEVQKNSYKWFLETGLREVFKDVASITDYAGNLELSFIDYSMDEPPKYNVEECKARDATYAAPIKVWVRLRNKETGEMKEQEIFMGDFPLMTKAGTFVINGAERVIVSQIVRSPGIYYSRTEDKAGNVVYATTVIPYRGAWLEYETDLSDIFYVRIDKNRKLPITCLIRAVGPKTDQEILDLFGDDPRIVATLEKDACKTYEEALLEIYRKLRPGEPPTVDSAESLLNALFFDPRRYDLSAVGRYKFNKKLSIWTRLSGQKLAMPVVDPMTGEILAEPGEVLTRERARELEAKGVNEAILDLDGGVQLKVFSNNMVDMAGFVDFDPAECGVTEKVRFTVLQELLQNYSGEELKDAIKDRMDDLIPKHIIVDD…	2016-01-15	P40	WCHA + NEO	9	NEO - neomycin
Firmicutes	Bacilli	Lactobacillales	Lactobacillaceae	Lactobacillus	Lactobacillus salivarius	An84	99	NFHF00000000	Lactobacillus salivarius	Firmicutes > Bacilli > Lactobacillales > Lactobacillaceae > Lactobacillus > Lactobacillus salivarius	f__Lactobacillaceae;g__Lactobacillus_B;s__Lactobacillus_B salivarius_100%	468	2115320	310	76	32.74	1557	TGAGAGTTTGATCCTGGCTCAGGACGAACGCTGGCGGCGTGCCTAATACATGCAAGTCGAACGAAACTTTCTTACACCGAATGCTTGCATTCACCGTAAGAAGTTGAGTGGCGGACGGGTGAGTAACACGTGGGTAACCTGCCTAAAAGAAGGGGATAACACTTGGAAACAGGTGCTAATACCGTATATCTCTAAGGATCGCATGATcCTTAGATgAAAGATGGTTCTGCTATCGCTTTTAGATGGACCCGCGGCGTATTAACTAGTTGGTGGGGTAACGGCCTACCAAGGTGATGATACGTAGCCGAACTGAGAGGTTGATCGGCCACATTGGGACTGAGACACGGCCCAAACTCCTACGGGAGGCAGCAGTAGGGAATCTTCCACAATGGACGCAAG…	ttggcaggacacttagtaaaatacggtaaacaccgtgtacgtagaagttactcgcgaattaaagaagttcttgatctacctaacttgattgaagttcaaactgattcttacaagtggtttttagatgaaggtcttcgtgaaatgtttgatgacattatgccaattgaagattttcaaggtaaattatcacttgaatttgtagattatcaacttttagaaccaaagtatacagttgaagaagcacgtcaacatgatgctaattattcagcaccattacatgttactttacgcttaatcaaccatgaaactggtgaaattaagtcacaagatgtattctttggcgatttcccattgatgactaagcaaggtacattcattattaacggggcagaacgtgtt…	MAGHLVKYGKHRVRRSYSRIKEVLDLPNLIEVQTDSYKWFLDEGLREMFDDIMPIEDFQGKLSLEFVDYQLLEPKYTVEEARQHDANYSAPLHVTLRLINHETGEIKSQDVFFGDFPLMTKQGTFIINGAERVIVSQLVRSPGVYFNSELDKNGRTNYGTTVIPNRGAWLEYETDAKNVAYVRIDRTRKIPLTELIRALGYGSDNEIVEILGSNSDSLMLTLEKDVHKNMDDSRVEESLKDIYERLRPGEPKTADSSRSLLTARFFDPKRYDLAPVGRYKINKKLDLKTRLLNLTVAETLADPDTGEIIVNKDEVIDKQVMDKLAPYLARDDFKTFTFHPSEEGVVQEPMTLQIVKVYSPKDPEKVVNVIGNANVDIQFKHITPADIVASMNYFFNLQE…	2016-01-15	P40	WCHA + CN	10	CN - gentamicin
Firmicutes	Clostridia	Clostridiales	Ruminococcaceae	Pseudoflavonifractor	Pseudoflavonifractor capillosus	An85	96	NFHE00000000	Pseudoflavonifractor sp. An85	none	f__Oscillospiraceae;g__Pseudoflavonifractor;s__Pseudoflavonifractor capillosus_96.9%	1784	3018026	297	146	56.2	1525	TGAGAGTTTGATCCTGGCTCAGGATGAACGCTGGCGGCGTGCTTAACACATGCAAGTCGAACGAGAATCAACGGATTGAGGATTCGTCCAAATGAAGTTGAGGAAAGTGGCGGACGGGTGAGTAACGCGTGAGGAACCTGCCTCAGAGTGGGGAATAACAGTTAGAAATGACTGCTAATACCGCATAATGTAGCGAGATCGCATGAtCTTGCTACCAAAGATTTATCGCTCTGAGATGGCCTCGCGTCTGATTAGCTAGTTGGCGGGGTAACGGCCCACCAAGGCGACGATCAGTAGCCGGACTGAGAGGTTGGCCGGCCACATTGGGACTGAGACACGGCCCAGACTCCTACGGGAGGCAGCAGTGGGGAATATTGGGCAATGGGCGCAAGCCTGACC…	atggcaagagcggtcaaagacgtctattacggcaagaccttgcgcaagagcttcgcccgcagcgaggaaattctggagatgccctacctgctggagatccagaagtcttcctacaagtggttctttgagaccgggctgcaggaagtgttcaacgatgtggaagccatcaccgactatgccgggaacctggagctgagctttatcggcttctccatggacgatccccccaagtacaccattgaagagtgcaaagcccaggacgccacctacgccgcccccattaaggtgcaggtgcgcctgcgcaacaaggagactggcgagatcaaggagcaggagatcttcatgggcgatttccccctgatgaccgacgccggcaccttcgtcatcaacggcgctgag…	MARAVKDVYYGKTLRKSFARSEEILEMPYLLEIQKSSYKWFFETGLQEVFNDVEAITDYAGNLELSFIGFSMDDPPKYTIEECKAQDATYAAPIKVQVRLRNKETGEIKEQEIFMGDFPLMTDAGTFVINGAERVIVSQIVRSPGVYYARNADKADNITYASTVIPYRGAWLEYETDLSDVFYVRIDKNRKLPITCLIRAVGPKTDAEILDMFGEDPRILATLEKDSCKTYEEALLEIYRKMRPGEPPTVDSAESLLNALFFDPRRYDLSAVGRYKFNKKLTMWTRLSGQKLAAPVADPSTGEIVAEAGEVLTRERAMELDRLGVNEAFVEVEDLHTGTHIVKVFSNGMVNMADFVDFDPETVGVTEKVRFVVLKELLEKRDAEGLSQEDFADLIRERM…	2016-01-15	P40	WCHA + CN	10	CN - gentamicin
Firmicutes	Clostridia	Clostridiales	Ruminococcaceae	unclassified_Ruminococcaceae	Gemmiger formicilis	An87	94	NFHD00000000	Gemmiger sp. An87	none	f__Ruminococcaceae;g__AM2_99.0%	2392	3355244	63	76	58.58	1523	GAAGAGTTTGATCCTGGCTCAGGACGAACGCTGGCGGCGCGCCTAACACATGCAAGTCGAACGGAGCTTGTTTGTtTGATtCTTTCGGGaTGACGACTTATAAGCTTAGTGGCGAACGGGTGAGTAACACGTGAGTAACCTGCCCCAGAGTGGGGGACAACAGTTGGAAACGACTGCTAATACCGCATAAGCCCACgGaacCGCATGgttCtGgGGGAAAAGGAGCAATTCGCTTTGGGATGGACTCGCGTCCGATTAGCTAGATGGTGAGGTAACGGCCCACCATGGCGACGATCGGTAGCCGGACTGAGAGGTTGATCGGCCACATTGGGACTGAGACACGGCCCAGACTCCTACGGGAGGCAGCAGTGGGGAATATTGCACAATGGGGGAAACCCT…	atgatgaaggtcaagcccacaacccttggcaaaaccgaacgcatgagcttttcccgcatcgatgaggttatcaccatgcccaacctcatcgaggtgcagaagaactcgtaccgctggtttttggacgagggtctgaaagaggttttccgcgacattgccaccattgaggacttcaccggcaatctggctttggaattcgtggattaccatctgggagagcccaaatacaccatcaaagagtgcaaggaacgcgacactacctacgcggcgcccctgcgcgttaccgcccggctgctgaacaaggagaccggcgaggtaaaggagcaggagatcttcatgggcgatttcccgctcatgaccgacgcaggtaccttcatcaacaacggtgcggagcgtgtc…	MMKVKPTTLGKTERMSFSRIDEVITMPNLIEVQKNSYRWFLDEGLKEVFRDIATIEDFTGNLALEFVDYHLGEPKYTIKECKERDTTYAAPLRVTARLLNKETGEVKEQEIFMGDFPLMTDAGTFINNGAERVIVSQLVRSPGVYFGASYDKTGKKLYTATMNPNRGAWLEYETDSNDVFYVRIDKNRKLPVTVLLRALGMGSDAQIREFFGEDERILATLDKDTTHNEEEGLLETYRKLRPGEPPTVESAQTHLNNLFFDPRRYDMSRFGRYKMNKKLALARRITGFVAARDIIAPLTGELLIAAGEKISREAAEAAEAAGVSVAFIMADDRERKVITNGTVDAQNFFNFDVLECGINERVTFAEVKAILDATSDEAEQKELLVKNHDRLISKTVTLD…	2016-01-15	P40	WCHA + CN	10	CN - gentamicin
Firmicutes	Clostridia	Clostridiales	Ruminococcaceae	Flavonifractor	Flavonifractor plautii	An9	97	NFHC00000000	Flavonifractor sp. An9	Flavonifractor plautii [n=1]	f__Oscillospiraceae;g__Flavonifractor;s__Flavonifractor plautii_97.2%	734	3357728	346	58	58.2	1524	TGAGAGTTTGATCCTGGCTCAGGATGAACGCTGGCGGCGTGCTTAACACATGCAAGTCGAACGGaGTGCTCATGACGGAGGATTCGTCCAACGGATTGAGTTACTTAGTGGCGGACGGGTGAGTAACGCGTGAGGAACCTGCCTCGGAGTGGGGAATAACAGCCCGAAAGGGTTGCTAATACCGCATGATGCAGTTGtGCCGCATGGCaCTGACTGCCAAAGATTTATCGCTCTGAGATGGCCTCGCGTCTGATTAGCTaGTTGGCGGGGTAACGGCCCACCAAGGCGACGATCAGTAGCCGGACTGAGAGGTTGACCGGCCACATTGGGACTGAGACACGGCCCAGACTCCTACGGGAGGCAGCAGTGGGGAATATTGGGCAATGGGCGCAAGCCTGA…	atggtcaaggacgtctacttcggcaagaccctccgcaaaagcttcgcccgccatgaagagatcctggaaatgcccaacctgctggaggtgcagaagaactcctatcagtggttcctggagacaggcctgagggaggtcttcaaggatgtggcctccattaccgactatgccggtaatctggagctctccttcatcgactactccatggatgagcctcccaagtacaacgtggaggaatgtaaggcccgtgacgccacgtacgccgctcccatcaaggtgtgggtgcgcctgcgcaacaaagagaccgacgagatgaaggagcaggagatcttcatgggagatttccctctgatgaccaaggccggtacctttgtcatcaacggcgccgagcgcgtcatc…	MVKDVYFGKTLRKSFARHEEILEMPNLLEVQKNSYQWFLETGLREVFKDVASITDYAGNLELSFIDYSMDEPPKYNVEECKARDATYAAPIKVWVRLRNKETDEMKEQEIFMGDFPLMTKAGTFVINGAERVIVSQIVRSPGIYYARTEDKTGNVVYATTVIPYRGAWLEYETDLSDIFYVRIDKNRKLPITCLIRAVGPKTDQEILDLFGDDPRIVATLEKDACKTYEEALLEIYRKLRPGEPPTVDSAESLLNALFFDPRRYDLSAVGRYKFNKKLAIWSRLSGQKLAMPVVDPTTGEILAEPGEVLTRERARELEAKGVNEAILDLDGGVQLKVFSNNMVDMAGFVDFDPAECGITEKVRFSVLQELLQNYSGEELKEAVKDRIDDLVPKHIIVDD…	2015-07-29	III (JE/30)	WCHA	9
Bacteroidetes	Bacteroidia	Bacteroidales	Rikenellaceae	Alistipes	Alistipes onderdonkii	An90	100	NFHB00000000	Alistipes onderdonkii	Bacteroidetes > Bacteroidia > Bacteroidales > Rikenellaceae > Alistipes > Alistipes onderdonkii	f__Rikenellaceae;g__Alistipes;s__Alistipes onderdonkii_100%	1083	3488443	269	17	58.52	1523	GGAGAGTTTGATCCTGGCTCAGGATGAACGCTAGCGGCAGGCCTAACACATGCAAGTCGAGGGGCATCGGGATTGAAGCTTGCTTCAATTGCCGGCGACCGGCGCACGGGTGCGTAACGCGTATGTAACCTACCTATAACAGGGGCATAACACTGAGAAATTGGTACTAATTCCCCATAATATTCGGAGAGGCATCTCTCCGGGTTGAAAACTCCGGTGGTTATAGATGGACATGCGTTGTATTAGCTAGTTGGTGAGGTAACGGCTCACCAAGGCAACGATACATAGGGGGACTGAGAGGTTAACCCCCCACACTGGTACTGAGACACGGACCAGACTCCTACGGGAGGCAGCAGTGAGGAATATTGGTCAATGGACGCAAGTCTGAACCAGCCATGC…	atgtccacagcaaaaacacaacaaagaattagcttttcgacagtcaagaaccgggtgccctatccggatctgctggaggtacagcttaaatcattccgggactttttccaaatggacaccacggccgaaaaccgcaagagcgaggggctgtacaaggtgtttcaggagaatttccccattacggatacccggaacaatttcgttctggagttcatcgactactatatcgacccgccgcgttattcgatcgaggagtgcctcgagcgcggccttacgtacagtgtccctctgaaggcgaagctcaagctttactgcacggacgacgagcacgaggatttcggtgtcgtcgttcaggacgtgtacttcggtacgattccctatatgacagaacgcggtacg…	MSTAKTQQRISFSTVKNRVPYPDLLEVQLKSFRDFFQMDTTAENRKSEGLYKVFQENFPITDTRNNFVLEFIDYYIDPPRYSIEECLERGLTYSVPLKAKLKLYCTDDEHEDFGVVVQDVYFGTIPYMTERGTFVINGAERVIVSQLHRSPGVFFGQSMHTNGTKLYSARIIPFKGSWIEFATDINNVMYAYIDRKKKLPVTTLLRAIGYEADQQILEIFDLADEVKVTKANLKKAVGRKLAARVLSTWVEDFVDEDTGEVVSIERNNVIVDRETVLQEEHVEQILESGAKTILLHKENLSGIDFSIIYNTLQKDPCNSEKEAVVYIYRQLRASEPPDEATARDVIEKLFFSDKRYDLGDVGRYRINKKLDLDIDPAIRTLTREDIIAIIKYLIQLINS…	2016-01-15	P40	WCHA + CN	9	CN - gentamicin
Firmicutes	Clostridia	Clostridiales	Ruminococcaceae	Flavonifractor	Flavonifractor plautii	An91	97	NFHA00000000	Flavonifractor sp. An91	Flavonifractor plautii [n=1]	f__Oscillospiraceae;g__Flavonifractor;s__Flavonifractor plautii_97.1%	734	3629120	155	110	57.6	1524	TGAGAGTTTGATCCTGGCTCAGGATGAACGCTGGCGGCGTGCTTAACACATGCAAGTCGAACGGAGTGCTCATGACGGAGGATTCGTCCAACGGATTGAGTTACTTAGTGGCGGACGGGTGAGTAACGCGTGAGGAACCTGCCTCGGAGTGGGGAATAACAGCCCGAAAGGGTTGCTAATACCGCATGATGCAGTTGGGCCGCATGGCTCTGACTGCCAAAGATTTATCGCTCTGAGATGGCCTCGCGTCTGATTAGCTgGTTGGCGGGGTAACGGCCCACCAAGGCGACGATCAGTAGCCGGACTGAGAGGTTGACCGGCCACATTGGGACTGAGACACGGCCCAGACTCCTACGGGAGGCAGCAGTGGGGAATATTGGGCAATGGGCGCAAGCCTGA…	atggtcaaggacgtctacttcggcaagaccctccgcaaaagcttcgcccgccatgaagagatcctggaaatgcccaacctgctggaggtgcagaagaactcctatcagtggttcctggagacaggcctgagggaggtctttaaggatgtggcctccattaccgactatgccggtaatctggagctctccttcatcgactactccatggatgagcctcccaagtacaacgtggaggaatgcaaggcccgggacgccacgtacgccgctcctatcaaggtctgggtgcgcctgcgcaacaaagagaccgacgagatgaaggagcaggagatcttcatgggagatttccccctgatgaccaaggccggtacctttgtcatcaacggcgccgagcgcgtcatc…	MVKDVYFGKTLRKSFARHEEILEMPNLLEVQKNSYQWFLETGLREVFKDVASITDYAGNLELSFIDYSMDEPPKYNVEECKARDATYAAPIKVWVRLRNKETDEMKEQEIFMGDFPLMTKAGTFVINGAERVIVSQIVRSPGIYYSRTEDKTGNVVYATTVIPYRGAWLEYETDLSDIFYVRIDKNRKLPITCLIRAVGPKTDQEILDLFGDDPRIVATLEKDACKTYEEALLEIYRKLRPGEPPTVDSAESLLNALFFDPRRYDLSAVGRYKFNKKLAIWSRLSGQKLAMPVVDPTTGEILAEPGEVLTRERARELEAKGVNEAILDLDGGVQLKVFSNNMVDMAGFVDFDPAQCGVTEKVRFSVLQELLQNYSGEELQEAVKERIDDLIPKHIIVDD…	2016-01-15	P40	WCHA + CN	9	CN - gentamicin
Firmicutes	Clostridia	Clostridiales	Ruminococcaceae	Flavonifractor	Flavonifractor plautii	An92	98	NFGZ00000000	Flavonifractor sp. An92	Flavonifractor plautii [n=1]	f__Oscillospiraceae;g__Flavonifractor;s__Flavonifractor plautii_97.8%	7	3498453	241	60	62.13	1527	TGAGAGTTTGATCCTGGCTCAGGATGAACGCTGGCGGCGTGCTTAACACATGCAAGTCGAACGGAGTGCTCATGACgGAGtTTTCGGaCAAcGGATTGAGTTACTTAGTGGCGGACGGGTGAGTAACGCGTGAGGAACCTGCCTTGGAGTGGGGAATAACAGTTGGAAACAGCTGCTAATACCGCATAATGCAGTTGGGTCGCATGGCCCTGACTGCCAAAGATTTATCGCTCTGAGATGGCCTCGCGTCTGATTAGCTGGTTGGCGGGGTaACgGCCCACCAAGGCGACGATCAGTAGCCGGACTGAGAGGTTGGCCGGCCACATTGGGACTGAGACACGGCCCAGACTCCTACGGGAGGCAGCAGTGGGGAATATTGGGCAATGGGCGCAAGCCTGA…	atggtcacagacaggatcaaagacgtctactacggcaggacgccccggaagagtttcgcccgccaccaggagatcctggagatgcccaacctgctggaggtgcagaagcactcttatcagtggttcctggacaagggactgcgtgaggtgttcaaggatgtgtcctgcatcaccgactacgccggcaatctggagctctccttcacggattactccatggacgagccgcccaagtacaacgtggaggagtgcaaggcccgggacgccacgtacgccgctcccatcaaggtccgggtgcgcctgcgcaacaaagagaccgaggagatcaaggagcaggagatcttcatgggagatttccccatcatgactcaggccggcaccttcgtcatcaacggcgcc…	MVTDRIKDVYYGRTPRKSFARHQEILEMPNLLEVQKHSYQWFLDKGLREVFKDVSCITDYAGNLELSFTDYSMDEPPKYNVEECKARDATYAAPIKVRVRLRNKETEEIKEQEIFMGDFPIMTQAGTFVINGAERVIVSQIVRSPGIYYSRTEDKAGNVTYASTVIPYRGAWLEYETDLSDVFYVRIDKNRKLPITCLIRAVGPRTDAEIVEMFGEDPRILATLEKDTCKTYEEALLEIYRKLRPGEPPTVDSAESLLNALFFDPRRYDLSAVGRYKFNKKLAMGPRLTNQKLAMPVVDPTTGEILAEPGETLTRERAMELEAKGVNEAVVDVDGTQVRVFGNHMVDMSKFVDFDPEECGVTEKVRFTVLQELMEQFSGEDLKDAVKDHLDDLIPKHII…	2016-01-15	P40	WCHA + CN	8	CN - gentamicin
