# Supplementary material for: Whole genome sequencing and function prediction of 133 gut anaerobes isolated from chicken caecum in pure cultures
Source: BMC Genomics. 2018 Jul 31;19:561. doi: 10.1186/s12864-018-4959-4 (PMC6069880; doi:10.1186/s12864-018-4959-4)
Supplement: Supplementary file 3 — Aerobic survival of chicken gut anaerobes. (XLS 43 kb) [file 12864_2018_4959_MOESM3_ESM.xls]

## Sheet: Additional file 4
Additional file 4. Aerobic survival of chicken gut anaerobes. Numbers show log CFU/ml prior air exposition ( 0 h) and after 1, 8 and 24 hour exposition to air, i.e. time of incubation in standard 37 C incubator, and re-incubation in anaerobic chamber. In 3 strains we were unable to recover them from -80 C storage and these are marked as "not done".
Phylum	Isolate	Anaerobe ID	0 h	1 h	8 h	24 h
Actinobacteria	Collinsella intestinalis	An7	7.1	6.84	7.02	6.18
Actinobacteria	Collinsella intestinalis	An307	9.54	8.25	8.18	5.18
Actinobacteria	Collinsella intestinalis	An268	9.36	8.24	7.1	6.1
Actinobacteria	Collinsella tanakaei	An271	8.64345	8.2	8.62325	8.07918
Actinobacteria	Collinsella tanakaei	An2	7.04	7	6.48	4.6
Actinobacteria	Enorma massiliensis	An70	7.5563	7.24	6.62325	6.30103
Actinobacteria	Enorma timonensis	An5	6.60206	6.77815	6	5.07918
Actinobacteria	Gordonibacter urolithinfaciens	An234A	8.34242	8.20412	8.20412	7.60206
Actinobacteria	Gordonibacter urolithinfaciens	An230	8.4	8.4	8.24	7.18
Actinobacteria	Gordonibacter urolithinfaciens	An232A	7.48	6.87	5.4	0
Actinobacteria	Olsenella uli	An188	8	8.39	7.84	7
Actinobacteria	Olsenella uli	An285	7.7	7.18	7.3	6.48
Actinobacteria	Olsenella uli	An270	7.41497	7.47712	2.77815	0
Actinobacteria	Olsenella uli	An293	7.16	6.93	0	0
Actinobacteria	Olsenella uli	An290	8.7	8.48	8.54	0
Bacteroidetes	Alistipes onderdonkii	An90	7.18	7.18	7	7.6
Bacteroidetes	Alistipes senegalensis	An116	9.65	9.4	9.4	8.39
Bacteroidetes	Alistipes shahii	An54	3.34242	3.5563	3.20412	2.60206
Bacteroidetes	Alistipes senegalensis	An66	9.25	8.74	6.48	5.18
Bacteroidetes	Alistipes senegalensis	An31A	8.4	8	0	0
Bacteroidetes	Bacteroides clarus	An43	7.7	8	8	7.65
Bacteroidetes	Bacteroides clarus	An189	9.87	9.24	9.81	9.6
Bacteroidetes	Bacteroides dorei	An41	7.60206	7.30103	7.60206	7.60206
Bacteroidetes	Bacteroides dorei	An16	9.6	9.65	9.54	9.18
Bacteroidetes	Bacteroides ovatus	An161	8.34242	8.3	8.25527	8.34242
Bacteroidetes	Bacteroides uniformis	An67	8.65	8.7	8.47	8.42
Bacteroidetes	Bacteroides xylanisolvens	An109	7.66	7.64	7.38	7.34
Bacteroidetes	Bacteroides xylanisolvens	An107	6.66	6.79	6.53	6.25
Bacteroidetes	Bacteroides salanitronis	An19	7.4	7.18	6.78	4.65
Bacteroidetes	Bacteroides salanitronis	An269	9.5563	6.94448	6.53148	0
Bacteroidetes	Bacteroides salanitronis	An322	8.47	8	5.47	0
Bacteroidetes	Bacteroides salanitronis	An279	6.65	6.74	6.47	0
Bacteroidetes	Bacteroides salanitronis	An51A	6.54	6.54	6.78	0
Bacteroidetes	Barnesiella viscericola	An22	8.18	8.18	4.86	0
Bacteroidetes	Barnesiella viscericola	An55	8.69897	6	0	0
Bacteroidetes	Butyricimonas paravirosa	An62	8.43457	8.07918	8.07918	8.34242
Bacteroidetes	Mediterranea massiliensis	An20	7.14613	6.30103	0	0
Bacteroidetes	Muribaculum intestinale	An287	7.11	6.78	6.65	0
Bacteroidetes	Muribaculum intestinale	An289	6.20412	0	0	0
Bacteroidetes	Odoribacter splanchnicus	An45	7.73719	7.52	7.38	7.38021
Bacteroidetes	Odoribacter splanchnicus	An39	9.15	9.02	8.93	8.6
Bacteroidetes	Parabacteroides distasonis	An199	9.04139	8.98	8.96379	8.82607
Bacteroidetes	Parabacteroides johnsonii	An42	8.92	8.81	8.52	8.3
Bacteroidetes	Parabacteroides merdae	An277	6	5.25527	4.73239	0
Firmicutes/Clostridiales	Clostridium perfringens	An185	7	6.90309	6.69897	5.30103
Firmicutes/Clostridiales	Clostridium perfringens	An68	7.3	7.3	7.3	6.16
Firmicutes/Clostridiales	[Clostridium] glycyrrhizinilyticum	An76	8.88081	8.98227	5.07918	0
Firmicutes/Clostridiales	[Clostridium] glycyrrhizinilyticum	An169	5.98	5.65	0	0
Firmicutes/Clostridiales	[Clostridium] glycyrrhizinilyticum	An298	4.87	0	0	0
Firmicutes/Clostridiales	[Clostridium] lactatifermentans	An114	6	2.90309	0	0
Firmicutes/Clostridiales	[Clostridium] lactatifermentans	An75	6.41	5.4	0	0
Firmicutes/Clostridiales	[Clostridium] oroticum	An181	6.74819	6.79239	4.77815	0
Firmicutes/Clostridiales	[Clostridium] saccharolyticum	An14	7.74	7.54	6.24	0
Firmicutes/Clostridiales	[Clostridium] saccharolyticum	An168	6	6.02	0	0
Firmicutes/Clostridiales	[Clostridium] saccharolyticum	An196	4.87	0	0	0
Firmicutes/Clostridiales	[Clostridium] spiroforme	An149	9.81	9.81	9.65	9
Firmicutes/Clostridiales	[Clostridium] spiroforme	An173	7.48	7.4	7.18	6.54
Firmicutes/Clostridiales	[Clostridium] spiroforme	An15	6.7	7.18	7.18	5.18
Firmicutes/Clostridiales	[Clostridium] spiroforme	An158	8.95	7.93	7.54	6.93
Firmicutes/Clostridiales	[Clostridium] spiroforme	An26	8.77815	6.20412	0	0
Firmicutes/Clostridiales	[Eubacterium] contortum	An118	7.3	7.3	0	0
Firmicutes/Clostridiales	[Eubacterium] cylindroides	An64	7.7	7.7	7.65	6.48
Firmicutes/Clostridiales	[Eubacterium] cylindroides	An178	7.18	6.7	6.54	0
Firmicutes/Clostridiales	[Eubacterium] fissicatena	An138	6.71767	6.86	0	0
Firmicutes/Clostridiales	[Eubacterium] fissicatena	An131	6.74	6.24	0	0
Firmicutes/Clostridiales	[Eubacterium] hallii	An3	7.54	7.1	0	0
Firmicutes/Clostridiales	[Eubacterium] hallii	An11	7.18	6.18	0	0
Firmicutes/Clostridiales	Anaerofilum agile	An201	8.74	8.74	8.13	7.48
Firmicutes/Clostridiales	Anaeromassilibacillus senegalensis	An250	6.18	4.45	0	0
Firmicutes/Clostridiales	Anaeromassilibacillus senegalensis	An200	7.36	0	0	0
Firmicutes/Clostridiales	Anaeromassilibacillus senegalensis	An172	not done
Firmicutes/Clostridiales	Anaerotruncus colihominis	An175	7.3	6.87	5.74	4
Firmicutes/Clostridiales	Anaerotruncus colihominis	An251	7.3	7.26	4.74	3.9
Firmicutes/Clostridiales	Anaerotruncus colihominis	An174	6.4	6	4.54	4
Firmicutes/Clostridiales	Blautia coccoides	An46	7.65	6.74	0	0
Firmicutes/Clostridiales	Blautia producta	An81	5.87	5.1	0	0
Firmicutes/Clostridiales	Blautia schinkii	An249	7.13	3.93	0	0
Firmicutes/Clostridiales	Butyricicoccus pullicaecorum	An179	8.07918	7.77815	2.90309	0
Firmicutes/Clostridiales	Butyricicoccus pullicaecorum	An180	7.48	6.3	0	0
Firmicutes/Clostridiales	Drancourtella massiliensis	An57	7.74	7.69	6.18	0
Firmicutes/Clostridiales	Drancourtella massiliensis	An12	7.6	7.54	4.54	0
Firmicutes/Clostridiales	Drancourtella massiliensis	An210	7.90309	7	0	0
Firmicutes/Clostridiales	Drancourtella massiliensis	An177	8.23	8	0	0
Firmicutes/Clostridiales	Faecalibacterium prausnitzii	An121	9.54	9.4	7.74	5.18
Firmicutes/Clostridiales	Faecalibacterium prausnitzii	An122	6.5563	3.85	0	0
Firmicutes/Clostridiales	Faecalibacterium prausnitzii	An192	6.60206	4.07918	0	0
Firmicutes/Clostridiales	Faecalibacterium prausnitzii	An58	5.54	4.18	0	0
Firmicutes/Clostridiales	Faecalibacterium prausnitzii	An77	not done
Firmicutes/Clostridiales	Flavonifractor plautii	An248	7.57978	7.38021	5.60206	4.77815
Firmicutes/Clostridiales	Flavonifractor plautii	An112	7.7	7.33	5.4	0
Firmicutes/Clostridiales	Flavonifractor plautii	An9	8.2	7.87	0	0
Firmicutes/Clostridiales	Flavonifractor plautii	An306	8.54	6.7	0	0
Firmicutes/Clostridiales	Flavonifractor plautii	An82	6.24	6.48	0	0
Firmicutes/Clostridiales	Flavonifractor plautii	An135	7.65	6	0	0
Firmicutes/Clostridiales	Flavonifractor plautii	An10	8.41497	8.30103	0	0
Firmicutes/Clostridiales	Flavonifractor plautii	An100	7.14613	6.52	0	0
Firmicutes/Clostridiales	Flavonifractor plautii	An4	8.87	7.87	0	0
Firmicutes/Clostridiales	Flavonifractor plautii	An91	7.74	8.18	0	0
Firmicutes/Clostridiales	Flavonifractor plautii	An52	7	6.19	0	0
Firmicutes/Clostridiales	Flavonifractor plautii	An92	4.6	0	0	0
Firmicutes/Clostridiales	Gemmiger formicilis	An50	6	5	3.5563	0
Firmicutes/Clostridiales	Gemmiger formicilis	An194	7.07918	7.14613	4.77815	0
Firmicutes/Clostridiales	Gemmiger formicilis	An87	9.28	7.78	8.1	0
Firmicutes/Clostridiales	Gemmiger formicilis	An120	7.4	7.18	5.02	0
Firmicutes/Clostridiales	Massiliomicrobiota timonensis	An105	5.7	5.87	5.6	4.4
Firmicutes/Clostridiales	Massiliomicrobiota timonensis	An134	7.19	7.3	6.81	5.11
Firmicutes/Clostridiales	Massiliomicrobiota timonensis	An80	6.18	6	5.93	4.48
Firmicutes/Clostridiales	Massiliomicrobiota timonensis	An142	5.93	5.78	5.81	5
Firmicutes/Clostridiales	Massiliomicrobiota timonensis	An13	7.07918	7.07918	0	0
Firmicutes/Clostridiales	Megamonas hypermegale	An288	6.77815	6.20412	2.30103	0
Firmicutes/Clostridiales	Megasphaera elsdenii	An286	7.90309	6.60206	6.04139	0
Firmicutes/Clostridiales	Pseudoflavonifractor capillosus	An85	7.30103	6.90309	0	0
Firmicutes/Clostridiales	Pseudoflavonifractor capillosus	An187	6.87	6	4.9	0
Firmicutes/Clostridiales	Pseudoflavonifractor capillosus	An176	7.1	7.1	5.48	0
Firmicutes/Clostridiales	Pseudoflavonifractor capillosus	An44	7.35	6.48	4.87	0
Firmicutes/Clostridiales	Pseudoflavonifractor capillosus	An184	not done
Firmicutes/Lactobacillales	Enterococcus cecorum	An144	6.41	6.5	6.55	7
Firmicutes/Lactobacillales	Enterococcus cecorum	An69	7.78	7.6	7.48	7.6
Firmicutes/Lactobacillales	Lactobacillus gallinarum	An153	6.88	7	7.15	7.08
Firmicutes/Lactobacillales	Lactobacillus gallinarum	An115	5.9	5.48	5.2	5.2
Firmicutes/Lactobacillales	Lactobacillus gallinarum	An101	7.1	6.87	6.74	6.74
Firmicutes/Lactobacillales	Lactobacillus gallinarum	An119	6.18	6.3	5.92	5.7
Firmicutes/Lactobacillales	Lactobacillus gasseri	An197	7	6.91	6.7	6.26
Firmicutes/Lactobacillales	Lactobacillus reuteri	An71	6.62	7.03	6.79	6.81
Firmicutes/Lactobacillales	Lactobacillus reuteri	An166	7.48	7.38	7.2	7.2
Firmicutes/Lactobacillales	Lactobacillus salivarius	An84	7.56	7.25	7.3	7.38
Firmicutes/Lactobacillales	Lactobacillus salivarius	An63	7.62	7.48	7.3	7.38
Firmicutes/Lactobacillales	Lactobacillus salivarius	An128	8.15	8	7.9	6.9
Proteobacteria	Escherichia fergusonii	An190	8.87	8.74	8.54	8.48
Proteobacteria	Desulfovibrio desulfuricans	An276	6.77815	6.30103	4.34242	0
Elusimicrobia	Elusimicrobium minutum	An273	7	5.77815	0	0
Synergistetes	Cloacibacillus porcorum	An23	8.25527	8.41497	7.90309	7.14613
Verucomicrobia	Akkermansia muciniphila	An78	6.69897	6.76	6.70757	6.57978
