# Supplementary material for: Whole genome sequencing and function prediction of 133 gut anaerobes isolated from chicken caecum in pure cultures
Source: BMC Genomics. 2018 Jul 31;19:561. doi: 10.1186/s12864-018-4959-4 (PMC6069880; doi:10.1186/s12864-018-4959-4)
Supplement: Supplementary file 4 — List of proteins encoded by individual anaerobes. (XLSX 7930 kb) [file 12864_2018_4959_MOESM4_ESM.xlsx]

## Sheet: Additional file 5
Additional file 5. List of proteins encoded by individual anaerobes. Some isolates sometimes coded for 2 or more proteins of similar sequence and therefore assigned to the same function.
Arranging data in descending order in column B identifies genes which common and present in all bacteria colonising intestinal tract.
Changing selections in columns C to D and arranging in ascending and descending order allows for identification of genes which present only in the selected isolates. Current selections led us to the association of reductive acetogenesis mainly with genus Blautia.
Alternative use of the table is filtering according to gene names in column A.
					Elusimicrobium minutum	Akkermansia muciniphila	Cloacibacillus porcorum	Escherichia fergusonii	Desulfovibrio desulfuricans	Muribaculum intestinale	Muribaculum intestinale	Alistipes senegalensis	Alistipes onderdonkii	Alistipes senegalensis	Alistipes senegalensis	Alistipes shahii	Butyricimonas paravirosa	Odoribacter splanchnicus	Odoribacter splanchnicus	Barnesiella viscericola	Barnesiella viscericola	Parabacteroides merdae	Parabacteroides distasonis	Parabacteroides johnsonii	Mediterranea massiliensis	Bacteroides salanitronis	Bacteroides salanitronis	Bacteroides salanitronis	Bacteroides salanitronis	Bacteroides salanitronis	Bacteroides dorei	Bacteroides dorei	Bacteroides ovatus	Bacteroides xylanisolvens	Bacteroides xylanisolvens	Bacteroides uniformis	Bacteroides clarus	Bacteroides clarus	Olsenella uli	Olsenella uli	Olsenella uli	Olsenella uli	Olsenella uli	Collinsella tanakaei	Collinsella tanakaei	Collinsella intestinalis	Collinsella intestinalis	Collinsella intestinalis	Enorma massiliensis
Protein	Counts in all	Counts 1	Counts 2	Counts 3	An273	An78	An23	An190	An276	An287	An289	An31A	An90	An66	An116	An54	An62	An39	An45	An55	An22	An277	An199	An42	An20	An322	An279	An269	An19	An51A	An16	An41	An161	An107	An109	An67	An189	An43	An270	An188	An290	An285	An293	An271	An2	An307	An268	An7	An70
FIG01032466: hypothetical protein	5	0	4	1
Acetyl-CoA synthase corrinoid activation protein	6	0	4	2
Acetyl-CoA synthase corrinoid iron-sulfur protein, large subunit	6	0	4	2
Acetyl-CoA synthase corrinoid iron-sulfur protein, small subunit	6	0	4	2
CO dehydrogenase accessory protein CooC (nickel insertion)	6	0	4	2
CO dehydrogenase/acetyl-CoA synthase, acetyl-CoA synthase subunit (EC2.3.1.169)	6	0	4	2
5-methyltetrahydrofolate:corrinoid iron-sulfur protein methyltransferase	7	1	4	2
FIG01032569: hypothetical protein	6	0	4	2
FIG01032662: hypothetical protein	6	0	4	2
FIG00522754: hypothetical protein	8	0	4	4
FIG01032375: hypothetical protein	9	0	4	5
FIG01032482: hypothetical protein	10	0	4	6
Overcoming lysogenization defect protein	12	0	4	8
FIG01032527: hypothetical protein	14	0	4	10
FIG00514008: hypothetical protein	15	0	4	11
FIG00520159: hypothetical protein	15	0	4	11
probable tRNA methyltransferase( EC:2.1.1.33 )	16	0	4	12
FIG00251280: hypothetical protein	17	0	4	13
FIG00513736: hypothetical protein	17	0	4	13
FIG00517731: hypothetical protein	17	0	4	13
FIG00525182: hypothetical protein	17	0	4	13
FIG00533041: hypothetical protein	17	0	4	13
FIG01031724: hypothetical protein	17	0	4	13
FIG01032115: hypothetical protein	17	0	4	13
Carbon monoxide dehydrogenase CooS subunit (EC1.2.99.2)	7	1	4	2			1
Cys regulon transcriptional activator CysB	14	1	4	9				1
FIG00513044: hypothetical protein	17	1	4	12
Peptidoglycan-binding LysM	6	2	4	0
Ser-type protease	11	2	4	5
FIG00512886: hypothetical protein	14	2	4	8
FIG00528406: hypothetical protein	14	2	4	8
FIG01031815: hypothetical protein	15	2	4	9
FIG01031976: hypothetical protein	15	2	4	9
Re face-specific citrate synthase (EC2.3.3.3)	15	2	4	9
FIG00520355: hypothetical protein	17	2	4	11
Cell division protein FtsI [Peptidoglycan synthetase] (EC2.4.1.129) # Penicillin-binding protein 2 (PBP-2)	19	2	4	13
FIG00530205: hypothetical protein	19	2	4	13
FIG01032027: hypothetical protein	19	2	4	13
Stage V sporulation protein AA (SpoVAA)	19	2	4	13
FIG00527327: hypothetical protein	20	3	4	13
4-hydroxy-3-methylbut-2-enyl diphosphate reductase (EC1.17.1.2) / SSU ribosomal protein S1p	21	4	4	13	1
Protein hypA	21	4	4	13
Spore cortex-lytic enzyme	10	5	4	1
Uroporphyrinogen-III decarboxylase	10	5	4	1																2
Cobalt-precorrin-6y C15-methyltransferase [decarboxylating] (EC2.1.1.-)	12	5	4	3
AP4A hydrolase	13	5	4	4									1
Anaerobic sulfite reductase subunit A	12	6	4	2
Anaerobic sulfite reductase subunit B	12	6	4	2
Anaerobic sulfite reductase subunit C (EC1.8.1.-)	12	6	4	2
Spore cortex biosynthesis protein	13	6	4	3
FIG072699: hypothetical protein	21	6	4	11
Protein ecsC	12	7	4	1
FIG00520746: hypothetical protein	15	8	4	3
Aspartyl aminopeptidase (EC3.4.11.21)	15	8	4	3													1	1	1
branched-chain amino acid transporter	16	8	4	4			1
GTP-sensing transcriptional pleiotropic repressor codY	25	8	4	13			1
Cell envelope-associated transcriptional attenuator LytR-CpsA-Psr, subfamily F1 (as in PMID19099556)	17	10	4	3
Putative DHNTP pyrophosphatase	19	10	4	5																																								1	1	1	1	1	1
Lactoylglutation lyase	22	10	4	8									1
FIG039767: hypothetical protein	21	11	4	6																						1	1	1	1	1		1
spore cortex-lytic enzyme SleC	28	11	4	13
chloramphenicol acetyltransferase	18	12	4	2								1														1	1	1	1	1		1
FIG149030: hypothetical protein	19	12	4	3																						1	1	1	1	1		1
Probable Hsp20-family chaperone	22	12	4	6
FIG00516595: hypothetical protein	23	12	4	7
Prephenate dehydrogenase (EC1.3.1.12)	29	12	4	13																																								1		1	1	1
Glycosyltransferase involved in cell wall biogenesis (EC2.4.-.-)	20	13	4	3																																			1			1	1		1	2		1
Prevent host death protein, Phd antitoxin	21	13	4	4			2	1																								1
Ferric iron ABC transporter, ATP-binding protein	27	13	4	10			1															1	1	1																									1
Arginine decarboxylase (EC4.1.1.19); Lysine decarboxylase (EC4.1.1.18); Ornithine decarboxylase (EC4.1.1.17)	30	13	4	13
FIG146262: hypothetical protein	23	14	4	5
putative histidine kinase, ScnK homolog	25	15	4	6
N-Acetyl-D-glucosamine ABC transport system, permease protein 2	26	15	4	7
no significant homology	26	16	4	6
FIG00515953: hypothetical protein	27	16	4	7
ErfK/YbiS/YcfS/YnhG family protein, putative	29	16	4	9
Probable phosphotransbutyrylase	31	16	4	11																																				1		1				1
Ferric iron ABC transporter, permease protein	32	16	4	12			3																																	1			1
FIG00521570: hypothetical protein	33	16	4	13
Negative regulator of genetic competence MecA	33	16	4	13
Extracellular protein	25	17	4	4
FIG00262664: hypothetical protein	33	17	4	12
Teichoic acid translocation permease protein TagG	25	18	4	3																																				1
Alpha/beta hydrolase	31	18	4	9	1
HD domain protein	31	18	4	9		1			1
Glycogen debranching enzyme (EC3.2.1.-)	35	18	4	13				1														1					1	1	1	1
PIN domain protein	26	19	4	3			1															1			1		3		1	2											1	1	1
FIG00645215: hypothetical protein	31	19	4	8
FIG00513822: hypothetical protein	34	19	4	11
2-keto-3-deoxy-D-arabino-heptulosonate-7- phosphate synthase I alpha (EC2.5.1.54)	35	19	4	12		1		3																															1	1	1	1	1	1		1	1	1	1
Cell wall endopeptidase, family M23/M37	35	19	4	12			1	1				1	1		1	1						1		1							1	1	1	1	1	1
Nudix hydrolase family protein	26	20	4	2																		1	1	1	1	1	1	1	1	1	1	1	1	1	1	1	1	1
MunI-like protein	30	20	4	6
FIG00515792: hypothetical protein	31	20	4	7
N-Acetyl-D-glucosamine ABC transport system, sugar-binding protein	33	20	4	9	1
putative response regulator; homolog of RumR and ScnR	29	21	4	4						1	1
FIG00516512: hypothetical protein	36	21	4	11
predicted xylose isomerase	37	21	4	12																																			1				1
Flp pilus assembly protein TadB	38	21	4	13	1																																			1	1			1	1	1	1	1	1
Glucosamine-1-phosphate N-acetyltransferase (EC2.3.1.157)	38	21	4	13
mobilization protein Mob 14-3	33	22	4	7
Shikimate/quinate 5-dehydrogenase I beta (EC1.1.1.282)	36	22	4	10				1
Spore germination protein	37	22	4	11
Bis(5'-nucleosyl)-tetraphosphatase (Asymmetrical) (EC3.6.1.17)	38	22	4	12						1	1	1		1				1	1																						1
FIG011945: O-methyltransferase family protein	39	22	4	13
Protease (EC3.4.-.-)	39	22	4	13								1
FIG00527453: hypothetical protein	35	23	4	8
FIG00256662: hypothetical protein	36	23	4	9
Na(+)-linked D-alanine glycine permease	36	23	4	9			1
N-Acetyl-D-glucosamine ABC transport system, permease protein	36	23	4	9
Maltose/maltodextrin ABC transporter, permease protein MalF	37	23	4	10				1
Stage III sporulation protein AB	40	23	4	13
Alpha-N-arabinofuranosidase (EC3.2.1.55)	32	24	4	4									2					6	4			3	2	3	1	3	3	3	3	3	4	3	4	4	4	2										1	1	1
FIG00518980: hypothetical protein	39	24	4	11
ATP-dependent Clp protease, ATP-binding subunit ClpC / Negative regulator of genetic competence clcC/mecB	41	24	4	13			1
DinG family ATP-dependent helicase CPE1197	41	24	4	13																													1
Chemotaxis regulator - transmits chemoreceptor signals to flagelllar motor components CheY	41	24	4	13			1	1
FIG00527456: hypothetical protein	35	25	4	6																					1					1
Sulfur carrier protein ThiS	31	26	4	1				1														1				1	1	1	1	1	1	1	1	1	1	1	1	1	1		1			1
PAP2 family protein	32	26	4	2
BH0638 unknown conserved protein	33	26	4	3
Two component system histidine kinase (EC2.7.3.-)	36	26	4	6																							1		1	1	1	1											1
Glycerol-3-phosphate ABC transporter, periplasmic glycerol-3-phosphate-binding protein (TC 3.A.1.1.3)	41	26	4	11				1	1																																					1	1	1
Ethanolamine two-component response regulator	42	26	4	12
Myo-inositol 2-dehydrogenase (EC1.1.1.18)	32	27	4	1	1	1							2									3	5	3		2							3	3	3	2				1				1					1
Additional substrate-specific component CbiN of cobalt ECF transporter	36	27	4	5
Substrate-specific component CbiM of cobalt ECF transporter	36	27	4	5
Transmembrane component CbiQ of energizing module of cobalt ECF transporter	36	27	4	5
Ferric iron ABC transporter, iron-binding protein	37	27	4	6			2																																	1		1	1	1	1				1
ABC transporter, permease protein, putative	40	27	4	9								1		1			15																											1
putative transposon integrase; Tn916 ORF3-like	41	27	4	10
Small acid-soluble spore protein, beta-type SASP	44	27	4	13
6-phosphogluconolactonase (EC3.1.1.31)	37	28	4	5				1															1	2
ATPase component CbiO of energizing module of cobalt ECF transporter	37	28	4	5
Macrolide-efflux protein	43	28	4	11											1	1						1						1											1	1	1	1	1	2			1		1
4'-phosphopantetheinyl transferase (EC2.7.8.-)	43	28	4	11	1			1	1								1	1	1
FIG00518845: hypothetical protein	44	28	4	12
FIG017108: hypothetical protein	45	28	4	13			1																																1				1
RecU Holliday junction resolvase	45	28	4	13
Stage II sporulation protein related to metaloproteases (SpoIIQ)	36	29	4	3
FIG00524107: hypothetical protein	43	29	4	10			1		1																															1	1	1	1
2-aminoethylphosphonate:pyruvate aminotransferase (EC2.6.1.37)	44	29	4	11			1											1	1			1	1	1	1	1	1	1	1	1	1	1	1			1	1	1
3-dehydroquinate dehydratase I (EC4.2.1.10)	45	29	4	12		1		1
Hydroxymethylpyrimidine ABC transporter, ATPase component	46	29	4	13																																			1	1	1	1	1	1	1
Hydroxymethylpyrimidine ABC transporter, transmembrane component	46	29	4	13																																			1	1	1	1	1	1	1
Tyrosine recombinase XerC	46	29	4	13		4		1	1			2	2	2	1	2																														1		1	1
methylated-DNA--protein-cysteine methyltransferase	40	30	4	6			1					1	1				1	1	1						1														1	1	1	1	1	1	1	1	1		1
3'->5' exoribonuclease Bsu YhaM	47	30	4	13			1		1
FIG139598: Potential ribosomal protein	47	30	4	13
SCIFF radical SAM maturase	47	30	4	13
Aspartyl-tRNA synthetase (EC6.1.1.12) # Aspartyl-tRNA(Asn) synthetase (EC6.1.1.23)	43	31	4	8
Cobalamin synthase (EC2.7.8.26)	44	31	4	9		1		1	2								1	1	1			1	1	1	1						1	1	1			1	1	1						1
TsaC protein (YrdC-Sua5 domains) required for threonylcarbamoyladenosine t(6)A37 modification in tRNA	41	32	4	5		1	1
Bacteriocin-like protein	45	32	4	9
Tn5252, Orf23	45	32	4	9
Protein of unknown function identified by role in sporulation (SpoVG)	49	32	4	13	1
Translocation-enhancing protein TepA	49	32	4	13
truncated transcriptional regulator	42	33	4	5			1
Phosphoenolpyruvate synthase / Pyruvate phosphate dikinase	43	33	4	6								1	1	1	1	1	1	1	1	1	1	1	1	1	1	1	1	1	1	1	1	1	1	1	1	1	1	1
Indole-3-glycerol phosphate synthase (EC4.1.1.48)	45	33	4	8		2	1		1									1	1			1	1	1	1	1	1	1	1	1	1	1	1	1	1	1	1	1
Integrase, superantigen-encoding pathogenicity islands SaPI	46	33	4	9
L-arabinose isomerase (EC5.3.1.4)	48	33	4	11				1										1	1					1		1	1	1	1	1	1	1	1	1	1	1			1				1	1
Phosphonoacetaldehyde hydrolase (EC3.11.1.1)	50	33	4	13			1											1	1			1	1	1	1	1	1	1	1	1	1	1	1			1	1	1									1
Stage III sporulation protein AG	50	33	4	13
Cobalt-zinc-cadmium resistance protein CzcD	41	34	4	3						1	1	1	1	1	1	1	1	1	1	2	1	1				1	1	1	1	1			1	1	1
Dissimilatory sulfite reductase (desulfoviridin), alpha and beta subunits	45	34	4	7			1																																1	1	1	1	1	1	1			1
N-acetylmannosamine kinase (EC2.7.1.60)	46	34	4	8				1															1																	1	1	1	1	2		2	1	1
Anthranilate phosphoribosyltransferase (EC2.4.2.18)	46	34	4	8			1	1	1									1	1			1	1	1	1	1	1	1	1	1	1	1	1	1	1	1	1	1
Phosphoribosylanthranilate isomerase (EC5.3.1.24)	47	34	4	9		1	1		1									1	1			1	1	1	1	1	1	1	1	1	1	1	1	1	1	1	1	1		1
Replicative DNA helicase (EC3.6.1.-) [SA14-24]	51	34	4	13
Membrane associated histidine kinase-like ATPase	46	35	4	7																																				1							1	1
Putative enzyme	51	35	4	12				1	1																																			3
Two-component response regulator yesN	51	35	4	12																		1		1	1
FIG007421: forespore shell protein	52	35	4	13
ribosomal protein L7Ae family protein	52	35	4	13
Glutamyl-tRNA reductase (EC1.2.1.70)	43	36	4	3		1	1	1	1
Sugar/maltose fermentation stimulation protein homolog	44	36	4	4				1	1
Bifunctional PLP-dependent enzyme with beta-cystathionase and maltose regulon repressor activities	48	36	4	8																																			1	1	1	1	1	1	1	1	1	1	1
Tryptophan synthase beta chain (EC4.2.1.20)	48	36	4	8		1	1	1	1									1	1			1	1	1	1	1	1	1	1	1	1	1	1	1	1	1	1	1
Tellurite resistance protein	51	36	4	11					1
Ribose ABC transport system, permease protein RbsC (TC 3.A.1.2.1)	52	36	4	12			2	1																															3	1		1	2	2					1
Aspartate carbamoyltransferase regulatory chain (PyrI)	53	36	4	13				1		1	1						1	1	1	1	1	1	1	1	1	1	1	1	1	1	1	1	1	1	1	1	1	1
Metallo-beta-lactamase family protein, RNA-specific	53	36	4	13		1	1		1
Stage III sporulation protein AD	53	36	4	13
Stage III sporulation protein AE	53	36	4	13
Cell envelope-associated transcriptional attenuator LytR-CpsA-Psr, subfamily F2 (as in PMID19099556)	44	37	4	3																																					1				1		1
Tyrosine recombinase XerD	46	37	4	5	1		1	1	1	1	1																															1			1
Rrf2 family transcriptional regulator, group III	47	37	4	6			1		1																																1			1	4			1	1
Porphobilinogen synthase (EC4.2.1.24)	48	37	4	7		1	1	1	1
ACT-domain-containing protein, predicted allosteric regulator of homoserine dehydrogenase	50	37	4	9
Predicted membrane protein	52	37	4	11																																									1
Sporulation sigma-E factor processing peptidase (SpoIIGA)	52	37	4	11
PTS system, trehalose-specific IIB component (EC2.7.1.69) / PTS system, trehalose-specific IIC component (EC2.7.1.69)	53	37	4	12				1																																				1	1	1	1	1
ABC-type sugar transport system, permease component	53	37	4	12																																			1				1						1
Archaeal/vacuolar-type H+-ATPase subunit H	53	37	4	12
Isopentenyl-diphosphate delta-isomerase (EC5.3.3.2)	54	37	4	13				1				1	1	1	1	1	1					1	1	1	1	1	1	1	1	1			2	2	2	2	2	2						1	1			1	1
Spore maturation protein A	54	37	4	13
Phage replication protein	52	38	4	10
CAAX amino terminal protease family protein	53	38	4	11		1				1	1	1	1		1	1						1					1			1
Cobalamin biosynthesis protein CbiG	54	38	4	12			1																																					1	1
Cobalt-precorrin-3b C17-methyltransferase	54	38	4	12			1																																					1	1
Foldase protein PrsA precursor (EC5.2.1.8)	54	38	4	12	2												1	1																										1	1	1	1	1	1
Thiamine-monophosphate kinase (EC2.7.4.16)	54	38	4	12		1	1	1	1	1	1	2	2	2	2	2	1	1	1	1	1	1	1	1	1	1	1	1	1	1	1	1	1	1	1	1	1	1
Trehalose operon transcriptional repressor	54	38	4	12				1																																	1			2	1	3	3	2	1
Iron-sulfur cluster assembly scaffold protein IscU/NifU-like	55	38	4	13			1																																					1	1	1		1
Peptide chain release factor 2	55	38	4	13			1															1	1	1		1	1	1	1	1	1	1							1	2	1	1	1	1	1	1	1	1	1
Six-cysteine peptide SCIFF	55	38	4	13
Glutamate-1-semialdehyde aminotransferase (EC5.4.3.8)	46	39	4	3		1	1	1	1									1	1
ATP-utilizing enzyme of the PP-loop superfamily	52	39	4	9		1	1																																							1			1
Cobalt-precorrin-4 C11-methyltransferase (EC2.1.1.133)	55	39	4	12			1		1																																			1	1
Cobalt-precorrin-6 synthase, anaerobic	55	39	4	12			1		1																																			1	1
Cobalt-precorrin-8x methylmutase (EC5.4.1.2)	55	39	4	12			1		1																																			1	1
DUF1934 domain-containing protein	55	39	4	12
Polypeptide composition of the spore coat protein CotJC	56	39	4	13
Stage III sporulation protein D	56	39	4	13
Type II/IV secretion system ATP hydrolase TadA/VirB11/CpaF, TadA subfamily	56	39	4	13	1																																		1	1	1	1	1	1	1	1	1	1	1
Very-short-patch mismatch repair endonuclease (G-T specific)	46	40	4	2				1		1	1		1						2				1			2	1			2	2	2			1	1			1	1	1	1	1	1	1	1	1	1	1
N-acetylmannosamine-6-phosphate 2-epimerase (EC5.1.3.9)	49	40	4	5				1												1			1																	1		1	1		1	1	1		1
Proton/glutamate symport protein # Sodium/glutamate symport protein	49	40	4	5			2		2			1	1	1	1	1	1	1	1												1	1
Formate efflux transporter (TC 2.A.44 family)	52	40	4	8			1	2					1							1	1																		1	1	1	1	1	1	1				1
Tryptophan synthase alpha chain (EC4.2.1.20)	52	40	4	8		1	1	1	1									1	1			1	1	1	1	1	1	1	1	1	1	1	1	1	1	1	1	1
Porphobilinogen deaminase (EC2.5.1.61)	57	40	4	13		1	1	1	1																																							1
Stage III sporulation protein AA	57	40	4	13
Inosine-uridine preferring nucleoside hydrolase (EC3.2.2.1)	52	41	4	7				3	1						1	3							1	1										1	1		1		1	2	1	1	1	1		1	1	1
replication protein	54	41	4	9
Probable cation-transporting ATPase	55	41	4	10
Chorismate mutase I (EC5.4.99.5) / Prephenate dehydratase (EC4.2.1.51)	56	41	4	11		1	1	1	1																														1	1	1	1	1	1	1	1	1	1	1
Stage II sporulation serine phosphatase for sigma-F activation (SpoIIE)	56	41	4	11
Cytoplasmic axial filament protein CafA and Ribonuclease G (EC3.1.4.-)	57	41	4	12	1	2	1	1		1	1	1	1	1	1	1	1	1	1	1	1	1	1	1	1	1	1	1	1	1	1	1	1	1	1	1	1	1									1
Oxaloacetate decarboxylase alpha chain (EC4.1.1.3)	57	41	4	12		1						1	1	1	1	1	1	2	2	1	1		1	1									1	1	1	1	1	1						1	1	1	1	1	1
GTP pyrophosphokinase (EC2.7.6.5)	58	41	4	13
Spore maturation protein B	58	41	4	13
Stage III sporulation protein AC	58	41	4	13
NADH dehydrogenase (EC1.6.99.3)	48	42	4	2			1	1	1			1			1	1	2	2	2	1	1	1	1	2	2	1	2	2	2	2	2	2	2	2	2	2	2	2
2-amino-4-hydroxy-6- hydroxymethyldihydropteridine pyrophosphokinase (EC2.7.6.3)	50	42	4	4	1	1	1	1	1	1	1	1	1	1	1	1	1	1	1	2	2	2	1	2	2	2	2	2	2	2	2	2	2	2	2	2	2	2										1	1
Galactose/methyl galactoside ABC transport system, ATP-binding protein MglA (EC3.6.3.17)	52	42	4	6				1																															2		1			1
Sensory box histidine kinase/response regulator	53	42	4	7					1														2				1		1										2	2				1	1	1	1	1
[FeFe]-hydrogenase maturation protein HydE	54	42	4	8	1		1		1	1	1						1														1	1	1	1	1	1						1		1
Pyridoxamine 5'-phosphate oxidase-related, FMN-binding	54	42	4	8					1																1														1		1			1	1			1	1
LacX protein, plasmid	55	42	4	9																																				1	1	2		1	1	1	1	1	1
Phosphopentomutase (EC5.4.2.7)	57	42	4	11	1			1																																					1				1
Ribulokinase (EC2.7.1.16)	58	42	4	12				1					1	1	1	1		1	1					1		1	1	1	1	1	1	1	1	1	1	2			1				1	1
Sensor protein resE (EC2.7.3.-)	58	42	4	12																																			1	1	1	1	1	1	1	1	1	1	1
putative histidinol phosphatase and related hydrolases of the PHP family	59	42	4	13																1	1	1	1			1	1	1	1	1	1	1							1	1	1	1	1	1	1	1	1	1	2
NLP/P60 family protein	57	43	4	10					1												1																					1
Ferredoxin 3 fused to uncharacterized domain	58	43	4	11			1										1	1	1																										1
Acetyl-coenzyme A carboxyl transferase alpha chain (EC6.4.1.2) / Acetyl-coenzyme A carboxyl transferase beta chain (EC6.4.1.2); Propionyl-CoA carboxylase beta chain (EC6.4.1.3)	59	43	4	12	1	1	2										2	2	2			2	2	2	1	1	1	1	1	1	2	1	2	2	2	1	1	1
Catabolite repression HPr-like protein Crh	59	43	4	12		1																																	1	1	1	1	1
Beta-glucoside bgl operon antiterminator, BglG family	60	43	4	13				1																																	1			2		2	5	1
Cob(I)alamin adenosyltransferase (EC2.5.1.17)	60	43	4	13			2	1									1	1	1
DNA-directed RNA polymerase omega subunit (EC2.7.7.6)	60	43	4	13				1	1
Formiminotetrahydrofolate cyclodeaminase (EC4.3.1.4)	53	44	4	5	1		1																1	1	1						1	1	1	1	1	1	1	1	1	1	1	1	1		1	1	1	1	1
NADH pyrophosphatase (EC3.6.1.22)	56	44	4	8			1	1									1					1	1	1	1	1	1	1	1	1	1	1	1	1	1	1	1	1	1	1	1	1	1	1	1		1		1
FIG00526737: hypothetical protein	57	44	4	9			1																			1	1	1	1	1
putative rRNA methylase	57	44	4	9																					1	1	1	1	1	1	1	1	1	1	1	1	1	1	1	1	1	1	1
ATP phosphoribosyltransferase regulatory subunit (EC2.4.2.17)	57	44	4	9
N-acetylhexosamine 1-kinase	58	44	4	10		3						1	1	1	1	1	1
Cell division protein DivIC (FtsB), stabilizes FtsL against RasP cleavage	59	44	4	11	1		1	1	1								1	1	1	1	1	1	1	1	1	1	1	1	1	1	1	1	2	2	2	2	1	1	1			1
Stage IV sporulation protein	59	44	4	11
Carbamate kinase (EC2.7.2.2)	60	44	4	12			1	3									1	1	1																				1	1	1	1	1	1	3				2
Iron-dependent repressor	60	44	4	12			1																																					1	1
Probable transcriptional regulator	60	44	4	12													1	1	1	1	1		1	1							1	1	1	1	3	1	1	1	2					1		2	1
Inner membrane protein translocase component YidC, short form OxaI-like	61	44	4	13																																			1	1	1	1	1	1	1	1	1	1	1
Stage II sporulation protein D (SpoIID)	61	44	4	13	1
Dipeptide-binding ABC transporter, periplasmic substrate-binding component (TC 3.A.1.5.2)	55	45	4	6	1			1																																	1	2	1	2	2	2	2	3	1
Regulation of D-alanyl-lipoteichoic acid biosynthesis, DltR	55	45	4	6															1																				1	1	1	1	1						1
Iron-sulfur cluster-binding protein	56	45	4	7		2	3		4								1	1	1		1	2	2	2					1	1			1	1	1									1
NAD-reducing hydrogenase subunit HoxE (EC1.12.1.2)	56	45	4	7	1		1			1	1						1	1	1				1	1									1	1	1	1									1
Circadian phase modifier	58	45	4	9			1		1																																			1	1	1	1	1	1
Conserved membrane protein	61	45	4	12			1							1		1						1						1	1
Acylphosphate phosphohydrolase (EC3.6.1.7), putative	62	45	4	13				1																															1	1	1	1	1	2	1	1	1	1	1
Fe-S oxidoreductase, related to NifB/MoaA family with PDZ N-terminal domain	62	45	4	13																																			1	1	1	1	1
Fumarate hydratase class I, aerobic (EC4.2.1.2); L(+)-tartrate dehydratase alpha subunit (EC4.2.1.32)	62	45	4	13			2																1
Trehalose-6-phosphate hydrolase (EC3.2.1.93)	62	45	4	13				1																																				1	1	1	1	1	1
Uridine phosphorylase (EC2.4.2.3)	62	45	4	13	1			1
Molybdopterin biosynthesis protein MoeA	60	46	4	10			2	1	4																															1				1	1	1	1	1
Substrate-specific component FolT of folate ECF transporter	60	46	4	10
Phosphoglycerate mutase (EC5.4.2.1)	61	46	4	11			2	2					1				1	1	1				1	1							1	1	3	1	1	1	1	2	1	1	1	1	1				1	1
Predicted transcriptional regulator of pyridoxine metabolism	62	46	4	12			1
CsdL (EC-YgdL) protein of the HesA/MoeB/ThiF family, part of the CsdA-E-L sulfur transfer pathway	63	46	4	13
DUF378 domain-containing protein	63	46	4	13
Fumarate hydratase class I, aerobic (EC4.2.1.2); L(+)-tartrate dehydratase beta subunit (EC4.2.1.32)	63	46	4	13			2																1
Stage V sporulation protein T, AbrB family transcriptional regulator (SpoVT)	63	46	4	13
Sugar diacid utilization regulator SdaR	63	46	4	13			3	1																																				1
Glutamate transport ATP-binding protein	58	47	4	7				1																															1
PTS system, beta-glucoside-specific IIB component (EC2.7.1.69) / PTS system, beta-glucoside-specific IIC component / PTS system, beta-glucoside-specific IIA component	61	47	4	10																																				1		1		1	6	4	6	6	1
L-ribulose-5-phosphate 4-epimerase (EC5.1.3.4)	63	47	4	12				2										1	1					1		1	1	1	1	1	1	1	1	1	1	1			1			1	2	1
V-type ATP synthase subunit F (EC3.6.3.14)	63	47	4	12			2
SAM dependent methyltransferase	64	47	4	13						1	1	1	1	1	1	1	1
ACT domain protein	61	48	4	9			1																			1	1	1	1	1									1	1	1	1	1
Phenylacetate-coenzyme A ligase (EC6.2.1.30)	61	48	4	9			1		5			1	1									2	2	2	2	2	2	2	2	2	2	2	2	2	2	2	2	2	1	1	1	1	1
Molybdenum cofactor biosynthesis protein MoaC	63	48	4	11			1	1	1																															1		1		1	1	1	1	1
TrsE-like protein	63	48	4	11																																												1
Transcriptional repressor of the fructose operon, DeoR family	63	48	4	11		1																																	1	2	1	4	1	2					2
Endo-1,4-beta-xylanase A precursor (EC3.2.1.8)	64	48	4	12			1	1				1			1	1				1		1	2	4	4	13	16	16	18	17	3	3	9	5	6	8	4	5	1						2		1
Stage III sporulation protein AH	65	48	4	13
Cell shape-determining protein	65	49	4	12																																			1	1	1	1	1	1
FIG069887: hypothetical protein	66	49	4	13			1		1																																			1					1
NAD-reducing hydrogenase subunit HoxF (EC1.12.1.2)	59	50	4	5	1		2			1	1						1	1	1				1	1									1	1	1	1					1		1		1
Mobilization protein	60	50	4	6						1	1				1	4	2	2	2	1	1	2		2	4	3	2	4	2	6	1	3	2			1		2
Endopeptidase spore protease Gpr (EC3.4.24.78)	67	50	4	13
Spore germination protein GerKA	55	51	4	0
Dihydropteroate synthase (EC2.5.1.15)	60	51	4	5	1	1	1	2	1	1	1	1	1	1	1	1	1	1	2	1	1	1	1	1	1	1	1	1	1	1	1	1	1	1	1	1	1	1						1		1	1	1	1
Haloacid dehalogenase-like hydrolase	60	51	4	5	1					1	1	1	1	1	1	1				1	1	2	4	2	2	3	2	3	3	2	4	4	5	4	4	2	4	4			1								1
Probable M18-family aminopeptidase 1 (EC3.4.11.-)	64	51	4	9																																			1	1	1	1	1	1	1	1	1	1	1
Cobalt-precorrin-2 C20-methyltransferase (EC2.1.1.130)	67	51	4	12			1		2								1	1	1				1	1							1	1		1	1	1	1	1						1	1
Anti-sigma F factor (EC2.7.11.1)	68	51	4	13
NPQTN specific sortase B	68	51	4	13																																			1	1	2	1	2	2	3	1	2	1	2
RNA polymerase sporulation specific sigma factor SigE	68	51	4	13
RNA polymerase sporulation specific sigma factor SigF	68	51	4	13
RNA polymerase sporulation specific sigma factor SigG	68	51	4	13
RNA polymerase sporulation specific sigma factor SigK	68	51	4	13
Stage 0 sporulation two-component response regulator (Spo0A)	68	51	4	13
Stage II sporulation protein P	68	51	4	13
Stage IV sporulation protein A	68	51	4	13
Stage V sporulation protein AC (SpoVAC)	68	51	4	13
Stage V sporulation protein AD (SpoVAD)	68	51	4	13
Stage V sporulation protein AE (SpoVAE)	68	51	4	13
Branched-chain amino acid transport protein azlC	60	52	4	4			1		1																																	1		1	1	2	1	1	1
FIG001721: Predicted N6-adenine-specific DNA methylase	67	52	4	11
Dipeptide transport system permease protein DppB (TC 3.A.1.5.2)	68	52	4	12	1		1	2																															2		1	2	1	2	2	2	2	3	1
Iron-sulfur cluster regulator IscR	68	52	4	12		1	1	1	1																														1	1		1	1	1	1
Sucrose operon repressor ScrR, LacI family	68	52	4	12																																			1	1	2	1	1	2	1		1	1
Carboxyl-terminal protease (EC3.4.21.102)	69	52	4	13	1		1		1
dCMP deaminase (EC3.5.4.12)	69	52	4	13		1				1	1	1	1	1	1	1	1			1	1	1	1	1	1	1	1	1	1	1	1	1	1	1	1	1	1	1											1
Putative metal chaperone, involved in Zn homeostasis, GTPase of COG0523 family	69	52	4	13			1	1		1	1														1	1	1	1	1	1	1	1				1	1	1		1		1	1
Thiazole biosynthesis protein ThiG	60	53	4	3		1	2	1	1	1	1	1		1	1	1	1	1	1	1	1	1			1	1	1	1	1	1	1	1	1	1	1	1	1	1	1		1			1
Macrolide export ATP-binding/permease protein MacB (EC3.6.3.-)	63	53	4	6	1	2	2	1	1								1	1		1	1																		1		2	1	1		1		1
Aspartyl-tRNA(Asn) amidotransferase subunit C (EC6.3.5.6) # Glutamyl-tRNA(Gln) amidotransferase subunit C (EC6.3.5.7)	65	53	4	8		1	1		1																														1	1	1	1	1	1	1	1	1	1	1
Response regulator	65	53	4	8	2				2			1	1	1	1	1				1	1	1	1	1															1				1	2	2	1	1
Molybdenum cofactor biosynthesis protein MoaA	68	53	4	11			1	1	2															1											1					1		1		1	1	1	1	1
Transamidase GatB domain protein	68	53	4	11		1	1		1	1	1	1	1	1	1	1	1	1	1	1	1	1	1	1	1	1	1	1	1	1	1	1	1	1	1	1	1	1									1	1
Stage IV sporulation protein B	70	53	4	13			1
Stage V sporulation protein B	70	53	4	13
Teichoic acid export ATP-binding protein TagH (EC3.6.3.40)	66	54	4	8																																			1	3	2	3	5	1	2	2	2	2	2
TrsK-like protein	70	54	4	12																																												2
Sulfur carrier protein adenylyltransferase ThiF	62	55	4	3		1	1	1	2	1	1	1		1	1	1	1	1	1	1	2	1			1	1	1	1	1	1	1	2	1	1	1	1	1	1	1		1			1			1
Capsule biosynthesis protein capA	64	55	4	5						1	1	1	1	1	1	1	3	1	1	1	1		1	1	1	1					2	1	2	1	2	2	1	1	2	1		2	2			1	2	1
Two-component system response regulator	65	55	4	6		1				3	3	6	5	5	4	4	8	9	7	4	4	3	18	10	8	7	7	8	7	7	11	9	15	10	10	8	5	5						1
Oxaloacetate decarboxylase beta chain (EC4.1.1.3)	69	55	4	10	1	1	3			1	1	1	1	1	1	1	1	1	1	1	1		1	1							1	1	1	1	1	1	1	1						1	1	1	1	1	1
Adenosylcobinamide-phosphate guanylyltransferase (EC2.7.7.62)	71	55	4	12		1	1	1	2								1	1	1			1	1	1	1						1	1	2	1	1	1	1	1						1	1
Cobyrinic acid A,C-diamide synthase	71	55	4	12			1		2								1	1	1				1	1		1					1	1		1	1	1	1	1						1	1
Dipeptide transport system permease protein DppC (TC 3.A.1.5.2)	71	55	4	12				2	2																														1		2	2	1	2	3	2	2	3	1
Biotin synthase related domain containing protein	72	55	4	13													1	1	1	1	1	1	1	1	1	1	1	1	1	1	1	1	1	1	1	1	1	1		1
FIG092679: Fe-S oxidoreductase	72	55	4	13			2		1																														1	1	1	1	1	1	1	1	1	1	1
Hydrolase (HAD superfamily), YqeK	72	55	4	13	1																																		1	1	1	1	1	1	1	1	1	1	1
Hypothetical similar to thiamin biosynthesis lipoprotein ApbE	72	55	4	13			1																																					2	2	2	2	2
Site-specific recombinase	72	55	4	13												1										1																							1
Hydroxymethylpyrimidine phosphate synthase ThiC (EC4.1.99.17)	68	56	4	8			1	1	1	1	1	1					1	1	1	1	1	1	1	1	1	1	1	1	1	1	1	1	1	1	1	1	1	1	1		1			1		1	1	1	1
Nitrogen regulatory protein P-II	68	56	4	8			1	1	2													1			1	1	1	1	1	1	1	1	1	1	1	1	1	1	1	1		1	1	1	3	1	1	1	1
Cobyric acid synthase (EC6.3.5.10)	72	56	4	12			1		1								1	1	1			1	1	1	1						1	1		1	1	1	1	1						1	1
V-type ATP synthase subunit E (EC3.6.3.14)	72	56	4	12			2			1	1	1	1	1	1	1	1	1	1			1	1	1							1	1	1	1	1	1	1	1
Heptaprenyl diphosphate synthase component I (EC2.5.1.30)	73	56	4	13			1																																					1	1	1	1	1
L,L-diaminopimelate aminotransferase (EC2.6.1.83)	73	56	4	13	1	1			1											1	1	1	1	1	1	2	2	2	2	2	1	1	1	1	1	1	1	1
Late competence protein ComEA, DNA receptor	73	56	4	13			1																																1	1	1	1		1	1	1	1
Putative activity regulator of membrane protease YbbK	73	56	4	13	1		1	1	1	1	1
FIG001553: Hydrolase, HAD subfamily IIIA	72	57	4	11																																			1	1	1		1	1	1	1	1	1	1
Hydroxyethylthiazole kinase (EC2.7.1.50)	72	57	4	11		1	1	1	1								1																											1		1	1	1	1
Isocitrate dehydrogenase [NADP] (EC1.1.1.42)	72	57	4	11		1		1	2														1	1			1	1	1	1	1	1	1	1	1	1	1	1	1	1	1	1	1
Adenosylcobinamide-phosphate synthase (EC6.3.1.10)	73	57	4	12		1	1		1								1	1	1			1	1	1	1						1	1		1	1	1	1	1						1	1
capsular polysaccharide biosynthesis protein	73	57	4	12			2									1	2	1	1	2	1	1	3	2	2				1	3		1		1		1	2	1				1		1					1
Exonuclease SbcD	74	57	4	13				1	1								1	1	1				1	1			1	1	1	1	1	1	1	1	1	1
Sodium/glycine symporter GlyP	70	58	4	8	2	1	1		3														1																1	1	1	1	1	1	1	1	1
Aldehyde dehydrogenase (EC1.2.1.3)	72	58	4	10	1		1	1	1	1	1			1	1	1	1			1	1																	1								1	1	1
Xylulose kinase (EC2.7.1.17)	74	58	4	12			2	1				1										2	1	1		1	1	1	1	1	1	1	2	2	2	2	1	1	1			1	1
Alkaline shock protein	75	58	4	13			1																																							1	1	1	1
ATP-dependent nuclease, subunit B	75	58	4	13	1
HDIG domain protein	75	58	4	13	1		1		1								1			1	1	1	1	1	1	1	1	1	1	1	1	1	1	1	1	1	1	1						1	1	1	1	1	1
Mutator mutT protein (7,8-dihydro-8-oxoguanine-triphosphatase) (EC3.6.1.-)	75	58	4	13		1	1	1	2																														1	1	1	1	2	1
Periplasmic [Fe] hydrogenase large subunit (EC1.12.7.2)	75	58	4	13	1		2										1	1	1				1	1															1	1	1	1	1	1					1
D-lactate dehydrogenase (EC1.1.1.28)	68	59	4	5		1		1				1	1	1	1	1		1	1			1	1	1							1	1	1	1	1	1	1	1	1	3	2	2	2		2	1	1	1	2
Glutamate 5-kinase (EC2.7.2.11)	70	59	4	7									1	1	1	1				1	1				1												1	1
FIG009886: phosphoesterase	75	59	4	12
Nicotinate-nucleotide--dimethylbenzimidazole phosphoribosyltransferase (EC2.4.2.21)	75	59	4	12		1	1	1	2								1	1	1			1	1	1	1						1	1	1	1	1	1	1	1						1	1
Fibronectin/fibrinogen-binding protein	76	59	4	13			1		1
His repressor	76	59	4	13			1																																1	1	1	1	1	1	1	1	1	1	1
Hydroxylamine reductase (EC1.7.-.-)	76	59	4	13			1	1	1								1	1	1		1		1	1							1	1	1	1	1	1	1	1						1
LSU ribosomal protein L31p # LSU ribosomal protein L31p, zinc-dependent	76	59	4	13	1			1	1																																			1	1	1	1	1	1
L-threonine 3-O-phosphate decarboxylase (EC4.1.1.81)	76	59	4	13			1										1	1	1			1	1	1	1						1	1		1	1	1	1	1						1	1
Ribosomal large subunit pseudouridine synthase C (EC4.2.1.70)	76	59	4	13			1	1	2													1		1	1											1	1	1
GTP cyclohydrolase I (EC3.5.4.16) type 1	69	60	4	5	1			1		1	1	1	1	1	1	1	1	1	1	1	1	1	1	1	1	1	1	1	1	1	1	1	1	1	1	1	1	1	1	1	1	1	1	1	1	1	1	1	1
1-phosphofructokinase (EC2.7.1.56)	76	60	4	12				1																															3	4	3	4	4	2
COG1242: Predicted Fe-S oxidoreductase	77	60	4	13				1		1	1	1	1	1	1	1	1	1	1	1	1	1	1	1	1	1	1	1	1	1	1	1	1	1	1	1	1	1
SSU ribosomal protein S18p # SSU ribosomal protein S18p, zinc-dependent	77	60	4	13	1		1		1																														1	1	1	1	1	1	1	1	1	1	1
Substrate-specific component PanT of predicted pantothenate ECF transporter	77	61	4	12
FIG053235: Diacylglucosamine hydrolase like	78	61	4	13	1		1		1									1	1						1	1	1	1	1	1	1	1	1	1	1	1	1	1
Manganese-dependent inorganic pyrophosphatase (EC3.6.1.1)	78	61	4	13		1			1																														1	1	1	1	1	1	1	1	1	1	1
probable metal-dependent peptidase	78	61	4	13			1			1	1	1	1	1	1	1																							1	1	1	1	1	1	1				1
Serine protease, DegP/HtrA, do-like (EC3.4.21.-)	78	61	4	13																													1	1	1
Probable Co/Zn/Cd efflux system membrane fusion protein	74	62	4	8	2	3			1	1	1	3	3	2	2	4	7	8	8	3	4	2	9	6	3	1	3	3	3	3	5	5	4	2	3	3	2	2
Long-chain-fatty-acid--CoA ligase (EC6.2.1.3)	76	62	4	10	1		2	2		3	3	3	3	3	3	3	4	5	5	3	3	2	4	4	4	3	4	4	4	4	4	4	3	3	3	4	3	3		1	1	1	2
Lysophospholipase (EC3.1.1.5); Monoglyceride lipase (EC3.1.1.23); putative	76	62	4	10																																						1	1	1	1				1
Aminoacyl-histidine dipeptidase (Peptidase D) (EC3.4.13.3)	78	62	4	12			1	1		2	2	2	2	2	2	2	2	2	2	2	2	2	2	2	2	2	2	2	2	2	2	2	2	2	2	2	2	2											1
Sialic acid utilization regulator, RpiR family	78	62	4	12				2																																		1	1		2	1		1	2
Biosynthetic Aromatic amino acid aminotransferase alpha (EC2.6.1.57) # Aspartate aminotransferase (EC2.6.1.1)	79	62	4	13			1		1			1	1	1	1	1		1	1	1	1	1	1	1	1	1	1	1	1	1	1	1	1	1	1	1	1	1	1	1	1	1	1	1	1	1	1	1	1
Multiple sugar ABC transporter, ATP-binding protein	79	62	4	13				1																															2	1	1	1	2	1	1	1	1	1	2
Transcription termination factor Rho	79	62	4	13	1	2	1	1	1	1	1	1	1	1	1	1	1	1	1	1	1	1	1	1	1	1	1	1	1	1	1	1	1	1	1	1	1	1	1	1	1	1	1	1	1	1	1	1	1
Zn-dependent hydrolase (beta-lactamase superfamily)	79	62	4	13
2-iminoacetate synthase (ThiH) (EC4.1.99.19)	70	63	4	3			2	1	1	2	2	1		1	1	1	2	2	2	1	1	1			1	1	1	1	1	1	2	2	2	2	2	2	1	1	1		1	1		2
Uncharacterized secreted protein associated with spyDAC	73	63	4	6			1		1
Phosphocarrier protein of PTS system	77	63	4	10																																								1	1	1	1	1	1
Alpha-ribazole-5'-phosphate phosphatase (EC3.1.3.73)	78	63	4	11			1	1	1								1	1	1			1	1	1	1	1	1	1	1	1	2	2	1	1	1	1	1	1						1	1
Predicted transcriptional regulators	79	63	4	12			2																								1	1	2							1				2		2	2	1	2
Aluminum resistance protein	80	63	4	13
nucleotide-binding protein	80	63	4	13	1		1																																1	1	1	1	1	1	1	1	1	1	1
Peptidoglycan N-acetylglucosamine deacetylase (EC3.5.1.-)	80	63	4	13		1			1																															1	1	3	2	1		1	1	1	1
Programmed cell death toxin YdcE	80	63	4	13
Putative predicted metal-dependent hydrolase	78	64	4	10				1		1	1			1	1		1	1	1						1	1	1	1	1	1	1	1	1	1	1	1	1	1	1	1	1	1	1	1	1	1	1		1
Xaa-Pro aminopeptidase (EC3.4.11.9)	79	64	4	11		1		1	1	2	2	1	1	1	1	1	2	4	4	2	2	3	3	3	3	2	2	2	2	2	4	4	3	3	3	3	3	3
Substrate-specific component QueT (COG4708) of predicted queuosine-regulated ECF transporter	80	64	4	12			2																																1	1	1	1	1	1	1	1	1	1	1
Transcriptional regulator, DeoR family	80	64	4	12					1	1	1										1	1				1	1		1	1										1	1	2	2
Threonine dehydrogenase and related Zn-dependent dehydrogenases	79	65	4	10		1	1					1		1	2	1	1	1	1	1	1	1	1	1	1	1	1	1	1	1	1	1	1	1	1	1	1	1		1		2	2
cell surface protein	81	65	4	12			4					1	3	2	4	6	2	1	1	5	6	1	2			1		1	1				7	4	4	1	3	4					1		1	1	1		2
ABC-type multidrug transport system, ATPase component	81	65	4	12	1			1					1				17	1	1					1		1					1	1	2	1	1	1				1					1				1
peptidase, U32 family large subunit [C1]	82	65	4	13						1	1		1					1																													1
Ribosomal RNA small subunit methyltransferase D (EC2.1.1.-)	82	65	4	13																1	1																		1		1	1	1
Ribosomal small subunit pseudouridine synthase A (EC4.2.1.70)	82	65	4	13		1		1
Xanthine/uracil/thiamine/ascorbate permease family protein	75	66	4	5			1	2	2								1							1															1	1	1	1	1	1	1	1	1	1	1
Acetyltransferase (EC2.3.1.-)	79	66	4	9			1		1			1	2	1	1	1	2			1	1				1				1																1	1
5'-methylthioadenosine nucleosidase (EC3.2.2.16) # S-adenosylhomocysteine nucleosidase (EC3.2.2.9)	81	66	4	11														1	1						1	1	1	1	1	1							2	2			1	1	1	1	1	1	1	1
Transketolase, N-terminal section (EC2.2.1.1)	82	66	4	12			1			1	1							1	1												1	1				1			1	2	1	1	1	1	2	2	2	2	1
Putative tRNA-m1A22 methylase	83	66	4	13
Signal recognition particle associated protein	83	66	4	13			1
Aspartyl-tRNA(Asn) amidotransferase subunit B (EC6.3.5.6) # Glutamyl-tRNA(Gln) amidotransferase subunit B (EC6.3.5.7)	79	67	4	8	1	1	1		1													1											1						1	1	1	1	1	1	1	1	1	1	1
UDP-N-acetylglucosamine 4,6-dehydratase (EC4.2.1.-)	83	67	4	12			2						1			2	4	6	4	1	1	1	5	1	2						3	3	1		2	5	2	1			1			1			2		1
COG1939: Ribonuclease III family protein	84	67	4	13
FIG001960: FtsZ-interacting protein related to cell division	84	67	4	13
FIG01055109: hypothetical protein	84	67	4	13
HPr kinase/phosphorylase (EC2.7.1.-) (EC2.7.4.-)	84	67	4	13	1	1
Phosphoesterase, DHH family protein	84	67	4	13
DNA-cytosine methyltransferase (EC2.1.1.37)	79	68	4	7				2	2	3	2	1	2				3						1	2		1	3	1		3	1	1			1	2	1		1		2		2	1	1	1	2	1	1
2-dehydropantoate 2-reductase (EC1.1.1.169)	80	68	4	8		1	1	1	1									1	1				1	1	1	1	1	1	1	1	1	1	1	1	1	1	1	1	1	1	1	1	1	1	1	1	1	1	1
Aspartyl-tRNA(Asn) amidotransferase subunit A (EC6.3.5.6) # Glutamyl-tRNA(Gln) amidotransferase subunit A (EC6.3.5.7)	80	68	4	8	1	1	1		1																														1	1	1	1	1	1	1	1	1	1	1
Branched-chain amino acid transport system carrier protein	80	68	4	8			1	1																															1	1	1	1	1	1	1	1	1	1	1
Carbon starvation protein A	80	68	4	8		1	2	2	2	1	1	1	1	1			1	1	1	1	1	1	1	1		1	1	1	1	1	1	1	1	1	1	1	1	1	1	1	1	1		1	1	1	1	1	1
oxidoreductase of aldo/keto reductase family, subgroup 1	81	68	4	9			2		2	1	1				1	2	3							1	4		2	2	2	3	3	2				1									1	1		1	1
Glycogen biosynthesis protein GlgD, glucose-1-phosphate adenylyltransferase family	83	68	4	11																																			1	1	1	1	1	1	1	1	1	1	1
Glutamate N-acetyltransferase (EC2.3.1.35) / N-acetylglutamate synthase (EC2.3.1.1)	84	68	4	12		1			1																														1	1	1	1	1	1	1	1	1	1	1
Transketolase, C-terminal section (EC2.2.1.1)	84	68	4	12			1	1		1	1							1	1												1	1				1			1	2	1	1	1	1	2	2	2	2	1
V-type ATP synthase subunit A (EC3.6.3.14)	84	68	4	12			2			1	1	1	1	1	1	1	1	1	1			1	1	1							1	1	1	1	1	1	1	1
V-type ATP synthase subunit B (EC3.6.3.14)	84	68	4	12			2			1	1	1	1	1	1	1	1	1	1			1	1	1							1	1	1	1	1	1	1	1
V-type ATP synthase subunit C (EC3.6.3.14)	84	68	4	12			2			1	1	1	1	1	1	1	1	1	1			1	1	1							1	1	1	1	1	1	1	1
V-type ATP synthase subunit D (EC3.6.3.14)	84	68	4	12			2			1	1	1	1	1	1	1	1	1	1			1	1	1							1	1	1	1	1	1	1	1
V-type ATP synthase subunit I (EC3.6.3.14)	84	68	4	12			2			1	1	1	1	1	1	1	1	1	1			1	1	1							1	1	1	1	1	1	1	1
V-type ATP synthase subunit K (EC3.6.3.14)	84	68	4	12			2			1	1	1	1	1	1	1	1	1	1			1	1	1							1	1	1	1	1	1	1	1
50S ribosomal subunit maturation GTPase RbgA (B. subtilis YlqF)	85	68	4	13			1
ABC transporter substrate-binding protein	85	68	4	13			1		1																																			2	2	2	2	2	2
Alcohol dehydrogenase (EC1.1.1.1); Acetaldehyde dehydrogenase (EC1.2.1.10)	85	68	4	13	1		3	1	1																														2	2	2	2	2	3	3	2	2	1	2
Exonuclease SbcC	85	68	4	13				1	1								1	1	1		1		2	2			1	1	1	1	1	1	1	1	1	1							1						1
FIG007079: UPF0348 protein family	85	68	4	13			1
Acetyl-coenzyme A carboxyl transferase alpha chain (EC6.4.1.2)	76	69	4	3				1																															1					1		1	1	1	1
ABC transporter, periplasmic spermidine putrescine-binding protein PotD (TC 3.A.1.11.1)	83	69	4	10				2															1	1		1					1	1	1	1	1	1	1	1
Octaprenyl diphosphate synthase (EC2.5.1.90) / Dimethylallyltransferase (EC2.5.1.1) / (2E,6E)-farnesyl diphosphate synthase (EC2.5.1.10) / Geranylgeranyl pyrophosphate synthetase (EC2.5.1.29)	84	69	4	11			1							1				1	1	1	1	1			1	2	2	2	2	2				1			2	2
FIG002958: hypothetical protein	86	69	4	13				1									1	1	1
LSU m5C1962 methyltransferase RlmI	86	69	4	13	1	4	1	1	1	1	1	1	1	1	1	1	1	1	1	1	1	1	1	1	1	1	1	1	1	1	1	1	1	1	1	1	1	1	1	1	1	1	1
Rod shape-determining protein MreD	86	69	4	13				1	1			1	1	1	1	1	1	1	1	1	1	1	1	1	1	1	1	1	1	1	1	1	1	1	1	1	1	1	1	1	1	1	1	1	1	1	1	1	1
Permease	82	70	4	8			1			1	1	1	1	1	1	1	1	1	1																									1		1	1
Transposase	82	70	4	8				2	2	4	5		4	2	7	3	10	4	4	2	7	5	10	5	12	8	13	17	19	25	8	13	11	4	6	3	2	6						2		2	1
DNA-binding protein HBsu	85	70	4	11			1										2						1								1
ATP-dependent nuclease, subunit A	87	70	4	13	1		1					1
KH domain RNA binding protein YlqC	87	70	4	13	1		1		1																														1	1	1	1	1	1	1	1	1	1	1
NAD(FAD)-utilizing dehydrogenases	87	70	4	13	2			1		1	1	1	1	1	1	1																							1	1	1
tRNA and rRNA cytosine-C5-methylases	87	70	4	13		1				1	1	1			1	1		1	1	1	1	1	1	1	1	1	1	1	1	1	1	1	1	1	1	1	1	1
Peroxide stress regulator PerR, FUR family	86	71	4	11	1	1			1																														1	1	1	1	1	1	1				1
Imidazoleglycerol-phosphate dehydratase (EC4.2.1.19)	86	71	4	11		1			1																														1	1	1	1	1	1	1	1	1	1	1
Alkyldihydroxyacetonephosphate synthase (EC2.5.1.26)	87	71	4	12						1	1	1	1	1	1	1	1	1	1	1	1	1	1	1	1	1	1	1	1	1	1	1	1	1	1	1	1	1
Hypothetical radical SAM family enzyme, NOT coproporphyrinogen III oxidase, oxygen-independent	88	71	4	13						1	1	1	1	1	1	1	1	1	1	1	1	1	1	1	1	1	1	1	1	1		1	1	1	1		1	1										1	1
Rubredoxin	88	71	4	13	1		2		2	1	1	1	2	1	1	1	1	1	1	2	2				1	1	1	1	1	1	1	1	1	1	1	1	1	1						1	1	2	2	2	1
Adenine phosphoribosyltransferase (EC2.4.2.7)	83	72	4	7			1	1												1	1				1	1	1	1	1	1	1	1	1	1	1	1	1	1	1	1	1	1	1		1	1	1	1	1
DJ-1/YajL/PfpI superfamily, includes chaperone protein YajL (former ThiJ), parkinsonism-associated protein DJ-1, peptidases PfpI, Hsp31	83	72	4	7				1									1	1	1	1	1	1	2	1	1	1	1	1	1	1	1	1	1	1	1	1	1	1						1	1	1	1	1	1
Phosphomannomutase (EC5.4.2.8)	84	72	4	8		1	1	2		2	2	1								1																			1	1	1	2	1	1	1	1	1	1	1
UDP-glucose dehydrogenase (EC1.1.1.22)	86	72	4	10	1		1	2	2	3	3	1	1	1	1	1	7	6	7	1	1	3	8	2	3	1	6	3	4	6	2	1	2	2	3	5	5	3		2	2			2					1
Arginine/ornithine antiporter ArcD	89	72	4	13	4		5	1		1	1							1	1																									1	2	1		1	5
COG2740: Predicted nucleic-acid-binding protein implicated in transcription termination	89	72	4	13			1		1
Heat-inducible transcription repressor HrcA	89	72	4	13	1		1
Ribonuclease Z (EC3.1.26.11)	89	72	4	13	1		1	1	1	1	1	1	1	1	1	1	1	2	2	2	2	1	1	1	1	1	1	1	1	1	1	1	1	1	1	1	1	1				1		1
Beta-1,3-glucosyltransferase	87	73	4	10		3	2			1	1		2	1		2	1	1	1	1	2		3	6	1	2	4	3	4	3	5	4	1	1	3	1	3		1			1	2		2				1
ABC transporter ATP-binding protein YvcR	88	73	4	11						1	1		1									1	1	2	2	2	2	2	2	2	2	2	2	2	2	2	1	1	1	1	1	2	1	3	4	1	2	1	2
4-hydroxybenzoyl-CoA thioesterase family active site	89	73	4	12	1	1	1	2	1	1	1	2	2	1	1	1		1	1	1	1	2	1	1	2	1	2	2	2	2	3	3	3	3	3	1	1	1
FIG004454: RNA binding protein	90	73	4	13				1																																	1	1	1	1	1	1	1	1	1
Hypothetical ATP-binding protein UPF0042, contains P-loop	90	73	4	13	1			1	1																														1	1	1	1	1	1	1	1	1
Methylglyoxal synthase (EC4.2.3.3)	90	73	4	13				1				1	1	1	1	1	1	1	1	1	1		1	1						1			2	1	1	1	1	2
Neopullulanase (EC3.2.1.135)	90	73	4	13								1	1					1	1				3			1					1	1							1	1	1	1	1	2	1	2	2	2	1
Preprotein translocase subunit SecG (TC 3.A.5.1.1)	90	73	4	13	1	1		1	1									1	1				1		1	1	1	1	1	1	1	1	1	1	1	1	1	1	1
Ribonucleotide reductase transcriptional regulator NrdR	90	73	4	13		1	1	1																															1	1	1	1	1	1	1	1	1	1	1
RNA-binding protein Jag	90	73	4	13	1	1	1		1																														1	1	1	1	1				1
Uracil-DNA glycosylase, family 1	90	73	4	13				1		1	1	1	1	1	1	1	2	2	4	2	2	2	2	2	1	1	1	1	1	1	1	1	2	1	2	2	2	2
Ribosomal-protein-S18p-alanine acetyltransferase (EC2.3.1.-)	88	74	4	10	1			1	1						1	1		1	1													1	2	1	1
Sucrose-6-phosphate hydrolase (EC3.2.1.B3)	90	74	4	12																1	2		1	1		1	1	1	1	1	1	1	3	1	2	5	1	1		1	2	1		2	1	1	2	1
Glucose-1-phosphate adenylyltransferase (EC2.7.7.27)	91	74	4	13	1		1	1																															1	1	1	1	1	1	1	1	1	1	1
Glycogen synthase, ADP-glucose transglucosylase (EC2.4.1.21)	91	74	4	13	1		1	1																															1	1	1	1	1	1	1	1	1	1	1
Hypothetical radical SAM family enzyme in heat shock gene cluster, similarity with CPO of BS HemN-type	91	74	4	13	1	1	1		1																						1					1			1	1	1	1	1	1	1	1	1
RecD-like DNA helicase YrrC	91	74	4	13			1		1				2																							1										1			1
Regulatory protein recX	91	74	4	13				1														1	1	1	1	1	1	1	1	1	1	1	1	1	1	1	1	1	1	1	1	1	1						1
Threonine dehydratase (EC4.3.1.19)	91	74	4	13			1		1														1								1	1							2	2	2	2	2	2	2	1	1	1	1
Cadmium efflux system accessory protein	92	75	4	13	1		1																																1	1	1	1	1	1	1	1	1	1	1
Galactose-1-phosphate uridylyltransferase (EC2.7.7.10)	92	75	4	13	1			1																															1	1	1	1	1	1	1	1	1	1	1
Ribosomal RNA small subunit methyltransferase B (EC2.1.1.-)	92	75	4	13			1																																1		1	1	1	1					1
Oligopeptide transport system permease protein OppB (TC 3.A.1.5.1)	89	76	4	9	1	2		2	1									1	1																		1			4	4	4	4	2	5	2	5	2	2
Nicotinamidase (EC3.5.1.19)	91	76	4	11			1	1	1	1	1						1								2				2	2									1	1	1	1	1	1	1	1	1	1	1
Ribokinase (EC2.7.1.15)	91	76	4	11	1	1	1	2		1	1	2	2	1	2	2				2	1	2	3	3		1	1	1	1	1	3	2	3	4	4	2	3	2	1	3	1	1	1	1	2	1	1	1
SSU ribosomal protein S14p (S29e) # SSU ribosomal protein S14p (S29e), zinc-dependent	91	76	4	11			1		1																														1	1	1	1	1	1		1	1	1
two-component sensor histidine kinase	91	76	4	11								1					1	2	1			3	2	1	1		1	2	1	1									1	5				2	1	3	2	1	1
acetyltransferase, GNAT family	92	76	4	12		3	3						3	1			1	1	1					1	1		1	1	1	1	1										1	2	1	1		1	1	1
Spermidine Putrescine ABC transporter permease component PotB (TC 3.A.1.11.1)	92	76	4	12				2															1	1		1					1	1	1	1	1	1	1	1
FIG001802: Putative alkaline-shock protein	93	76	4	13																																			1	1	1	1	1	1	1	1	1	1	1
FIG001886: Cytoplasmic hypothetical protein	93	76	4	13			1																																1	1	1	1	1
Potassium uptake protein, integral membrane component, KtrB	93	76	4	13		1	1		1								1	2	2					1							1	1	1	1	1	1	1	1
Ribosome protection-type tetracycline resistance related proteins, group 2	93	76	4	13			1																																1	1	1	1	1	1	1	1	1	1	1
tRNA S(4)U 4-thiouridine synthase (former ThiI)	93	76	4	13																																			1	1	1	1	1	1	1	1	1	1	1
LSU ribosomal protein L33p # LSU ribosomal protein L33p, zinc-dependent	90	77	4	9					1																														1	1	1	1	1	1	1	1	1	1	1
dTDP-4-dehydrorhamnose 3,5-epimerase (EC5.1.3.13)	91	77	4	10	1		1		1	1	1	1	1	1	1	1	1	2	3	1	2	1	2	1	2	1	2	3	2	2	2	2	2	3	1	3	1	1				1	1
Potassium uptake protein TrkH	93	77	4	12	1	1	1	1		1	1	1	1	1	1	1	1	1	1	1	1	1	2	1	1	1	1	1	1	1	2	2	2	1	1	1	1	1
Retron-type RNA-directed DNA polymerase (EC2.7.7.49)	93	77	4	12					2	2	1		2	2	2	2	1	2	2		1	2	2		3		1	5	3	9	3	7	5	4	3		1	5	1		1				1
NADH-dependent butanol dehydrogenase A (EC1.1.1.-)	93	77	4	12	1	1	2								1									2	2	1	1	1	1	2	1	1	1	1	1	1	1	1	2	3		3	1	2	2	1	2	1	1
Glutamyl-tRNA synthetase (EC6.1.1.17) # Glutamyl-tRNA(Gln) synthetase (EC6.1.1.24)	94	77	4	13	1		1																																1	1	1	1	1	1	1	1	1	1	1
Putative stomatin/prohibitin-family membrane protease subunit YbbK	94	77	4	13	1		1	2	1	1	1																												1	1	1	1	1	1	1	1	1	1	1
Shikimate kinase I (EC2.7.1.71)	94	77	4	13		1		1	1			1	1	1	1	1	1			1	1	1	1	1	1	1	1	1	1	1	1	1	1	1	1	1	1	1	1	1	1	1	1	1	1	1	1	1	1
Sodium-dependent phosphate transporter	94	77	4	13	1			1		1	1						1	1	1	1	1	1	1	1	1	1					2	2	1	1	1	1	1	1
Substrate-specific component BioY of biotin ECF transporter	94	77	4	13			2																																1	2	2	1	1	1	1	1	1	1	1
transcriptional regulator, LysR family	94	77	4	13			11	1	5													1																	3	3	6	2	4	5	7	4	4	3	3
Hydrolase (HAD superfamily) in cluster with DUF1447	91	78	4	9						1	1	1	1	1	1	2	1	1	1	1	1	1	1	1	2	1	1	1	2	2	1	1	2	2	2		1	1	1	1	1	2	2		1	3	3	1	2
Hydrolase (HAD superfamily)	92	78	4	10			2			1	1						1	1	1	1	2						1									1			5	8	5	7	8	4	6	6	3	5	5
Cold shock protein CspA	93	78	4	11	1		1	2				1	2		1	1	1	1	1				1	1							1	1	1	1	1	1	1	1	1	1	1	1	1		1	1	1	1	1
L-lactate dehydrogenase (EC1.1.1.27)	93	78	4	11	1																																		1	1	1	2	2	2	1	1	2	1	1
Antiholin-like protein LrgA	95	78	4	13			1	1				1	1	1	1	1	1	1	1	1	1	1	1	1	1	1	1	1	1	1	1	1	1	1	1	1	1	1
Biotin carboxyl carrier protein of acetyl-CoA carboxylase	95	78	4	13	2			1																															1	1	1	1	1	1	1	1	2	1	1
DegV family protein	95	78	4	13																																			3	3	3	3	3	3	4	3	3	3	3
GCN5-related N-acetyltransferase	95	78	4	13		1	2		1			1	1	1	1	1	3						1	1		1	1	1	1	1	1	1	3	3	3	1	2	1		1	1		1	2		1	1
Hcp transcriptional regulator HcpR (Crp/Fnr family)	95	78	4	13			1		1			1		1	1	1	1	1	1	2	2		2	1	1	2	1	1	2	2	2	2	3	3	3	2	2	2						1	1
Hydroxyacylglutathione hydrolase (EC3.1.2.6)	95	78	4	13	1		1	1	1	1	1	1	1	1	1	1	2	2	3																				1	1	1	1	1	1	1	1	1	1	1
LrgA-associated membrane protein LrgB	95	78	4	13			1	1				1	1	1	1	1	1	1	1	1	1	1	1	1	1	1	1	1	1	1	1	1	1	1	1	1	1	1
Methyltransferase (EC2.1.1.-)	95	78	4	13		1	1	1	1			2	2	2	2	2		1		2	1	1	1	1	1	1	1	1	1	1	1	1	3	2	2	1	1	1				1	1	1			1	1
Prolyl-tRNA synthetase (EC6.1.1.15), archaeal/eukaryal type	95	78	4	13		1	1			1	1	1			1	1	1	1	1	1	1	1	1	1	1	1	1	1	1	1	1	1	1	1	1	1	1	1
Protein YicC	95	78	4	13		1	1	1	1	1	1	1	1	1	1	1	1	1	1	1	1	1	1	1	1	1	1	1	1	1	1	1	1	1	1	1	1	1
RNA polymerase sigma-70 factor, ECF subfamily	95	78	4	13		1						2	1	1	1	1	2			1	1	1	1	1			1	1	1	1									1			2	2	1	3		1	2	1
Small-conductance mechanosensitive channel	95	78	4	13	1		1			2	2	2	2	3	3	3	3	3	3	2	2	2	3	3	3	2	3	3	3	3	3	3	3	3	3	3	3	3	1			1	1				1	1
tRNA(Cytosine32)-2-thiocytidine synthetase	95	78	4	13			1	1	1								1	1	1			1	1	1	1	1	2	2	1	1	1	1	1	1	1	1	1	1
Two-component response regulator	95	78	4	13	1												1	1				2			1														1	6	1	1	1	5	2	4	6	3	2
Exopolyphosphatase (EC3.6.1.11)	87	79	4	4		1	2	1	2	1	1	1			1	1	1	1	1	1	1	1			1	1	1	1	1	1	1	1	1	1	1			1	1	1	1	1	1	1	1	1	1	1	1
COG2110, Macro domain, possibly ADP-ribose binding module	96	79	4	13			2	1		1	1		1				1	1	1				1								1	1									2	2	1	2	1		1		1
conserved domain protein	96	79	4	13	1	2	2		1	3	3	2	2	2	1	1	4	6	6	2	5	1	1	2		1		1		1		1	3	3	3	1	1	2						1	1		1
NADP-dependent malic enzyme (EC1.1.1.40)	87	80	4	3		2	1	1	1	1	1	1	1	1	1	1	1			1	1	1	1	1	1	1	1	1	1	1	1	1	1	1	1	1	1	1	1	1	1	1	1	1					1
dTDP-4-dehydrorhamnose reductase (EC1.1.1.133)	94	80	4	10	1	1	1		1	1	1	1	1	1	1	1	1	1	2	1	2	1	2	2	2	1	2	3	2	2	2	1	3	4	2	3	1	1				1	1						1
Electron transport complex protein RnfG	95	80	4	11			1	1	1	1	1	1	1	1	1	1	1	1	1	1	1	1	1	1		1	1	1	1	1	1	1	1	1	1	1	1	1						1	1	1	1	1
ABC transporter ATP-binding protein uup	97	80	4	13													1	1	1	1	1	1	1	2	1	1	1	1	1	1	2	2	2	2	2	2	2	2
Alcohol dehydrogenase (EC1.1.1.1)	97	80	4	13	2	1	7	5	4			1	1	1	1	2				1	1	1			3	2	2	2	3	5	1	1	3	2	3									4	2	1		1
DNA topoisomerase III (EC5.99.1.2)	97	80	4	13	1	1		2	1						2		1	2	2	1	4	1	2	1	2	1	1	4	4	3	1	5	4	1	1	2	1	1
NAD(FAD)-utilizing dehydrogenase, sll0175 homolog	97	80	4	13		1				1	1	1	1	1	1	1		1	1																				1	1	1	1	1	1	1	1	1	1	1
Ribosomal subunit interface protein	97	80	4	13	1		1		1																														1	1	1	1	1	1	1	1	1	1	1
S-ribosylhomocysteine lyase (EC4.4.1.21) / Autoinducer-2 production protein LuxS	97	80	4	13				1									1	1	1	1	1				1	1	1	1	1	1	1	1				1	1	1	1	1	1	1	1	1	1	1	1	1	1
UDP-galactopyranose mutase (EC5.4.99.9)	97	80	4	13	1				1														1		2	1	2	2	2	3	1	2	2	1	3		2	1	1	1	1	1	1	1	1	1	1	1	1
Glycosyl transferase, group 2 family protein	95	81	4	10	2	2			1				2		1	1	2	1	2	3	3	2	4	5	1	2	2	4	1	2	4	3	3	2	2	2	3	2	3		1		4	3	1	2	1	1	2
Electron transport complex protein RnfA	96	81	4	11			1	1	1	1	1	1	1	1	1	1	1	1	1	1	1	1	1	1		1	1	1	1	1	1	1	1	1	1	1	1	1						1	1	1	1	1
Electron transport complex protein RnfB	96	81	4	11			1	1	1	1	1	1	1	1	1	1	1	1	1	1	1	1	1	1		1	1	1	1	1	1	1	1	1	1	1	1	1	1	1		1		1	1
Electron transport complex protein RnfE	96	81	4	11			1	1	1	1	1	1	1	1	1	1	1	1	1	1	1	1	1	1		1	1	1	1	1	1	1	1	1	1	1	1	1						1	1	1	1	1
COG1496: Uncharacterized conserved protein	98	81	4	13	1	1		1	1								1	1	1	1	1	1	1	1	1	1	1	1	1	1	1	1	1	1	1	1	1	1	1	1	1	1	1	1	1	1	1	1	1
Dihydroxyacetone kinase family protein	98	81	4	13																																			1	1	1	1	1	1	1	1	1	1	1
Electron transport complex protein RnfC	98	81	4	13			1	1	1	1	1	1	1	1	1	1	1	1	1	1	1	1	1	1		1	1	1	1	1	1	1	1	1	1	1	1	1						1	1	1	1	1
Electron transport complex protein RnfD	98	81	4	13			1	1	1	1	1	1	1	1	1	1	1	1	1	1	1	1	1	1		1	1	1	1	1	1	1	1	1	1	1	1	1						1	1	1	1	1
Glutaminyl-tRNA synthetase (EC6.1.1.18)	98	81	4	13		1	1	1	1	1	1	1	1	1	1	1	1	1	1	1	1	1	1	1	1	1	1	1	1	1	1	1	1	1	1	1	1	1
Metal transporter, ZIP family	98	81	4	13	1	1	1			1	1	1	1	1	1	1	1	2	1	1	1																		1	1	1	1	1	1	1	1	1	1	1
Substrate-specific component RibU of riboflavin ECF transporter	98	81	4	13																																			1	1	1	1	1	1	1	1	1	1	1
ABC transporter, permease protein	94	82	4	8						8	8	4	4	5	4	4	6	6	7	1	1	3	3	4	5	3	5	4	3	4	4	4	3	3	3	5	2	2			1				1
ATPase component BioM of energizing module of biotin ECF transporter	97	82	4	11			2		4	1	1						5	1		1	1	1	3	1	3	3	3	3	2	3	4	3	6	7	5	2	2	3	3	1	1	8	3	3		3	1		2
Hydroxymethylpyrimidine phosphate kinase ThiD (EC2.7.4.7)	97	82	4	11			1	1	1	1	1	1		1	1	1	1			1		1	1	1	1	2	1	1	2	2	1	1	1	1	1	1	1	1	1		1			1		1	1	1	1
Citrate synthase (si) (EC2.3.3.1)	97	82	4	11		1		1															1	1			1	1	1	1	1	1	1	1	1	1	1	1	1	1	1	1	1		1	1	1	1	1
Aspartate--ammonia ligase (EC6.3.1.1)	99	82	4	13				1										1	1	1	1	1	1	1	1	1	1	1	1	1	1	1	1	1	1	1	1	1
Conserved protein	99	82	4	13	1		4		1					1			3	1	1		1		1	2	1		5	3	3	2				2			2	2	2	1	1	2		1	5	1	1	1	1
Ribosomal RNA small subunit methyltransferase E (EC2.1.1.-)	99	82	4	13	1	1	1	1	1	1	1	1	1	1	1	1	1	1	1	1	1	1	1	1	1	1	1	1	1	1	1	1	1	1	1	1	1	1
Oligopeptide transport ATP-binding protein OppF (TC 3.A.1.5.1)	97	83	4	10	1	2		2	3												1		1								1		1						2	3	3	4	3	2	4	2	4	3	1
Thymidylate synthase (EC2.1.1.45)	98	83	4	11		1		1		1	1	1	1	1	1	1	1	1	2	1	1	1	1	1	1	2	1	2	1	1	1	1	1	1	1	1	1	1	1		1	1	1	1	1	1	1	1	1
ATPase component of general energizing module of ECF transporters	100	83	4	13			2																																4	4	4	2	3	2	2	3	2	2	3
Glycyl-tRNA synthetase (EC6.1.1.14)	100	83	4	13		1				1	1	1	1	1	1	1	1	1	1	1	1	1	1	1	1	1	1	1	1	1	1	1	1	1	1	1	1	1
Phosphoenolpyruvate-protein phosphotransferase of PTS system (EC2.7.3.9)	100	83	4	13	2	1		3	1				1																										1	1	1	1	1	1	1	1	1	1	1
Septum site-determining protein MinD	100	83	4	13			1	1		1	1	1	1	1	1	1	1	1	1	1	1	1	1	1	1	1	1	1	1	1	1	1	1	1	1	1	1	1											1
Transmembrane component of general energizing module of ECF transporters	100	83	4	13			1																																3	3	4	4	4	4	2	3	2	2	1
Putrescine transport ATP-binding protein PotA (TC 3.A.1.11.1)	100	84	4	12			3	2															1	1		1					1	1	1	1	1	1	1	1		2		1	2	1	1				1
Activator of (R)-2-hydroxyglutaryl-CoA dehydratase	101	84	4	13			1		1								1		1		1	1			1		1	1	1	1			1						1	1	1	1	1	3	3	1	1	3	3
FIG002344: Hydrolase (HAD superfamily)	101	84	4	13			1		1																														1	1	1	1	1	1	1	1	1	1	1
Galactoside O-acetyltransferase (EC2.3.1.18)	101	84	4	13	1	2		2	1				2	1	1	1	2	7	6		1	3	2	3	4	1		1	1		2	1	2	1	2	1		1	2	1	1	2	1	1	1	2		1
Polysaccharide deacetylase	101	84	4	13	1	1		1	1	1	1	2	2	1	1	1				1	1	1	1	1	3	1	1	1	1	1	3	3	3	2	4	1	2	2	1					1		1	2	2	1
Ribonuclease J2 (endoribonuclease in RNA processing)	101	84	4	13			1		1																														1	1	1	1	1	1	1	1	1	1	1
Segregation and condensation protein A	101	84	4	13	1		1																																1	1	1	1	1	1	1	1	1	1	1
Segregation and condensation protein B	101	84	4	13	1		1																																1	1	1	1	1	1	1	1	1	1	1
SOS-response repressor and protease LexA (EC3.4.21.88)	101	84	4	13	2			2																															1	1	1	1	1	1	1	1	1	1	1
Uridine kinase (EC2.7.1.48)	101	84	4	13			1			1	1	1	1	1	1	1	1	1	1	1	1	1	2	1	1	2	2	2	2	2	1	1	2	2	2	2	2	2
5,10-methylenetetrahydrofolate reductase (EC1.5.1.20)	102	85	4	13		1	1	1	1			1	1	1	1	1	1	1	1	1	1	1	1	1	1	1	1	1	1	1	2	2	1	1	1	1	1	1	1	1	1	1	1	1	1	1	1	1	1
COG1272: Predicted membrane protein hemolysin III homolog	102	85	4	13			1	1															1	1							1	1	1	1	1	1	1	1	1	1	1	1	1	1	1	1	1	1	1
FIG000557: hypothetical protein co-occurring with RecR	102	85	4	13		1	1	1	1																							1							1	1	1	1	1	1	1	1	1	1	1
Flavoredoxin	102	85	4	13	2	2	3		2	1	1	3	2	5	3	3	2	2	2	2	2	2	2	3	3	3	2	2	2	4	3	3	2	1	1	2	2	2	1	2	2	2	1		1	2	1	2
Glutamine synthetase type III, GlnN (EC6.3.1.2)	102	85	4	13		2	2		2			1	1	1	1	1	1	2	2	2	2	2	3	3	2	2	2	2	2	2	2	2	2	2	2	2	2	2	1	1	1	1	1	1	1	2	2	2	1
Oligopeptide ABC transporter, periplasmic oligopeptide-binding protein OppA (TC 3.A.1.5.1)	102	85	4	13		3	1	3	2			1			1											1													2	3	2	2	3	3	5	3	4	2	2
oxidoreductase, aldo/keto reductase family	102	85	4	13		2	1	1	1				1		1	1	1	1	2			3	1	1	4	2	2	2	3	5	2	2	2						2	1	2	2	2	3	3	1	2	1	2
Thiamin pyrophosphokinase (EC2.7.6.2)	102	85	4	13	1		1			1	1							1	1				1	1							1	1	1	1	1	1								1
tRNA (cytidine(34)-2'-O)-methyltransferase (EC2.1.1.207)	102	85	4	13	1	1		1	1																														1	1	1	1	1	1	1	1	1		1
Chromate transport protein	99	86	4	9	2		7			2	2	2	2	2	2	2	2	2	2	2	2	2	2	2	2	2	2	2	2	2	2	2	4	4	4	4	4	4
Thiamin-phosphate pyrophosphorylase (EC2.5.1.3)	101	86	4	11		2	2	1	1	2	2	2		2	2	2	2			2	2	2	2	2	2	2	2	2	2	2	2	2	2	2	2	3	2	2	2		2			2		1	1	1	1
Xanthine permease	102	86	4	12			1	5									1	1	1			1	1	1	1	1	1	1	1	1	1	1	1	1	1	1	1	1	1	1	1	1	1	1	2	1	1
Alanine racemase (EC5.1.1.1)	103	86	4	13	1	2		1	1																														1	1	1	1	1	1	3	1	1	1	1
Arginine pathway regulatory protein ArgR, repressor of arg regulon	103	86	4	13				1									1	1	1	1	1	1	1	1	1	1	1	1	1	1	1	1	1	1	1	1	1	1		1	1		1	1	1	1	1	1	1
Bona fide RidA/YjgF/TdcF/RutC subgroup	103	86	4	13	1			1	1	1	1	1	1							1	1	1		1	1	1	1	1	1	1	1	1	1	1	1	1	1	1	1	2	1	2	1	2			2	1
no significant homology.	103	86	4	13	2	2	2										2	2	2	1	1	1	1	1	1	2	2	2	2	2	2	3	1	1	1	2	1	1	2	3	3	3	3	2	2	2	2	2	2
Phosphoglucosamine mutase (EC5.4.2.10)	103	86	4	13	1		1	2	1																														1	1	2	1	1	2	2	2	2	2	2
RNA binding methyltransferase FtsJ like	103	86	4	13	1	1	1		1																														1	1	1	1	1	1	1	1	1	1	1
Exodeoxyribonuclease VII small subunit (EC3.1.11.6)	97	87	4	6	1	1		1				1										1	1	1	1	1	1	1	1	1	1	1	1	1	1	1	1	1	1	1	1	1	1	1	1	1	1	1	1
3-hydroxyacyl-[acyl-carrier-protein] dehydratase, FabZ form (EC4.2.1.59)	104	87	4	13	1		1	1	1	2	2																												1	1	1	1	1	1	1	1	1	1	1
Beta-hexosaminidase (EC3.2.1.52)	104	87	4	13	3	12				3	3	4	6	8	10	7	2	4	4	8	12	11	6	9	9	1	1	1	1	1	11	11	12	14	16	8	5	4	1	1	8	1	1	1	1	1	1	1	1
Cysteine desulfurase (EC2.8.1.7)	104	87	4	13		2	2		2								1		1																				3	3	3	3	3	3	3	2	3	2	1
Homoserine dehydrogenase (EC1.1.1.3)	104	87	4	13		1	3		1			1	1	1	1	1																							1	1	1	1	1	1	1	1	1	1	1
Phosphoenolpyruvate carboxykinase [ATP] (EC4.1.1.49)	104	87	4	13	1		1	1		1	1	1	1	1	1	1	1	1	1	1	1	1	1	1	1	1	1	1	1	1	1	1	1	1	1	1	1	1	1	1	1	1	1	1	1	1	1	1	1
Transcriptional regulator, Cro/CI family	104	87	4	13						1		2	1	3	2	2	1			2	2		1	1	1	2	3	2	3	4	1	1				1			2	2	2	2	2	3		2	5		2
transcriptional regulator, Crp/Fnr family	104	87	4	13													2	2	2	1	1	1	1	1	1	1	1	1	1	1	1	1	1	1	1	1	1	1											1
Aspartyl-tRNA synthetase (EC6.1.1.12)	103	88	4	11	1	1	1	1	1	1	1	1	1	1	1	1	1	1	1	1	1	1	1	1	1	1	1	1	1	1	1	1	1	1	1	1	1	1	1	1	1	1	1	1	1	1	1	1	1
Histidinol-phosphatase (EC3.1.3.15)	104	88	4	12		1			1								1	1	1	1	1	1	1	1	2								2	2	2	2	2	2	1	2	1	2	2	2	1	2	2	2	1
ATP-dependent protease La (EC3.4.21.53) Type I	105	88	4	13	1		1	1	2	1	1	1	1	1	1	1	1	1	1	1	1	1	1	1	1	1	1	1	1	1	1	1	1	1	1	1	1	1
DNA repair protein RadA	105	88	4	13	1		1	1	1	1	1	1	1	1	1	1	1	1	1	1	1	1	1	1	1	1	1	1	1	1	1	1	1	1	1	1	2	1
membrane protein	105	88	4	13	2		1					1	1	1	1	2	1	2	2	5	4					2	1	1		1			1	2	1		2	1	1			1		1	1		2	1	2
Ribosomal protein L11 methyltransferase (EC2.1.1.-)	105	88	4	13		1	1	1	1	1	1	1	1	1	1	1	1	1	1	1	1	1	1	1	1	1	1	1	1	1	1	1	1	1	1	1	1	1
Phosphoribosyl-AMP cyclohydrolase (EC3.5.4.19) / Phosphoribosyl-ATP pyrophosphatase (EC3.6.1.31)	104	89	4	11				1					1	1	1	1	1	1	1	1	1	1	1	1	1	1	1	1	1	1	1	1	1	1	1	1	1	1	1		1	1	1
Preprotein translocase subunit YajC (TC 3.A.5.1.1)	106	89	4	13	1	1	1	1	1	1	1	1	1	1	1	1	1	1	1	1	1	1	1	1	1	1	1	1	1	1	1	1	1	1	1	1	1	1
Acyl-phosphate:glycerol-3-phosphate O-acyltransferase PlsY	107	90	4	13	1	1	1	1	1			1	1	1	1	1																							1	1	1	1	1	1	1	1	1	1	1
Cytidine deaminase (EC3.5.4.5)	107	90	4	13	1		2	1		1	1	1	1	1	1	1	1	1	1	1	1	1	1	1	1	1	1	1	1	1	1	1	1	1	1	1	1	1		1								1	1
Glutamine synthetase type I (EC6.3.1.2)	107	90	4	13	1		2	1		1	1			1			1	1	1				1	1							1	1	1	1	1	1	1	1	1	1	1	1	1	1	1	1	1	1	1
Chromosome partition protein smc	107	90	4	13	2		1										1			1	1	1							1								1		2	1	1	2	1	2	1	1	1	2	1
Ornithine carbamoyltransferase (EC2.1.3.3)	107	90	4	13		1	1	1	2	1	1						1	1	1	1	1					1	1	1	1	1	1	1							2	2	2	2	2	2	2	1	1	1	1
Phosphate:acyl-ACP acyltransferase PlsX	107	90	4	13	1	1	1	1	1			1	1	1	1	1																							1	1	1	1	1	1	1	1	1	1	1
Ribosomal silencing factor RsfA (former Iojap)	107	90	4	13								1	1	1	1	1					1	1	1	1	1	1	1	1	1		1	1	1	1	1	1	1	1	1	1	1		1	1	1	1	1	1	1
Serine/threonine protein kinase PrkC, regulator of stationary phase	107	90	4	13	2	1	1																	1			4		4	4					1				2	1	1	1	1	1	1	1	1	1	1
transcriptional regulator, XRE family	107	90	4	13			2	1				1			1	1										1					1	1	2			1		1	2	1	1	3	2	8	6	6	4	5	7
2-C-methyl-D-erythritol 4-phosphate cytidylyltransferase (EC2.7.7.60)	108	91	4	13		1	3	1	1	1	1	1	1	1	1	1	1	1	1	1	1	1	3	1	1	1	1	1	1	1	2	2	1	1	1	1	2	2	1	1	1	1	1	1	1	1	1	1	1
Fe-S OXIDOREDUCTASE (1.8.-.-)	108	91	4	13	1		1			1	1	1	1	1	1	1				1	1	1	1	1	1	1	1	1	1	1	1	1	1	1	1	1	1	1			1			1	1	1	1	1	1
MG(2+) CHELATASE FAMILY PROTEIN / ComM-related protein	108	91	4	13	1	1	1	1		1	1	1	1	1	1	1	1	1	1	1	1	1	1	1	1	1	1	1	1	1	1	1	1	1	1	1	1	1	1	1	1	1	1	1	1	1	1	1	1
ATP phosphoribosyltransferase (EC2.4.2.17)	107	92	4	11		1		1	1				1	1	1	1	1	1	1	1	1	1	1	1	1	1	1	1	1	1	1	1	1	1	1	1	1	1	1	1	1	1	1	1	1	1	1	1	1
Glycerol kinase (EC2.7.1.30)	109	92	4	13	1			1	1			1	1	1	1	1	1	1	1				1	1							1	1				1				1		1	1	1	1	2	2	2	1
NADP-specific glutamate dehydrogenase (EC1.4.1.4)	109	92	4	13	1	1		1	1	1	1	1	2	2	2	2	1	2	2	2	2	1																	1	1	1	1	1	1	1	1	1	1	1
A/G-specific adenine glycosylase (EC3.2.2.-)	110	93	4	13	1	1		2	1			1	1	1	1	1	2	1	1	1	1	1	1	1	1	1	1	1	1	1	1	1	1	1	1	1	1	1	1	1	1	1	1	1	1	1	1	1	1
Arsenate reductase (EC1.20.4.1)	110	93	4	13		1	1	2				1					1			1	1			2							1	1	2	2	2	1	1	1	1	1	1	2	2	2	1	1	2	1	1
Competence protein F homolog, phosphoribosyltransferase domain; protein YhgH required for utilization of DNA as sole source of carbon and energy	110	93	4	13	1	1	1	1		1	1	1	1	1	1	1	1	1	1	1	1	1	1	1	1	1	1	1	1	1	1	1	1	1	1	1	1	1	1	1	1	1	1	1	1	1			1
Dihydrofolate synthase (EC6.3.2.12) # Folylpolyglutamate synthase (EC6.3.2.17)	110	93	4	13	1	1	1	1	1	1	1	1		1	1	1		1	1	1	1	1	1	1	1	1	1	1	1	1			1	1	1	1	1	1	1	1	1	1	1	1	1	1	1	1
N-acetylglucosamine-6-phosphate deacetylase (EC3.5.1.25)	110	93	4	13	1	1		1						1								2	3	2	2						2	2	3	3	3		3	2	1	1	1	2	2	1	1	2	2	2	2
Putative Holliday junction resolvase YqgF	110	93	4	13				1		1	1						1	1	1	1	1	1	1	1	1	1	1	1	1	1	1	1	1	1	1	1	1	1	1	1	1	1	1				1		1
Pyruvate formate-lyase (EC2.3.1.54)	110	93	4	13		1	2	4	5				3	1	1	1		1	1				3	2		1	1	1	1	1	2	2	1	1	1	1	1	1	2	3	2	4	4	6	4	2	2	2	2
Pyruvate formate-lyase activating enzyme (EC1.97.1.4)	110	93	4	13		1	2	3	5				3	1	1	1		1	1				3	2		1	1	1	2	1	2	2	2	2	2	1	2	1	1	1	1	3	3	4	3	1	1	1	1
Transcription accessory protein (S1 RNA-binding domain)	110	93	4	13				1		1	1		1	1	1	1	1	1	1	1	1		1	1	1	1	1	1	1	1			1	1	1	1	1	1		1	1	1	1	1	1	1	1	1	1
RNA polymerase sigma-54 factor RpoN	110	94	4	12	1	1	2	1	1	1	1	1	1	1	1	1	1	1	1	2	2	1	1	1	1	1	1	1	1	1	3	2	2	1	2	2	1	1	1	1	1	1	1			1	1
ABC transporter permease protein	111	94	4	13	1		2			2	2		2				1					2	3	2	5	2	2	2	2	2	4	4	4	3	3	5	4	4	2	4	1	2	2	6	5	4	3	2	5
Cell division protein MraZ	111	94	4	13		1	1	1	1	1	1						1	1	1						1						1	1	1	1	1	1	1	1	1	1	1	1	1	1	1	1	1	1	1
Glycerate kinase (EC2.7.1.31)	111	94	4	13	1			2		1	1						1	1	1	2	1	1	2	1	2	1	3	3	1	1	1	1	4	3	4	1	2	3	1	1	1	1	1	1	1	1	1	1	1
Ribosomal protein S12p Asp88 (E. coli) methylthiotransferase	111	94	4	13	1	1	1	1	1	1	1	1	1	1	1	1	1	1	1	1	1	1	1	1	1	1	1	1	1	1	1	1	1	1	1	1	1	1	1	1	1	1	1	1	1	1	1	1	1
tRNA (adenine37-N(6))-methyltransferase TrmN6 (EC2.1.1.223)	111	94	4	13			1	1	1	1	1	1	1	1	1	1	1	1	1	1	1	1	1	1		1	1	1	1	1	1	1	1	1	1	1	1	1
dTDP-glucose 4,6-dehydratase (EC4.2.1.46)	110	95	4	11	2	2	4	1	1	2	2	2	2	1	1	1	5	4	4	1	3	1	5	2	2	2	3	4	4	3	5	3	3	3	3	4	2	2	1	1	2	1	1	2	2	1	1	1	1
Acetylornithine aminotransferase (EC2.6.1.11)	111	95	4	12		1	1		1			2	2	2	2	2	1	1	1	1	1	1	1	1	2	2	1	1	2	2	1	1	1	1	1	1	1	1	1	1	1	1	1	1	1	1	1	1	1
Transporter	111	95	4	12	1	1	7		2	2	2	2	1	2	2	2	1	2	2	2	4	1	1	1	1			1	1	1	3	3	2	1	1	1	1	1							1	1
Deoxyribose-phosphate aldolase (EC4.1.2.4)	112	95	4	13	1		1	1		1	1	1	1	1	1	1	1	1	1	1	1	1	1	1	1	1	1	1	1	1	1	1	2	2	2	1	1	1	1	2		1	1		1				3
Fe-S oxidoreductase	112	95	4	13			3		7	2	2		1	1	2	1	2	1	1	1	1	2	2	2	4	2	4	4	3	5	1	1	2	2	2	3	2	2	2	2	1	2	2	1	2	2	2	2	3
Ketol-acid reductoisomerase (EC1.1.1.86)	112	95	4	13		1	1	1	1				1	1	1	1		1	1	1	1	1	2	2	1	1	1	1	1	1	2	2	2	2	2	2	1	1	1	1	1	1	1	1	1	1	1	1	1
Low molecular weight protein tyrosine phosphatase (EC3.1.3.48)	112	95	4	13		1	1			1	1	1	1	1	1	1	1	1	1	1	1		1	1	1	1	1	1	1	1	1	1	1	1	1	1	1	1	1	1	1	1	1	1	1				1
NAD(P)HX epimerase / NAD(P)HX dehydratase	112	95	4	13	1	1	1	1	1	1	1						1	1	1	1	1	1	1	1	1	1	1	1	1	1	1	1	1	1	1	1	1	1	1	1	1	1	1	1	1	1	1	1	1
Protein serine/threonine phosphatase PrpC, regulation of stationary phase	112	95	4	13	1					1	1										2	1	1	2			1		1	1		1			1	1			1	1	1	1	1	1	1	1	1	1	2
LSU ribosomal protein L30p (L7e)	110	96	4	10			1	1		1	1	1	1	1	1	1	1	1	1	1	1	1	1	1	1		1		1		1	1			1				1	1	1	1	1	1	1	1	1	1	1
ATP synthase F0 sector subunit a	111	96	4	11					1	1	1				1	1	1	1	1	1	1	1	1	1	1	1	1	1	1	1	1	1	2	2	2	1	1	1	1	1	1	1	1	1	1	1	1	1	1
Histidinol-phosphate aminotransferase (EC2.6.1.9)	111	96	4	11				1					1	1	1	1	2	2	2	1	1	1	1	1	1	1	1	1	1	1	1	1	2	2	2	2	1	1	1	1	1	1	1	1	1	1	1	1	1
Acetylglutamate kinase (EC2.7.2.8)	112	96	4	12		1		1	1			1	1	1	1	1	1	1	1	1	1	1	1	1	1	1	1	1	1	1	1	1	1	1	1	1	1	1	1	1	1	1	1	1	1	1	1	1	1
4-alpha-glucanotransferase (amylomaltase) (EC2.4.1.25)	113	96	4	13	2	1	1	1		1	1	1	1		1	1				1	1	1	1	1	1	2	2	2	2	2	1	1	1	1	1	1	1	1	3	2	1	2	3	1	1	2	2	2	3
Cardiolipin synthetase (EC2.7.8.-)	113	96	4	13	2	1	1	3	1	1	1	1	2	1	1	1	1	1	1	1	1	1	1	1	2	2	2	2	2	2	2	2	2	2	2	2	2	2
Dihydroxy-acid dehydratase (EC4.2.1.9)	113	96	4	13		1	4	1	1				1	1	1	1		1	1	1	1	1	2	1	1	1	1	1	1	1	1	1	1	1	1	1	1	1	1	2	2	1	2	2	1	1	1	1	1
Pyruvate,phosphate dikinase (EC2.7.9.1)	113	96	4	13	1	1	1			1	1	1	1	1	1	1	1	1	1	1	1	1	1	1	1	1	1	1	1	1	1	1	1	1	1	1	1	1	1	1	1	1	1	1					1
Redox-sensitive transcriptional regulator (AT-rich DNA-binding protein)	113	96	4	13	1		2		1			1	1	1	1	1	1	1	1	1	1	1	1	1		1	1	1	1	1	1	1	1	1	1	1	1	1
Ribosome small subunit-stimulated GTPase EngC	113	96	4	13				1		1	1	1	1	1	1	1	1	1	1	1	1	1	1	1	1	1	1	1	1	1	1	1	1	1	1	1	1	1
Glucose-1-phosphate thymidylyltransferase (EC2.7.7.24)	111	97	4	10	2	1	1	3		1	1	1	1	1	1	1	2	3	4	2	3	1	2	1	1	2	2	4	3	2	2	1	2	3	1	3	2	2	1	3	1	1	1	1	1	1	1	1	1
Osmosensitive K+ channel histidine kinase KdpD (EC2.7.3.-)	112	97	4	11	1	2		1					1				2	1	1	1	1		1	1	2	2	2	2	2	2	2	2	3	2	2	3	3	3	1	2	2	2	3			1			1
5-methyltetrahydrofolate--homocysteine methyltransferase (EC2.1.1.13)	114	97	4	13		1	3	1	2			1	1	1	1	1	1	1	1	1	1	2	2	1	2	2	2	2	2	2	2	2	2	2	2	3	2	2	1	1	1	1	1	2	2	2	2	2	2
Diaminopimelate epimerase (EC5.1.1.7)	114	97	4	13	1	1	1	1	2	1	1	1	1	1	1	1		1	1	1	1	1	1	1	1	1	1	1	1	1	1	1	1	1	1	1	1	1
DNA-binding response regulator	114	97	4	13			1			1	1	1	1	1	1	1	2	2	2	1	1	1	2	2	1	1	2	2	2	2	2	1	1	1	1	1	1	1	2	1	3	3	3	2	4	1	1	2	3
Endonuclease IV (EC3.1.21.2)	114	97	4	13	1	1	1	1				1	1	1	1	1	1	1	1	1	1	1	1	1							1	1	1	1	1	1	1	1	1	1	1	1	1	1	1	1	1	1	1
FIG146085: 3'-to-5' oligoribonuclease A, Bacillus type	114	97	4	13	1	1	1		1	1	1	1	1	1	1	1	1	1	1	1	1																		1	1	1	1	1	1	1	1	1	1	1
Xanthine phosphoribosyltransferase (EC2.4.2.22)	114	97	4	13													1					1	1	1	1	1	1	1	1	1	1	1	1	1	1	1	1	1	1	1	1	1	1	1	1	1	1		1
Histidinol dehydrogenase (EC1.1.1.23)	113	98	4	11		1		1	1				1	1	1	1	1	1	1	1	1	1	1	1	1	1	1	1	1	1	1	1	1	1	1	1	1	1	1	1	1	1	1	1	1	1	1	1	1
Phosphoribosylformimino-5-aminoimidazole carboxamide ribotide isomerase (EC5.3.1.16)	113	98	4	11		1		1	1				1	1	1	1	1	1	1	1	1	1	1	1	1	1	1	1	1	1	1	1	1	1	1	1	1	1	1	1	1	1	1	1	1	1	1	1	1
Glutamate synthase [NADPH] small chain (EC1.4.1.13)	114	98	4	12	1		1	4	2								1	1	1	3	3	2	2	2	2	3	3	3	3	3	2	2	2	2	2	2	2	2	4	4	4	5	4	5	3	2	2	2	2
N-acetyl-gamma-glutamyl-phosphate reductase (EC1.2.1.38)	114	98	4	12		1	1	1	1			1	1	1	1	1	1	1	1	1	1	1	1	1	1	1	1	1	1	1	1	1	1	1	1	1	1	1	1	1	1	1	1	1	1	1	1	1	1
2,3-bisphosphoglycerate-independent phosphoglycerate mutase (EC5.4.2.1)	115	98	4	13	1	1		1	1	1	1	1	1	1	1	1	1	1	1	1	1	1	1	1	1	1	1	1	1	1	1	1	1	1	1	1	1	1						1	1	1	1	1	1
3-isopropylmalate dehydrogenase (EC1.1.1.85)	115	98	4	13		1		1	1				1	1	1	1		1	1	1	1	1	1	1	1	1	1	1	1	1	1	1	1	1	1	1	1	1	1	1	1	1	1	2	1	1	1	1	1
Acetolactate synthase large subunit (EC2.2.1.6)	115	98	4	13		1	1	3	1				1	1	1	1		1	1	1	1	2	1	1	1	1	2	2	2	2	1	1	1	1	1	1	1	1	2	1	1	1	1	1	1	1	1	1	1
Acetolactate synthase small subunit (EC2.2.1.6)	115	98	4	13		1	1	4	1				1	1	1	1		1	1	1	1	1	1	1	1	1	1	1	1	1	1	1	1	1	1	1	1	1	1	1	1	1	1	1	1	1	1	1	1
CDP-diacylglycerol--glycerol-3-phosphate 3-phosphatidyltransferase (EC2.7.8.5)	115	98	4	13	1	1	1	1	1													1		1		1	1	1	1	1			2	2	2	1	1	1	2	2	2	2	2	2	2	2	2	2	2
Deoxyguanosinetriphosphate triphosphohydrolase (EC3.1.5.1)	115	98	4	13	1		1										1	1	1	1	1	1		1	2	1	1	1	1	1	2	2	2	2	2	2	2	2	2	2	2	2	2	1	1	1	1	1	1
Dihydroorotate dehydrogenase electron transfer subunit (EC1.3.3.1)	115	98	4	13			1		2			1	1	1	1	1	1	1	1	1	1	1	1	1	1	1	1	1	1	1	1	1	1	1	1	1	1	1	1	1	1	1	1	1	1	1	1	1	1
Homoserine O-succinyltransferase (EC2.3.1.46)	115	98	4	13				1	1											1	1	1	1	1	1	1	1	1	1	1	1	1	1	1	1	1	1	1	1	1	1	1	1	1	1	1	1	1	1
O-acetylhomoserine sulfhydrylase (EC2.5.1.49) / O-succinylhomoserine sulfhydrylase (EC2.5.1.48)	115	98	4	13		2	2		1			1	1	1	1	1				1	1	1	2	2	2	1	2	2	2	2	2	2	3	2	2	2	2	2	1	1	1	1	1	1	1	2	1	1	2
Recombination inhibitory protein MutS2	115	98	4	13			1		1	2	2	1	1	1	1	1	2	2	2	1	1	1	1	1	1	1	1	1	1	1	1	1	1	1	1	1	1	1
Magnesium and cobalt transport protein CorA	113	99	4	10	1	1	1	1		1	1	1	1	1	1	1	2	2	2	1	1		2	1	1	1	2	2	2	2	2	2	2	2	2	1	1	1	2	1	1	2	2	1	1	1	2	1	2
UPF0246 protein YaaA	114	99	4	11				1				1	1	1	1	1	1	2	2	1	1		1	1	1	1	1	1	1	1	1	1	1	1	1	1	1	1	1	1	1	1	1	1	1	1	1	1	1
LSU ribosomal protein L35p	115	99	4	12	1	1	1	1	1	1	1	1	1	1	1	1	1			1	1	1										1							1	1	1	1	1	1	1	1	1	1	1
Imidazole glycerol phosphate synthase amidotransferase subunit (EC2.4.2.-)	115	99	4	12		1	1	1	1				1	1	1	1	1	1	1	1	1	1	1	1	1	1	1	1	1	1	1	1	1	1	1	1	1	1	1	1	1	1	1	1	1	1	1	1	1
Imidazole glycerol phosphate synthase cyclase subunit (EC4.1.3.-)	115	99	4	12		1	2	1	1				1	1	1	1	1	1	1	1	1	1	1	1	1	1	1	1	1	1	1	1	1	1	1	1	1	1	1	1	1	1	1	1	1	1	1	1	1
2-isopropylmalate synthase (EC2.3.3.13)	116	99	4	13		4	1	1	1				1	1	1	1		1	1	1	1	1	1	1	1	1	1	1	1	1	1	1	1	1	1	1	1	1	1	1	1	1	1	1	1	1	1	1	1
3-isopropylmalate dehydratase small subunit (EC4.2.1.33)	116	99	4	13		1	2	1	1				1	1	1	1		1	1	1	1	1	1	1	1	1	1	1	1	1	1	1	1	1	1	1	1	1	1	1	1	1	1	1	1	1	1	1	1
Diadenylate cyclase spyDAC; Bacterial checkpoint controller DisA with nucleotide-binding domain	116	99	4	13		1	1		1	1	1	1	1	1	1	1	1	1	1	1	1	1	1	1	1	1	1	1	1	1	1	1	1	1	1	1	1	1
DNA polymerase IV (EC2.7.7.7)	116	99	4	13	1	1		1				1		1	1	1	1	1	1	1	1	1	1	1	1	1	1	1	1	1	1	1	1	1	1	1	1	1	2	2	1	2	1	2	2	2	2	2	2
Enoyl-[acyl-carrier-protein] reductase [FMN] (EC1.3.1.9)	116	99	4	13			2		1	1	1	2	2				2	2	2			1	2	2	1	1	1	1	1	1	1	1	2	2	2	1	1	1	1	1	1	1	1	1	1	1	1	1	1
Multimodular transpeptidase-transglycosylase (EC2.4.1.129) (EC3.4.-.-)	116	99	4	13	2	3	2	2	2			1	2				2	2	2			1	1	1	1								2	2	2				1	2	1	2	1	2	2	1	1	1	1
NAD synthetase (EC6.3.1.5) / Glutamine amidotransferase chain of NAD synthetase	116	99	4	13	2	2			2	1	1	2	2	2	2	2	1	1	1	1	1	1	1	1	1	1	1	1	1	1	1	1	1	1	1	1	1	1	2	2	2	2	2	1	1	1	1	1	1
Transcriptional regulator, MerR family	116	99	4	13	2	3	6		3													1	1	1	1	1	1	1	1	1	1	1	1	1	1	2	1	1			1			3	2	1	1	1	2
Transcriptional regulator, PadR family	116	99	4	13				1		1	1	1	1	1	1	1	1	1	1	1	1	1	1	1		1	1	1	1	1	1	1	1	1	1	1	1	1	1	2	2	1	1	2	2	2	2	2	2
Iron-sulfur flavoprotein	116	100	4	12	2		9		7	2	2	3	2	2	5	2	3	2	3	3	3	6	1		4	2	4	4	4	7	1	1	2	1	1	2	1	1	2	3	1	3	3	2	4	1	1	1	1
Type I restriction-modification system, DNA-methyltransferase subunit M (EC2.1.1.72)	116	100	4	12	1	1	3	2	1	1	1	1	1	4	1	1		1	1	1	3		3	4	2	2		2	2	1	5	2		3	2	2			1	1				1		1	2		1
3-isopropylmalate dehydratase large subunit (EC4.2.1.33)	117	100	4	13		1	2	1	1				1	1	1	1	1	2	2	1	1	1	1	1	1	1	1	1	1	1	1	1	1	1	1	1	1	1	1	1	1	1	1	1	1	1	1	1	1
Dihydrofolate reductase (EC1.5.1.3)	117	100	4	13		1		1		1	1	1	1	1	1	1	1	1	2	1	1	1	1	1	1	1	1	1	1	1	1	2	1	1	1	1	1	2	1	1	1	1	1	1	1	1	1	1	1
Pantothenate kinase type III, CoaX-like (EC2.7.1.33)	117	100	4	13		1	1		1	1	1	1	1	1	1	1	1	1	1	1	1		1	1		1	1	1	1	1	1	1	1	1	1	1	1	1	2	2	2	2	2	2	2	2	2	2	2
putative membrane protein	117	101	4	12	4	3	4	21	7			1	3	2	1	1	2	1	1	2	2	2	3	3	2	4	2	3	4	4	3	3	7	5	5	4	2	2	1			1			1		1	1
Serine acetyltransferase (EC2.3.1.30)	117	101	4	12	1	1	1	1	1			1		1	1	2	1			1	1	2	2	2	1	1	1	2	1	1	2	1	3	2	1	2	1	2	1	1	2	1	1	1	1	1	1	1	2
2-C-methyl-D-erythritol 2,4-cyclodiphosphate synthase (EC4.6.1.12)	118	101	4	13		1	1	1		1	1	1	1	1	1	1	1	1	1	1	1	1	1	1	1	1	1	1	1	1	1	1	1	1	1	1	1	1	1	1	1	1	1	1	1	1	1	1	1
Biotin carboxylase of acetyl-CoA carboxylase (EC6.3.4.14)	118	101	4	13	1			1	1								1	1	1			1	1	1	1	1	1	1	1	1	1	1	2	2	2	1	1	1	1	1	1	1	1	1	2	2	2	2	1
DNA mismatch repair protein MutL	118	101	4	13	1	1	1	1	1	1	1	1	1	1	1	1	1	1	1	1	1	1	1	1	1	1	1	1	1	1	1	1	1	1	1	1	1	1
DNA mismatch repair protein MutS	118	101	4	13	1	1	1	1	1	1	1	1	1	1	1	1	1	2	2	1	2	3	2	1	2	1	2	4	4	2	3	1	2	2	1	1	2	2
DNA repair protein RadC	118	101	4	13	1	1	1	2		2	2	1	1	1	1	1	5	2	2	1	1	3	1	2	1	1	2	2	3	2	2	3	2	2	1	3	3	2									1
Glutamate synthase [NADPH] large chain (EC1.4.1.13)	118	101	4	13	3	2	3	1	2	2	2	4	3	3	4	4	3	2	2	2	3	4	4	5	4	5	4	5	5	5	6	7	5	6	6	5	7	6	1	1	1	1	1	1	2	1	1	1	1
GTPase and tRNA-U34 5-formylation enzyme TrmE	118	101	4	13	1	1	1	1	1	1	1	1	1	1	1	1	1	1	1	1	1	1	1	1	1	1	1	1	1	1	1	1	1	1	1	1	1	1
Phosphoribosylformylglycinamidine synthase, synthetase subunit (EC6.3.5.3) / Phosphoribosylformylglycinamidine synthase, glutamine amidotransferase subunit (EC6.3.5.3)	118	101	4	13			1	1		2	2	1	1	1	1	1	1	1	1	1	1	1	1	1	1	1	1	1	1	1	1	1	1	1	1	1	1	1	1	1	1	1	1	1	1	1	1	1	1
Translation elongation factor G-related protein	118	101	4	13			1		1	1	1	1	1	1	1	1	1	1	1	1	1	1	1	1	1	1	1	1	1	1	1	1	1	1	1	1	1	1	1	1	1	1	1	1	1	1	1	1	1
tRNA uridine 5-carboxymethylaminomethyl modification enzyme GidA	118	101	4	13	1	1	1	1	1	1	1	1	1	1	1	1	1	1	1	1	1	1	1	1	1	1	1	1	1	1	1	1	1	1	1	1	1	1
TsaB protein, required for threonylcarbamoyladenosine (t(6)A) formation in tRNA	118	101	4	13	1	1	1	1	1	1	1	1	1	1	1	1	1	1	1	1	1	1	1	1	1	1	1	1	1	1	1	1	1	1	1	1	1	1
Cell division protein FtsX	119	102	4	13			1	1	1	1	1	1	1	1	1	1	1	1	1	1	1	1	1	1	1	1	1	1	1	1	1	1	1	1	1	1	1	1	1	1	1	1	1	1	1	1	1	1	1
FIG000859: hypothetical protein YebC	119	102	4	13	1	1	1	1	1	1	1	1	1	1	1	1	1	1	1	1	1	1	1	1	1	1	1	1	1	1	1	1	1	1	1	1	1	1	1	1	1	1	1	1	1	1	1	1	1
LSU m3Psi1915 methyltransferase RlmH	119	102	4	13		1		1	1	1	1	1	1	1	1	1	1	1	1	1	1	1	1	1	1	1	1	1	1	1	1	1	1	1	1	1	1	1
tRNA-t(6)A37 methylthiotransferase	119	102	4	13	1		1		1	1	1	1	1	1	1	1	1	1	1	1	1	1	1	1	1	1	1	1	1	1	1	1	1	1	1	1	1	1	1	1	1	1	1	1	1	1	1	1	1
UDP-N-acetylmuramoylalanyl-D-glutamate--2,6- diaminopimelate ligase (EC6.3.2.13)	119	102	4	13	1	1	1	1	1	1	1	1	1	1	1	1	1	1	1	1	1	1	1	1	1	1	1	1	1	1	1	1	1	1	1	1	1	1	2	1	2	2	2	1	1	2	2	2	1
3-oxoacyl-[acyl-carrier-protein] synthase, KASIII (EC2.3.1.180)	118	103	4	11			1		1	1	1						4	3	3	1	1	2	4	2	4	3	1	1	1	1	2	2	2	2	2	3	1	1	1	1	1	1	1	1	1	1	1	1	1
ATP synthase epsilon chain (EC3.6.3.14)	118	103	4	11	1	1		1	1	1	1						1	1	1	1	1	1	1	1	1	1	1	1	1	1	1	1	1	1	1	1	1	1	1	1	1	1	1	1	1	1	1	1	1
Glycosyltransferase	119	103	4	12	1	14	1		1	2	2	3	7	6	3	2	4	4	4	5	9	7	13	5	10	10	10	8	12	9	22	21	14	14	16	8	9	12	2	2		2		4	2		1	2	4
1,4-alpha-glucan (glycogen) branching enzyme, GH-13-type (EC2.4.1.18)	120	103	4	13		1	1	1		1	1	1	1	1	1	1	1	1	1	1	2	1	1	1	1	1	1	1	1	1	1	1	1	1	1	1	1	1	1	1	1	2	1	1	1	1	1	1	1
4-carboxymuconolactone decarboxylase (EC4.1.1.44)	120	103	4	13		1	4		4	2	2	1	2	1	2	1	1	1	1	1	1	2	1	2	2	4	2	2	2	4	3	2	1	2	2	1	1	1	1	2	2	1	1	2	2	1	1	2	2
5-Enolpyruvylshikimate-3-phosphate synthase (EC2.5.1.19)	120	103	4	13		1	1	1	1			1	1	1	2	1	1	1	1	1	1	1	1	1	1	1	1	2	1	1	1	1	1	1	1	1	1	1	1	1	1	1	1	1	1	1	1	1	1
Aldose 1-epimerase (EC5.1.3.3)	120	103	4	13		1		1		1	1	1	3	1	1	1	1	4	4	1	2	1	2	2	1	3	3	3	3	3	5	5	3	4	4	5	1	2	1	1	1	1	1	1		1	1	1	1
ATP synthase delta chain (EC3.6.3.14)	120	103	4	13	1	1		1	1	1	1		1		1	1	1	1	1	1	1	1	1	1	1	1	1	1	1	1	1	1	1	1	1	2	1	1	1	1	1	1	1	1	1	1	1	1	1
ATP-dependent Clp protease ATP-binding subunit ClpX	120	103	4	13		1	1	1	1	1	1	1	1	1	1	1	1	1	1	1	1	1	1	1	1	1	1	1	1	1	1	1	1	1	1	1	1	1	1	1	1	1	1	1	1	1	2	1	1
COG0488: ATPase components of ABC transporters with duplicated ATPase domains	120	103	4	13		2		1	1	1	1		1				1	1	1	1	1	1	1	1	1	1	1	1	1	1	1	1	1	1	1	1	1	1	2	3	3	2	2	2	2	2	2	2	2
Glucokinase (EC2.7.1.2)	120	103	4	13	1	2		1	1	2	2	2	2	3	3	3	2	3	2	1	1	2	4	1	1	1	1	1	2	2	1	1	3	3	3	3	3	3	1	1	1	1	1	1	1	1	1	1	1
Chaperone protein HtpG	120	103	4	13		1	1	1	1	1	1	1	1	1	1	1	2	54	49	1	1	1	1	1	1	1	1	1	1	1	1	1	1	1	1	1	1	1	1	1	1	1	1	1	1	1	1	1	1
Phage protein	120	103	4	13	5	5	17	37	14	4	6	2		2	1	2		3	2	1	2	1			3	3		3	1	1	2	2	1	1	7	2	1	2		1	1	2	1	2	1			1	2
Phosphate regulon sensor protein PhoR (SphS) (EC2.7.13.3)	120	103	4	13		1	2	1	1	1	1	2	4	2	3	3	3	5	5	1	1	1	5	2	4	2	2	1	2	2	3	3	2	2	2	3	2	2	1	1	2	1	1	2	3	2	1	2	2
Purine nucleoside phosphorylase (EC2.4.2.1)	120	103	4	13	1		2	1		2	2	2	2	2	2	2	2	2	2	2	2	2	2	2	2	2	2	2	2	2	2	2	2	2	2	2	2	2	1	1	1	1	1	1	2	1	1	1	2
Ribose 5-phosphate isomerase B (EC5.3.1.6)	120	103	4	13	1		1	1	1	1	1	1	1	1	1	1	1	1	1	1	1	1	1	1	1	1	1	1	1	1	1	1	1	1	1	1	1	1	1	1	1	1	1	1	1	1	1	1	1
Rubrerythrin	120	103	4	13	1	2	2		2	1	1	2	2	2	2	2	3	3	3	3	3	2	2	2	2	2	2	2	2	2	2	2	2	2	2	2	2	2	2	2	2	2	2	2	2	2	2	2	2
Signal peptidase-like protein	120	103	4	13			1		1	1	1	1	1	1	1	1	1	1	1	1	1	1	1	1	1	1	1	1	1	1	1	1	1	1	1	1	1	1	1	1	1	1	1	1	1	1	1	1	1
SSU ribosomal protein S1p	120	103	4	13	1	1	2	1	2	1	1	1	1	1	1	1	1	1	1	2	1	1	1	1	1	1	1	1	1	1	2	1	1	1	1	1	1	1	1	1	1	1	1	1	1	1	1	1	1
Gamma-glutamyl phosphate reductase (EC1.2.1.41)	115	104	4	7	1	1		1	1				1	1	1	1				1	1	1	1	1	1	1	1	1	1	1	1	1	1	1	1	1	1	1	1	1	1	1	1	1	1	1	1	1	1
3-dehydroquinate synthase (EC4.2.3.4)	120	104	4	12		2	1	1		1	1	1	1	1	1	1	1	1	1	1	1	1	1	1	1	1	1	1	1	1	1	1	1	1	1	1	1	1	1	1	1	1	1	1	2	1	1	1	1
Glucosamine--fructose-6-phosphate aminotransferase [isomerizing] (EC2.6.1.16)	120	104	4	12	1		1	1	1				1		1	1	1	1	1							1	1	2	1	1	1	1	1	2	1	1	1	2	3	1	1	1	1	1	3	1	1	1	2
1-deoxy-D-xylulose 5-phosphate reductoisomerase (EC1.1.1.267)	121	104	4	13	1	1	1	1	1	1	1	1	1	1	1	1	1	1	1	1	1	1	1	1	1	1	1	1	1	1	1	1	1	1	1	1	1	1	1	1	1	1	1	1	1	1	1	1	1
1-hydroxy-2-methyl-2-(E)-butenyl 4-diphosphate synthase (EC1.17.7.1)	121	104	4	13	1	1	1	1	1	1	1	1	1	1	1	1	1	1	1	1	1	1	1	1	1	1	1	1	1	1	1	1	1	1	1	1	1	1	1	1	1	1	1	1	1	1	1	1	1
3'-to-5' exoribonuclease RNase R	121	104	4	13		1		1	1	1	1	1	1	1	1	1	1	1	1	1	1	1	1	1	1	1	1	1	1	1	1	1	1	1	1	1	1	1	1	1	1	1	1	1	1	1	1	1	1
Formate--tetrahydrofolate ligase (EC6.3.4.3)	121	104	4	13		1	1		1								1	1	1			1	1	1		1	1	1	1	1	1	1	1	1	1	1	1	1	1	1	1	1	1	1	1	1	1	1	1
Galactokinase (EC2.7.1.6)	121	104	4	13	1	1		1		1	1	1	1	2	1	1	1	2	2	1	1	1	1	1	1	2	1	2	1	1	1	1	1	1	1	1	1	1	1	1	1	1	1	1	1	1	1	1	1
Peptidyl-prolyl cis-trans isomerase (EC5.2.1.8)	121	104	4	13		2	1			1	1	1	2	1	1	1	3	3	3	1	1	4	4	4	2	2	2	2	2	2	2	2	2	2	2	2	2	2	1	1	1	1	1
Phosphoserine aminotransferase (EC2.6.1.52)	121	104	4	13	1			1		1	1	1	1	1	1	1	1	1	1	1	1	1	1	1	1	1	1	1	1	1	1	1	1	1	1	1	1	1	1	1	1	1	1	1	1	1	1	1	1
Polyphosphate kinase (EC2.7.4.1)	121	104	4	13		1	1	1	1	1	1	1			1	1	1	1	1	1	1	2	1	1	1	1	1	1	1	1	2	2	2	1	1	1	1	2	1	1	1		1	1	1	1	1	1	1
tRNA-i(6)A37 methylthiotransferase	121	104	4	13	1	1	1	1	1	1	1	1	1	1	1	1	1	1	1	1	1	1	1	1	1	1	1	1	1	1	1	1	1	1	1	1	1	1	1	1	1	1	1	1	1	1	1	1	1
ATP synthase alpha chain (EC3.6.3.14)	120	105	4	11	1	1		1	1	1	1				1	1	1	1	1	1	1	1	1	1	1	1	1	1	1	1	1	1	1	1	1	1	1	1	1	1	1	1	1	1	1	1	1	1	1
ATP synthase beta chain (EC3.6.3.14)	120	105	4	11	1	1		1	1	1	1				1	1	1	1	1	1	1	1	1	1	1	1	1	1	1	1	1	1	1	1	1	1	1	1	1	1	1	1	1	1	1	1	1	1	1
ATP synthase gamma chain (EC3.6.3.14)	120	105	4	11	1	1		1	1	1	1				1	1	1	1	1	1	1	1	1	1	1	1	1	1	1	1	1	1	1	1	1	1	1	1	1	1	1	1	1	1	1	1	1	1	1
ATPase, AAA family	122	105	4	13	1	1	1		1	1	1	1	1	1	1	1	1	1	1	1	1	1	1	1	1	1	1	1	1	1	1	1	1	1	1	1	1	1	1	1	1	1	1	1	1	1	1	1	1
Chorismate synthase (EC4.2.3.5)	122	105	4	13		1	1	1	1	1	1	1	1	1	2	1	1	1	1	1	1	1	1	1	1	1	1	1	1	1	1	1	1	1	1	1	1	1	1	1	1	1	1	1	1	1	1	1	1
Peptide chain release factor 3	122	105	4	13				1				1	1	1	1	1	1	1	1	1	1	1	1	1	1	1	1	1	1	1	1	1	1	1	1	1	1	1	1	1	1	1	1	1	1	1	1	1	1
Phosphate regulon transcriptional regulatory protein PhoB (SphR)	122	105	4	13		1	2	1	1	1	1	2	1	2	1	1	1	1	1	1	1	1	1		2	1	1	1	1	1	1	1	1	1	1	1	1	1	1	3	3	1	1	2	1	2	2	3	2
Phosphoglycolate phosphatase (EC3.1.3.18)	122	105	4	13	1	3	1	1	2	1	1	2	2	2	1	1	3	3	3	1	1	2	4	3	2	3	3	4	3	3	3	3	2	2	2	2	2	2	2	3	2	2	2	2	2	2	2	2	2
Septum formation protein Maf	119	106	4	9	1	1	1	1	1	1	1	1	1	1	1	1	1	1	1	1	1	1	1	1	1	1	1	1	2	1	1	1	1	1	1	1	1	1	1	1	1	1	1	1	1	1	1	1	1
Argininosuccinate lyase (EC4.3.2.1)	123	106	4	13		1	1	1	1			1	1	1	1	1	1	1	1	1	1	1	1	1	1	1	1	1	1	1	1	1	1	1	1	1	1	1	1	1	1	1	1	1	1	1	1	1	1
Argininosuccinate synthase (EC6.3.4.5)	123	106	4	13		1	1	1	1			1	1	1	1	1	1	1	1	1	1	1	1	1	1	1	1	1	1	1	1	1	1	1	1	1	1	1	1	1	1	1	1	1	1	1	1	1	1
Ferredoxin	123	106	4	13	3	2	11	2	7	2	2	5	4	5	6	5	5	8	8	3	4	8	8	9	7	4	5	6	5	5	6	6	4	4	4	5	3	3	3	3	4	6	4	4	7	3	4	4	3
Glycogen phosphorylase (EC2.4.1.1)	123	106	4	13	1	1	1	1	1	1	1	1	1	1	1	1	1	1	1	1	1	1	1	1	1	1	1	1	1	1	1	1	3	1	1	1	1	2	2	2	1	2	2	1	1	1	1	1	2
Iron-sulfur cluster assembly ATPase protein SufC	123	106	4	13		1	1	1		1	1	1	1	1	1	1	1	1	1	1	1	1	1	1	1	1	1	1	1	1	1	1	1	1	1	1	1	1	1	1	1	1	1	1	1	1	1	1	1
Iron-sulfur cluster assembly protein SufB	123	106	4	13		1	1	1		1	1	1	1	1	1	1	1	1	1	1	1	1	1	1	1	1	1	1	1	1	1	1	1	1	1	1	1	1	1	1	1	1	1	1	1	1	1	1	1
Phosphate transport ATP-binding protein PstB (TC 3.A.1.7.1)	123	106	4	13		2	2	1	1								1	2	2			1	1	1	1	1	1	1	1	1	1	1	1	1	1	1	1	1	2	2	2	3	2	2	2	2	2	2	2
Phosphate transport system permease protein PstA (TC 3.A.1.7.1)	123	106	4	13		1	2	1	1								1	2	2			1	1	1	1	1	1	1	1	1	1	1	1	1	1	1	1	1	1	1	1	1	1	1	1	1	1	1	1
Phosphate transport system permease protein PstC (TC 3.A.1.7.1)	123	106	4	13		1	2	1	1								1	2	2			1	1	1	1	1	1	1	1	1	1	1	1	1	1	1	1	1	1	1	1	1	1	1	1	1	1	1	1
Polyribonucleotide nucleotidyltransferase (EC2.7.7.8)	123	106	4	13	1	1	2	1	1	1	1	1	1	1	1	1	1	1	1	1	1	1	1	1	1	1	1	1	1	1	1	1	1	1	1	1	1	1	1	1	1	1	1	1	1	1	1	1	1
Pyruvate-flavodoxin oxidoreductase (EC1.2.7.-)	123	106	4	13	1	1	2	1	1	1	1	1	1	1	1	1	1	1	1	1	1	1	1	1	1	1	1	1	1	1	1	1	1	1	1	1	1	1	1	1	1	1	1	1	1	1	1	1	1
Ribosomal RNA large subunit methyltransferase N (EC2.1.1.-)	123	106	4	13	1	1	1	1	1	1	1	1	1	1	1	1	1	1	1	1	1	1	1	1	1	1	1	1	1	1	1	1	1	1	1	1	1	1	1	1	1	1	1	1	1	1	1	1	2
Undecaprenyl-diphosphatase (EC3.6.1.27)	123	106	4	13	1	1	1	1	1	1	1	1	1	1	1	1	1	1	1	1	1	1	1	1	1	1	1	1	1	1	1	1	1	1	1	1	1	1	1	1	1	1	1	1	1	1	1	1	1
3-oxoacyl-[acyl-carrier-protein] synthase, KASII (EC2.3.1.179)	124	107	4	13			1		2	2	2	2	3	1	1	1	1	1	1	1	1	1	1	1	1	1	1	1	1	1	2	2	3	3	3	1	1	1	1	1	1	1	1	1	1	1	1	1	1
Asparaginyl-tRNA synthetase (EC6.1.1.22)	124	107	4	13	1	1		1	1	1	1	1	1	1	1	1	1	1	1	1	1	1	1	1	1	1	1	1	1	1	1	2	1	1	1	1	1	1	1	1	1	1	1	1	1	1	1	1	1
Enolase (EC4.2.1.11)	124	107	4	13	1	2	2	1	1	1	1	1	1	1	1	1	1	1	1	1	1	1	2	2	1		1	1	1	1	2	2	1	1	1	2	1	1		1	1	1		1	1	1	1	1	1
GTP-binding protein HflX	124	107	4	13	1	1	1	1	1	1	1	1	1	1	1	1	1	1	1	1	1	1	1	1	1	1	1	1	1	1	1	1	1	1	1	1	1	1	1	1	1	1	1	1	1	1	1	1	1
Hypothetical protein YggS, proline synthase co-transcribed bacterial homolog PROSC	124	107	4	13	1	1	1	1	1	1	1	1	1	1	1	1	1	1	1	1	1	1	1	1	1	1	1	1	1	1	1	1	1	1	1	1	1	1	1	1	1	1	1	1	1	1	1	1	1
Integral membrane protein	124	107	4	13	1	5	3		2			2	5	4	1	2	3	7	7	1	3	1	5	6	2	2	1	1	1	1	6	6	4	5	6	4	3	3	1	1	2	1	1	2		4	3	3
Lipid A export ATP-binding/permease protein MsbA	124	107	4	13	2		1			4	4						2	2	2	1	1	3	1		1	2	1	1	1	1	3	3	1	1	1	2	2	2	12	13	14	13	12	12	14	16	12	12	13
N-acetylmuramoyl-L-alanine amidase (EC3.5.1.28)	124	107	4	13	2	1	3	4	1	2	3	1	1	2	1	1	6	4	3	3	2	1	7	2	4	3	2	4	4	3	7	7	12	11	10	4	5	6		2			4	1	1	1	2	2	2
Nicotinate phosphoribosyltransferase (EC2.4.2.11)	124	107	4	13			1	1	1	1	1				1	1	1	1	1	1	1	1			2	1	1	1	2	2			1	1	1	1	1	1	1	1	1	1	1	1	1	1	1	1	1
Phosphate ABC transporter, periplasmic phosphate-binding protein PstS (TC 3.A.1.7.1)	124	107	4	13		1	2	2	1				1				2	2	2			1	1	1	1	1	1	1	1	1	1	1	1	1	1	1	1	2	1	1	1	1	1	1	1	1	1	1	1
Ribonuclease P protein component (EC3.1.26.5)	124	107	4	13	1	1	1	1		1	1	1	1	1		1	1	1	1	1	1	1	1	1	1	1	1	1	1	1	1	1	1	1	1	1	1	1	1	1	1	1	1
S-adenosylmethionine:tRNA ribosyltransferase-isomerase (EC5.-.-.-)	124	107	4	13	1	1	1	1	1	2	2	2	2	2	2	2	2	2	2	2	2	2	2	2	2	2	2	2	2	2	2	2	2	2	2	2	2	2	1	1	1	1	1	1	1	1	1	1	1
tRNA-specific adenosine-34 deaminase (EC3.5.4.-)	124	107	4	13		1	1	1	1	1	1	1	2	1	1	1	1	1	1	1	2	1	1	1	1	2	1	1	1	1	1	1	2	2	2	1	1	1	1	1	1	1	1	1
TsaD/Kae1/Qri7 protein, required for threonylcarbamoyladenosine t(6)A37 formation in tRNA	124	107	4	13	1	1	1	1	2	1	1	1	1	1	1	1	1	1	1	1	1	1	1	1	1	1	1	1	1	1	1	1	1	1	1	1	1	1								1	1	1
1-deoxy-D-xylulose 5-phosphate synthase (EC2.2.1.7)	125	108	4	13	1	1	1	1	1	1	1	1	1	1	1	1	2	1	1	1	1	1	1	1	1	1	1	1	1	1	2	2	2	2	2	2	2	2		1	1	1	1	1					1
Branched-chain amino acid aminotransferase (EC2.6.1.42)	125	108	4	13		1	2	1	1			1	1	1	1	1	1	2	2	1	1	1	1	1	1	1	1	1	1	1	1	1	1	1	1	1	1	1	1	1	1	1	1	1	1	1	1	1	1
conserved hypothetical protein	125	108	4	13		6	4		2	3	3	3	3	3	1	1		2	3	1	1			2	1	4	1		2		1	1	8	16	16	1	1		5	1	4	6	3	6	1	2	6	5	2
DNA polymerase III delta prime subunit (EC2.7.7.7)	125	108	4	13	1	1	1	1	1	1	1	1	1	1	1	1	1	1	1	1	1	1	1	1	1	1	1	1	1	1	1	1	1	1	1	1	1	1	1	1	1	1	1
Exodeoxyribonuclease III (EC3.1.11.2)	125	108	4	13	1	1	1	2	1	1	1						1	1	1				1	1	1	1	1	1	1	1	1	1	1	1	1	1	1	1	1	1	1	1	1	1	1	1	1	1	1
Ferrous iron transport protein B	125	108	4	13	1	2	2	1	2	1	1	1	1	1	1	1	1	1	1	1	1	1	1	1	2	1	1	1	2	2	1	1	1	1	1	1	1	1	2	2	2	3	3	2	2	3	3	2	3
GTP pyrophosphokinase (EC2.7.6.5), (p)ppGpp synthetase I	125	108	4	13	1		1					1	1	1	1	1				1	1	1	1	1	1	1	1	1	1	1	1	1	1	1	1	1	1	1	1	1	1	1	1	2	1	1	1	1	1
transcriptional regulator, AraC family	125	108	4	13		1	3	4	3	13	13	16	23	17	17	19	17	14	19	15	16	23	29	18	31	10	17	20	21	29	21	24	24	19	19	17	14	17	2	1	3	6	5	3	1	5	7	6	2
Histone acetyltransferase HPA2 and related acetyltransferases	124	109	4	11		3	5		3	2	2	1	2	2	2	2	1			1	1	2	1	2	1	3	2	4	2	3	1	1	4	1	1	3	1	1	4	3	4	5	4	1	1	3	3		3
Integrase	125	109	4	12	1		6	5	6	10	8	5	7	5	19	23	9	10	9	8	6	10	11	8	27	5	11	17	18	23	29	16	19	17	10	9	12	15	1		1	1	1	3		2	1	2	4
Permease of the drug/metabolite transporter (DMT) superfamily	125	109	4	12	4	2	11	4	8	4	4	3	7	4	5	3	7	6	6	4	5	4	5	6	4	2	2	2	2	2	7	6	7	6	6	6	6	6	4	4	3	5	4	1	2	2	2	3	1
D-3-phosphoglycerate dehydrogenase (EC1.1.1.95)	126	109	4	13	1	1	6	2	5	2	2	2	2	2	2	2	2	3	3	2	2	1	2	1	2	2	2	2	2	2	2	2	2	2	2	1	2	1	1	3	2	2	2	3	1	1	1	1	1
Phosphate transport system regulatory protein PhoU	126	109	4	13		2	1	1	1	1	1						1	1	1	1	1	1	1	1	1	1	1	1	1	1	1	1	1	1	1	1	1	1	1	1	1	1	1	1	1	1	1	1	2
Phosphopantothenoylcysteine decarboxylase (EC4.1.1.36) / Phosphopantothenoylcysteine synthetase (EC6.3.2.5)	126	109	4	13		2	1	1	1			1	1	1	1	1	1	1	1	1	1	1	1	1	1	1	1	1	1	1	1	1	1	1	1	1	1	1	1	1	1	1	1	1	1	1	1	1	1
Phosphoribosylglycinamide formyltransferase (EC2.1.2.2)	126	109	4	13		1		1	1	1	1	1	1	1	1	1	1	1	1	1	1	1	1	1	1	1	1	1	1	1	1	1	1	1	1	1	1	1	1	1	1	1	1	1	1	1	1	1	1
Uracil phosphoribosyltransferase (EC2.4.2.9)	126	110	4	12				1	1	1	1	1	1	1	1	1	1	1	1	1	1			1	1	1	1	1	1	1	1	1	1	1	1		1	1	1	1	1	1	1	1	1	1	1	1	1
Amidophosphoribosyltransferase (EC2.4.2.14)	127	110	4	13		1	2	1	1	1	1	1	1	1	1	1	2	2	2	2	2	2	2	2	2	2	2	2	2	2	2	2	2	2	2	2	2	2	2	2	2	2	2	2	2	2	2	2	2
ClpB protein	127	110	4	13		1	4	1	2	2	2	2	2	2	2	2	1	1	1	1	2	1	1	1	1	1	2	2	4	2	1	2	1	1	1	1	1	1	3	2	2	2	2	2	2	2	2	2	3
D-alanyl-D-alanine carboxypeptidase (EC3.4.16.4)	127	110	4	13	2	2		4	1	1	1						1	1	1	1	1	1	1	1	1	1	1	1	1	1	1	1	1	3	3	1	1	1	1	1	1	1	1	7	2	1	1	1	1
Deoxyuridine 5'-triphosphate nucleotidohydrolase (EC3.6.1.23)	127	110	4	13	1		1	1	1	1	1						1	1	1	1	1	1	1	1	1	1	1	1	1	1	1	1	1	1	1	1	1	1	1	1	1	1	1	1	1	1	1	1	1
Diaminopimelate decarboxylase (EC4.1.1.20)	127	110	4	13	1	1	1	1	2			1	2	1	1	1	1	1	1	1	1	1	1	1	1	1	1	1	1	1	1	2	1	1	1	2	1	1	1	1	1	1	1	2	2	1	1	2	2
DNA polymerase III subunits gamma and tau (EC2.7.7.7)	127	110	4	13	1	1	1	1	1	1	1	1	1	1	1	1	1	1	1	1	1	1	1	1	1	1	1	1	1	1	1	1	1	1	1	1	1	1						2	2	2	2	2	2
Flavodoxin	127	110	4	13	2	1	6		4	1	1	2	3	2	7	6	2	2	3	1	1	2	1	6	5		2	1	1	4	6	8	1			1	2	2	2	2	4	4	3	3	7	1	2		3
GMP synthase [glutamine-hydrolyzing] (EC6.3.5.2)	127	110	4	13			1		1	1	1	1	1	1	1	1	1	1	1	1	1	1		2	1	1	1	1	1	1	2	2	2	2	2	2	2	2	2	2	2	2	2	2	1	2	2	1	1
IMP cyclohydrolase (EC3.5.4.10) / Phosphoribosylaminoimidazolecarboxamide formyltransferase (EC2.1.2.3)	127	110	4	13		1	1	1	1	1	1	1	1	1	1	1	1	1	1	1	1	1	1	2	2	2	2	2	2	2	2	2	2	2	2	2	2	2	1	1	1	1	1	1	1	1	1	1	1
Phosphoribosylaminoimidazole carboxylase catalytic subunit (EC4.1.1.21)	127	110	4	13		1	1	1	1	1	1	1	1	1	1	1	1	1	1	1	1	1	1	1	1	1	1	1	1	1	1	1	1	1	1	1	1	1	1	1	1	1	1	1	1	1	1	1	1
Phosphoribosylaminoimidazole-succinocarboxamide synthase (EC6.3.2.6)	127	110	4	13		1	1	1	1	1	1	2	1	2	2	2	1	1	1	1	1	1	1	1	1	1	1	1	1	1	1	1	1	1	1	1	1	1	1	1	1	1	1	1	1	1	1	1	1
Phosphoribosylformylglycinamidine cyclo-ligase (EC6.3.3.1)	127	110	4	13		1	1	1	1	1	1	1	1	1	1	1	1	1	1	1	1	1	1	1	1	1	1	1	1	1	1	1	1	1	1	1	1	1	1	1	1	1	1	1	1	1	1	1	1
Transcriptional regulator, GntR family	127	110	4	13		1	12	4	2	1	1		3	2	2	1		1	1	1	1		2	2		1	1	1	1	1	1	1	2	2	2	3	1		2	4	2	4	5	4	6	3	2	4	5
Cysteine synthase (EC2.5.1.47)	127	111	4	12	1	2	1	2	1			1	1	1	1	1	1			1	1	1	1	1	1	1	1	1	1	1	1	1	2	2	2	2	2	2	1	1	1	1	1	1	1	1	1	1	1
4-diphosphocytidyl-2-C-methyl-D-erythritol kinase (EC2.7.1.148)	128	111	4	13	1	1	1	1	1	1	1	1	1	1	1	1	1	1	1	1	1	1	1	1	1	1	1	1	1	1	1	1	1	1	1	1	1	1	1	1	1	1	1	1	1	1	1	1	1
4-hydroxy-tetrahydrodipicolinate reductase (EC1.17.1.8)	128	111	4	13	1	1	1	1	1	1	1	1	1	1	1	1	1	1	1	1	1	1	1	1	1	1	1	1	1	1	1	1	1	1	1	1	1	1	1	1	1	1	1	1	1	1	1	1	1
ATP-dependent DNA helicase UvrD/PcrA	128	111	4	13	1		1	1		1	1	1	2	1	1	1	1	2	1	1	2	1	1	1	1	1	1	1	1	1	1	1	2	1	1	1	1	1	1	1	1	1	1	1	1	1	1	2	1
Cobalt-zinc-cadmium resistance protein	128	111	4	13	1	1	1	1	1	1	1	1	1	1	1	1	1	1	1	1	1	1	1	1	1	1	1	1	1	1	1	1	1	1	1	1	1	1	1	1	1	1	1	1	1	1	1	1	1
Dihydroorotate dehydrogenase, catalytic subunit (EC1.3.3.1)	128	111	4	13			1		1			1	1	1	1	1	1	1	1	1	1	1	1	1	1	1	1	1	1	1	1	1	1	1	1	1	1	1	1	1	1	1	1	1	1	1	1	1	1
Glucosamine-6-phosphate deaminase (EC3.5.99.6)	128	111	4	13	1	1		2		2	2	2	2	3	2	2	1	1	1	2	2	2	2	2	2	1	4	3	3	2	2	2	3	3	3	3	3	2	1	1	1	2	2	1	1	2	3	3	2
Glycosyltransferase (EC2.4.1.-)	128	111	4	13	3	3	3	1	1	3	3	3	4	2	2	5	4	3	4	4	5	2	8	3	6	4	4	5	4	8	10	10	7	11	6	10	4	5	4	1	2	1	2	2	1	1	3	2	3
Chromosome (plasmid) partitioning protein ParA	128	111	4	13	1			2	1	1	1	1	1	1	1	1	2	1	1	1	1	2	2	1	1	2	1	2	3	2	2	2	2	2	1	1	1	2	1	1	1	1	1	1	1	2	2	2	1
Lead, cadmium, zinc and mercury transporting ATPase (EC3.6.3.3) (EC3.6.3.5); Copper-translocating P-type ATPase (EC3.6.3.4)	128	111	4	13	3	4	5	2	4	1	1	1	1				2	3	3	1	1	1	2	2	2	1	1	1	1	1	2	3	2	2	2	3	3	3	2	2	3	4	6	5	2	4	4	5	4
LSU ribosomal protein L34p	128	111	4	13		1	1	1	1	1	1	1	1	1	1	1		1	1	1	1	1	1	1	1	1	1	1	1	1	1	1	1	1	1	1	1	1	1	1	1	1	1	1	1	1	1	1	1
Membrane-associated zinc metalloprotease	128	111	4	13	1		1		1	1	1	1	1	1	1	1	1	1	1	1	1	1		1	1	1	1	1	1	1	1	1	1	1	1	1	1	1	1	1	1	1	1	1	1	1	1	1	1
Methylated-DNA--protein-cysteine methyltransferase (EC2.1.1.63)	128	111	4	13	1	2	1	1	3	1	1	1	2	1	1	1	1	1	1	1	1	1	1	1	1	1	1	1	1	1	1	1	1	1	1	1	1	1	1	1	1	1	1	1		1		2	1
Multi antimicrobial extrusion protein (Na(+)/drug antiporter), MATE family of MDR efflux pumps	128	111	4	13	2	3	16	1	2	3	3	3	3	2	3	3	10	7	8	3	4	5	7	6	5	3	7	7	6	7	5	5	5	5	5	7	6	5				1		1	1	1	1	2
Ribonuclease III (EC3.1.26.3)	128	111	4	13	1	1	1	1	1			1	1	1	1	1	1	1	1	1	1	1	1	1	1	1	1	1	1	1	1	1				1	1	1	1	1	1	1	1	1	1	1	1	1	1
tRNA (guanine46-N7-)-methyltransferase (EC2.1.1.33)	128	111	4	13		1	1	1		1	1	1	1	1	1	1	1	1	1	1	1	1	1	1	1	1	1	1	1	1	1	1	1	1	1	1	1	1	1	1	1	1	1	1	1	1	1	1	1
tRNA-guanine transglycosylase (EC2.4.2.29)	128	111	4	13	1	1	1	1	1	1	1	1	1	1	1	1	1	1	1	1	1	1	1	1	1	1	1	1	1	1	1	1	1	1	1	1	1	1	1	1	1	1	1	1	1	1	1	1	1
1-acyl-sn-glycerol-3-phosphate acyltransferase (EC2.3.1.51)	129	112	4	13	1	2	2	2	1			2	2	1	1	1	1			1	1	1	1	1	1	1	1	1	1	1	2	2	2	2	2	1	1	1	1	1	1	1	1	1	1	1	2	1	1
Aspartate carbamoyltransferase (EC2.1.3.2)	129	112	4	13		1	1	1	1	1	1	1	1	1	1	1	1	1	1	1	1	1	1	1	1	1	1	1	1	1	1	1	1	1	1	1	1	1	1	1	1	1	1	1	1	1	1	1	1
Carbamoyl-phosphate synthase large chain (EC6.3.5.5)	129	112	4	13		2	1	1	1	1	1	1	1	1	1	1	1	1	1	1	1	2	2	2	2	2	2	2	2	2	2	2	2	2	2	2	2	2	1	1	1	1	1	1	1	1	1	1	1
Carbamoyl-phosphate synthase small chain (EC6.3.5.5)	129	112	4	13		1	1	1	1	1	1	1	1	1	1	1	1	1	1	1	1	1	1	1	1	1	1	1	1	1	1	1	1	1	1	1	1	1	1	1	1	1	1	1	1	1	1	1	1
D-alanine--D-alanine ligase (EC6.3.2.4)	129	112	4	13	1	2	1	1	1	1	1	1	1	1	1	1	1	1	1	1	1	1	1	1	1	1	1	1	1	1	1	1	1	1	1	1	1	1	1	2	2	2	2	2	2	1	1	1	2
membrane protein, putative	129	112	4	13	3	3	9		9	4	4	6	9	6	7	6	8	7	7	7	6	7	7	8	5	8	7	7	8	7	5	5	7	8	7	7	6	5		1	1	5		2	1	3	2	2	3
Orotidine 5'-phosphate decarboxylase (EC4.1.1.23)	129	112	4	13		1	1	1	1	1	1	1	1	1	1	1	1	1	1	1	1	1	1	1	1	1	1	1	1	1	1	1	1	1	1	1	1	1	1	1	1	1	1	1	1	1	1	1	1
Pyrroline-5-carboxylate reductase (EC1.5.1.2)	129	112	4	13	1	1	2	1	1			1	1	1	1	1		1	1	1	1	1	1	1	1	1	1	1	1	1	1	1	2	1	1	1	1	1	1	1	1	1	1	1	1	1	1	1	1
Sensor histidine kinase	129	112	4	13	2	4	4	1	1	1	1	2	2	2	2	2	2	2	1	1	1	2	3	4	3	1	1	1	2	3	2	2	3	4	3	4	5	5	2	5	5	5	1	4	5	4	5	2	5
Threonine synthase (EC4.2.3.1)	129	112	4	13	1		1	1	1	1	1	1	2	2	2	2	1	1	1	1	1	1	1	1	1	1	1	1	1	1	1	1	1	1	1	1	1	1	1	1	1	1	1	1	1	1	1	1	1
Transcription regulator [contains diacylglycerol kinase catalytic domain]	129	112	4	13	1	1		1		1	1	2	2	2	2	2	1	1	1	1	1	1	1	1	2	2	2	2	2	2	2	2	2	2	2	2	2	2	1	1	1	1	1	1	1		1	1	1
Transcriptional regulator, MarR family	129	112	4	13	1	3	4		1			2	1	1	3	3	1	1	1	3	2		2	2	2	1	2	2	2	2	3	3	4	2	2	2	2	2	2	4	4	4	4	4	3	6	7	4	3
Translation initiation factor 1	129	112	4	13		1	1	1	1	1	1	1	1	1	1	1	1	1	1	1	1	1	1		1	1	1	1	1	1			1	1	1	1	1	1	1	1	1	1	1	1	1	1	1	1	1
Trk system potassium uptake protein TrkA	129	112	4	13		1	2	1	2	1	1	1	1	1	1	1	2	3	3	1	1	1	2	2	1	1	1	1	1	1	2	2	2	2	2	2	2	2		2	2	2	2	2		2	2	2	2
tRNA nucleotidyltransferase (EC2.7.7.21) (EC2.7.7.25)	129	112	4	13		1	1	1	1	1	1	1	1	1	1	1	1	1	1	1	1	1	1	1	1	1	1	1	1	1	1	1	1	1	1	1	1	1	1	1	1	1	1	1	1	1	1	1	1
Rod shape-determining protein MreB	128	113	4	11	1	1	2	1	2	1	1	1	1	1	1	1	1	1	1	1	1	1	1	1	1	1	1	1	1	1	1	1	1	1	1	1	1	1	1	1	1	1	1	1	1	1	1	1	1
Serine hydroxymethyltransferase (EC2.1.2.1)	129	113	4	12	1	1		1	1	1	1	1	1	1	1	1	1	1	1	1	1	1	1	1	1	1	1	1	1	1	1	1	1	1	1	1	1	1	1	1	1	1	1	1	1	1	1		1
5-formyltetrahydrofolate cyclo-ligase (EC6.3.3.2)	130	113	4	13		1		1	1	1	1	1	1	1	1	1	1	1	1	1	1	1	1	1	1	1	1	1	1	1	1	1	1	1	1	1	1	1	1	1	1	1	1		1	1	1	1	1
6-phosphofructokinase (EC2.7.1.11)	130	113	4	13	1	2	1	1		2	2	2	2	2	2	2	2	3	3	1	1	3	2	2	2	3	3	3	3	3	3	3	4	2	2	2	2	3	2	2	2	3	3	1	1	2	2	2	2
Aspartokinase (EC2.7.2.4)	130	113	4	13	1	1	1	1	1			1	1	1	1	1	2	2	2	1	1	1	2	2	1	1	1	1	1	1	2	2	2	2	2	2	2	2	1	1	1	1	1	1	1	1	1	1	1
CTP synthase (EC6.3.4.2)	130	113	4	13	1	1	1	1	1	1	1	1	1	1	1	1	1	1	1	1	1	1	1	1	1	1	1	1	1	1	1	1	1	1	1	1	1	1	1	1	1	1	1	1	1	1	1	1	1
Dihydroorotase (EC3.5.2.3)	130	113	4	13		2	2	1	1	1	1	1	1	1	1	1	1	1	1	1	1	1	1	1	1	1	1	1	1	1	1	1	1	1	1	1	1	1	1	1	1	1	1	1	1	1	1	1	1
DNA polymerase III delta subunit (EC2.7.7.7)	130	113	4	13	1	1		1		1	1	1	1	1	1	1	1	1	1	1	1	1	1	1	1	1	1	1	1	1	1	1	1	1	1	1	1	1	1	1	1	1	1	1	1	1	1	1	1
D-tyrosyl-tRNA(Tyr) deacylase (EC3.6.1.n1)	130	113	4	13		1	1	1		1	1	1	1	1	1	1	1	1	1	1	1	1	1	1	1	1	1	1	1	1	1	1	1	1	1	1	1	1	1	1	1	1	1	1	1	1	1	1	1
FIG000605: protein co-occurring with transport systems (COG1739)	130	113	4	13			1	1	1	1	1	1	1	1	1	1	1	1	1	1	1	1	1	1	1	1	1	1	1	1	1	1	1	1	1	1	1	1	1	1	1	1	1	1	1	1	1	1	1
Fructose-bisphosphate aldolase class II (EC4.1.2.13)	130	113	4	13	1	1		1	1	1	1	1	2	1	1	1	1	1	1	2	1	1	1	1	1	1	1	1	1	1	1	1	1	1	1	1	1	1	2	1	1	2	2	2	3	2	2	2	4
Chromosome (plasmid) partitioning protein ParB	130	113	4	13	1	1		1	1	1	2	2	2	1	3	2	1	1	1	1	2	2	2	2	3	1	2	2	1	2	7	5	3	1	2	1	1	2	1	1	1	1	1	1	1	3	1	2	1
Inosine-5'-monophosphate dehydrogenase (EC1.1.1.205)	130	113	4	13			1		1	1	1	1	1	1	1	1	1	1	1	1	1	1	2	2	1	1	1	1	1	1	1	1	1	1	1	1	1	1	1	1	1	1	1	1	1	1	1	1	1
Lipoprotein signal peptidase (EC3.4.23.36)	130	113	4	13	2	1		1	1	1	1	1	1	1	1	1	1	1	1	1	1	1	1	1	1	1	1	1	1	1	1	1	1	1	1	1	1	1	1	1	1	1	1	1	1	1	1	1	1
LSU ribosomal protein L29p (L35e)	130	113	4	13	1	1	1	1	1			1	1	1	1	1	1	1	1	1	1	1		1	1	1	1	1	1	1	1	1	1	1	1	1	1	1	1	1	1	1	1	1	1	1	1	1	1
Methionine ABC transporter ATP-binding protein	130	113	4	13	2	2	1	1	2	2	2	1	3	2	1	1	2	2	2	1	1	2	4	3	3	3	3	4	4	3	4	5	4	4	4	4	4	4	4	2	1	1		4	4	3	2	3	2
Mobile element protein	130	113	4	13			12	83	12	15	16		8	12	8	2	43	15	15	2	13	5	10	38	16	12	23	34	42	87	24	31	36	38	26	30	7	11	7	2	9	8	3	19	13	16	7	8	16
Orotate phosphoribosyltransferase (EC2.4.2.10)	130	113	4	13	1	1	1	1	1	1	1	1	1	1	1	1	1	1	1	1	1	1	1	1	1	1	1	1	1	1	1	1	1	1	1	1	1	1	1	1	1	1	1	1	1	1	1	1	1
Phosphate starvation-inducible protein PhoH, predicted ATPase	130	113	4	13	1		1	2	1	1	1	1	1	1	1	1	1	1	1	1	1	1	1	1	1	1	1	1	1	1	1	1	1	1	1	1	1	1	1	1	1	1	1	1	1	1	1	1	1
Riboflavin kinase (EC2.7.1.26) / FMN adenylyltransferase (EC2.7.7.2)	130	113	4	13	1	1	1	1	1	1	1	2	1	2	2	2	1	1	1	1	1	1	1	1	1	1	1	1	1	1	1	1	1	1	1	1	1	1	1				1	1	1	1	1	1	1
SSU ribosomal protein S10p (S20e)	130	113	4	13	1	1	1	1	1	1	1	1	1	1	1	1	1	1	1	1	1	1	1	1	1	1	1	1	1	1			1	1	1	1	1	1	1	1	1	1	1	1	1	1	1	1	1
SSU ribosomal protein S12p (S23e)	130	113	4	13	1		1	1	1			1	1	1	1	1	1	1	1	1	1	1	1	1	1	1	1	1	1	1	1	1	1	1	1	1	1	1	1	1	1	1	1	1	1	1	1	1	1
Transcriptional regulator	130	113	4	13	4	1	7	2	3	1	1	4	4	6	5	4	3	6	7	5	4	8	15	11	8	10	11	10	11	11	9	10	14	17	16	11	9	10	7	4	7	9	6	3	3	6	6	2	5
SSU ribosomal protein S11p (S14e)	129	114	4	11	1	1	1	1	1	1	1	1	1	1	1	1	1	1	1	1	1	1	1	1	1	1	1	1	1	1	1	1	1	1	1	1			1	1	1	1	1	1	1	1	1	1	1
Lysyl-tRNA synthetase (class II) (EC6.1.1.6)	130	114	4	12	1	1	1	2	1	1	1	1	1	1	1	1	1	1	1	1	1	1	1	1	1	1	1	1	1	1	1	1	1	1	1	1	1	1	1	1	1	1	1	1	1	1	1	1	1
16S rRNA processing protein RimM	131	114	4	13			1	1	1	1	1	1	1	1	1	1	1	1	1	1	1	1	1	1	1	1	1	1	1	1	1	1	1	1	1	1	1	1	1	1	1	1	1	1	1	1	1	1	1
ABC transporter ATP-binding protein	131	114	4	13		1	2		3	7	7	5	7	4	6	6	12	11	10	4	5	8	13	9	8	7	9	9	10	13	11	11	10	7	8	7	6	6	5	4	4	10	7	7	5	5	6	7	3
ABC transporter, ATP-binding protein	131	114	4	13	1	4		1	5	2	2	1	3	2	1	1	3	3	3	3	3	1	4	4	1	3	3	3	3	3	2	2	2	2	2	3	1	1	3	5	5	5	5	13	12	7	10	8	7
Acetate kinase (EC2.7.2.1)	131	114	4	13	1		1	2	1	1	1	1	1	1	1	1	1	1	1	1	1	1	1	1	1	1	1	1	1	1	1	1	1	1	1	1	1	1	1	1	1	1	1	1	1	2	2	2	1
ATP-dependent Clp protease proteolytic subunit (EC3.4.21.92)	131	114	4	13	1	1	2	1	1	1	1	1	1	1	1	1	1	1	1	1	1	1	1	1	1	1	1	1	1	1	1	2	1	1	1	1	2	2	1	1	1	1	2	1	1	1	1	1	1
Cell division transporter, ATP-binding protein FtsE (TC 3.A.5.1.1)	131	114	4	13	1		1	1	1	1	1	1	1	1	1	1	2	2	2	1	1	1	1	1	1	1	1	1	1	1	1	1	1	1	1	1	1	1	1	1	1	1	1	1	1	1	1	1	1
GTP-binding protein EngB	131	114	4	13			1	1	1	1	1	1	1	1	1	1	1	1	1	1	1	1	1	1	1	1	1	1	1	1	1	1	1	1	1	1	1	1	1	1	1	1	1	1	1	1	1	1	1
Hypoxanthine-guanine phosphoribosyltransferase (EC2.4.2.8)	131	114	4	13	1	1	1	1	1	1	1	1	1	1	1	1	1	1	1	1	1	1	1	1	1	1	1	1	1	1			1	1	1	1	1	1	1	1	1	1	1	1	1	1	1	1	1
LSU ribosomal protein L11p (L12e)	131	114	4	13	1	1	1	1	1	1	1	1			1	1	1	1	1	1	1	1	1	1	1	1	1	1	1	1	1	1	1	1	1	1	1	1	1	1	1	1	1	1	1	1	1	1	1
NAD-dependent glyceraldehyde-3-phosphate dehydrogenase (EC1.2.1.12)	131	114	4	13	1	1	1	3	1	1	1	1	1	1	1	1	1	2	2	1	1	1	1	1	1	1	1	1	1	1	1	1	1	1	1	1			1	1	1	1	1	1	1	1	1	1	1
NAD-dependent protein deacetylase of SIR2 family	131	114	4	13	1		2	1	3	1	1	1	2	1	1	3	1	1	1	1	1	4	1	1	3	3	1	1	3	3	1	1	1	1	1	1	1	1	1	1	2	4	2	1	2	1	1	1	1
Nucleoside 5-triphosphatase RdgB (dHAPTP, dITP, XTP-specific) (EC3.6.1.15)	131	114	4	13	1	1	1	1	1	1	1	1	1	1	1	1	1	1	1	1	1	1	1	1	2	1	1	1	1	1	1	1	2	2	2	2	2	2	1	1	1	1	1	1	1	1	1	1	1
Phosphoribosylamine--glycine ligase (EC6.3.4.13)	131	114	4	13		1	1	1	1	1	1	1	1	1	1	1	1	1	1	1	1	1	1	1	1	1	1	1	1	1	1	1	1	1	1	1	1	1	1	1	1	1	1	1	1	1	1	1	1
Protein-N(5)-glutamine methyltransferase PrmC, methylates polypeptide chain release factors RF1 and RF2	131	114	4	13	1	1	1	1	1	1	1	1	1	1	1	1	1	1	1	1	1	1	1	1	1	1	1	1	1	1	1	1	1	1	1	1	1	1	1	1	1	1	1	1	1	1	1	1	1
Pyruvate kinase (EC2.7.1.40)	131	114	4	13	1	1	1	2	1			1	1	1	1	1	1	1	1	1	1	1	1	1	1	1	1	1	1	1	1	1	1	1	1	1	1	1	1	1	1	1	1	2	3	2	2	2	2
Rod shape-determining protein MreC	131	114	4	13	1		1	1	1	1	1	1	1	1	1	1	1	1	1	1	1	1	1	1	1	1	1	1	1	1	1	1	1	1	1	1	1	1	1	1	1	1	1	1	1	1	1	1	1
Rossmann fold nucleotide-binding protein Smf possibly involved in DNA uptake	131	114	4	13	1	1	1	1		1	1	3	1	1	1	1	1	1	1	1	1	2	1		1	2	2	3	2	2	1	1	1	1	1	2	1	1	1	1	1	1	1	1	1	1	1	1	1
rRNA small subunit 7-methylguanosine (m7G) methyltransferase GidB	131	114	4	13	1		1	1	1	1	1	1	1	1	1	1	1	1	1	1	1	1	1	1	1	1	1	1	1	1	1	1	1	1	1	1	1	1	1	1	1	1	1	1	1	1	1	1	1
SSU ribosomal protein S15p (S13e)	131	114	4	13	1	1	1	1	1			1	1	1	1	1	1	1	1	1	1	1	1	1	1	1	1	1	1	1	1	1	1	1	1	1	1	1	1	1	1	1	1	1	1	1	1	1	1
Thioredoxin	131	114	4	13	2	1	1	1	2	2	2	2	3	2	2	2	15	5	6	4	4	3	5	4	2	1	3	3	2	2	4	4	7	8	7	2	2	3	1		1	2		1	1	1	1	1	1
tRNA dimethylallyltransferase (EC2.5.1.75)	131	114	4	13	1	1	1	1	1	2	2	1	1	1	1	1	2	2	2	2	2	2	2	2	2	2	2	2	2	2	2	2	2	2	2	2	2	2	1	1	1	1	1	1	1	1	1	1	1
SSU ribosomal protein S19p (S15e)	131	115	4	12	1	1	1	1	1	1	1	1	1	1	1	1	1	1	1	1	1	1		1	1	1	1	1	1	1	1	1	1	1	1	1	1	1	1	1	1	1	1	1	1	1	1	1	1
4-hydroxy-tetrahydrodipicolinate synthase (EC4.3.3.7)	132	115	4	13	1	2	2	1	1	1	1	1	1	3	1	2	1	1	1	1	1	1	1	2	1	1	1	1	1	1	2	2	2	2	2	2	1	1	1	3	1	2	2	3	2	2	3	1	1
Acyl carrier protein	132	115	4	13	1		2	1	1	3	3	2	1	1	2	1	3	3	3	1	1	2	1	1	2	2	3	3	3	3	3	3	3	4	4	4	1	1	1	1	1	1	1	2	1	2	2	2	1
Aspartate-semialdehyde dehydrogenase (EC1.2.1.11)	132	115	4	13	1	1	1	2	1	1	1	1	1	1	1	1	1	1	1	1	1	1	1	1	1	1	1	1	1	1	1	1	1	1	1	1	1	1	1	1	1	1	1	1	1	1	1	1	1
ATP-dependent DNA helicase RecG (EC3.6.1.-)	132	115	4	13	1	1	1	1		2	1	1	1	1	1	1	1	2	1	1	2	1	2	1	1	1	3	2	1	1	2	3	2	2	2	1	1	1	1	1	1	1	1	2	1	1	3	1	2
Cell division protein FtsK	132	115	4	13	1	1	1	1	1	1	1	1	1	1	1	1	1	1	1	1	1	1	1	1	1	1	1	2	1	1	1	1	1	1	1	1	2	1	1	1	1	2	1	1	1	1	2	1	1
Cytidylate kinase (EC2.7.4.25)	132	115	4	13	1	2	3	1		2	2	3	2	2	3	3	2	1	1	2	2	3	2	2	3	2	2	2	2	2	2	2	2	2	2	2	3	3	1	1	2	1	1	2	2	2	2	2	2
Dephospho-CoA kinase (EC2.7.1.24)	132	115	4	13	1	1	1	1		1	1	1	1	1	1	1	1	1	1	1	1	1	1	1	1	1	1	1	1	1	1	1	1	1	1	1	1	1	1	1	1	1	1	1	1	1	1	1	1
DNA recombination and repair protein RecF	132	115	4	13		1	1	1	1	1	1	1	1	1	1	1	1	1	1	1	1	1	1	1	1	1	1	1	1	1	1	1	1	1	1	1	1	1	1	1	1	1	1	1	1	1	1	1	1
DNA recombination and repair protein RecO	132	115	4	13	1	1	1	1	1	1	1	1	1	1	1	1	1	1	1	1	1	1	1	1	1	1	1	1	1	1	1	1	1	1	2	1	1	1	1	1	1	1	1	1	1	1	1	1	1
DNA topoisomerase I (EC5.99.1.2)	132	115	4	13	1		1	1	1	1	1	1	1	1	1	1	1	1	1	1	1	1	1	1	1	1	1	1	1	1	1	1	1	1	1	1	1	1	1	1	1	1	1	1	1	1	1	1	1
FIG000325: clustered with transcription termination protein NusA	132	115	4	13	1		1	1	1	1	1	1	1	1	1	1	1	1	1	1	1	1	1	1	1	1	1	1	1	1	1	1	1	1	1	1	1	1	1	1	1	1	1	1	1	1	1	1	1
Glycerol-3-phosphate dehydrogenase [NAD(P)+] (EC1.1.1.94)	132	115	4	13	1	1	1	1	1	1	1	1	1	1	1	1	1	1	1	1	1	1	1	1	1	1	1	1	1	1	1	1	1	1	1	1	1	1	1	1	1	1	1	1	1	1	1	1	1
GTP-binding protein EngA	132	115	4	13		1	1	1	1	1	1	1	1	1	1	1	1	1	1	1	1	1	1	1	1	1	1	1	1	1	1	1	1	1	1	1	1	1	1	1	1	1	1	1	1	1	1	1	1
GTP-binding protein Era	132	115	4	13	1		1	1	1	1	1	1	1	1	1	1	1	1	1	1	1	1	1	1	1	1	1	1	1	1	1	1	1	1	1	1	1	1	1	1	1	1	1	1	1	1	1	1	1
LSU ribosomal protein L17p	132	115	4	13	1	1	1	1	1	1	1	1	1	1	1	1	1	1	1	1	1	1	1	1	1	1	1	1	1	1	1	1	1	1	1	1	1	1	1	1	1	1	1	1	1	1	1	1	1
Magnesium and cobalt efflux protein CorC	132	115	4	13		4	1	2	2	1	1	3	3	3	3	3	3	3	3	3	3	3	3	3	3	3	3	3	3	3	3	3	3	3	3	3	3	3	1	1	1	1	1	1	1	1	1	1	1
Malonyl CoA-acyl carrier protein transacylase (EC2.3.1.39)	132	115	4	13	1	1	1	1	4	1	1	1	1	2	1	1	2	1	2	1	1	1	1	1	1	1	1	1	1	1	1	1	1	1	1	1	1	1	1	1	1	1	1	1	1	1	1	1	1
Ribonucleotide reductase of class III (anaerobic), activating protein (EC1.97.1.4)	132	115	4	13	1	1	1	1	2	1	1	1	1	1	1	1	1	1	1	1	1	1	1	1		1	1	1	1	1	1	1	2	1	1	2	1	1	2	1	1	1	1	1	1	1	1	1	1
Ribosome-binding factor A	132	115	4	13	1	1	1	1		1	1	1	1	1	1	1	1	1	1	1	1	1	1	1	1	1	1	1	1	1	1	1	1	1	1	1	1	1	1	1	1	1	1	1	1	1	1	1	1
RNA methyltransferase, TrmA family	132	115	4	13	1	1	1		1	1	1	1	1	1	1	1	1	1	1	1	1	1	1	1	1	1	1	1	1	1	1	1	1	1	1	1	1	1	2	2	2	2	2	2	2	2	2	2	2
rRNA small subunit methyltransferase I	132	115	4	13	1	1	1	1	1	1	1	1	1	1	1	1	1	1	1	1	1	1	1	1	1	1	1	1	1	1	1	1	1	1	1	1	1	1	1	1	1	1	1	1	1	1	1	1	1
Signal recognition particle receptor protein FtsY (=alpha subunit) (TC 3.A.5.1.1)	132	115	4	13		2	1	1	1	1	1	1	2	2	2	2	1	1	1	1	1	1	1	1	1	1	1	1	1	1	1	1	1	1	1	1	1	1	1	1	1	1	1	1	1	1	1	1	1
Signal recognition particle, subunit Ffh SRP54 (TC 3.A.5.1.1)	132	115	4	13		1	1	1	1	1	1	1	1	1	1	1	1	1	1	1	1	1	1	1	1	1	1	1	1	1	1	1	1	1	1	1	1	1	1	1	1	1	1	1	1	1	1	1	1
Single-stranded DNA-binding protein	132	115	4	13		1	2	3	2	3	2	1	1	1	1	1	1	1	1	2	2	2	2	1	4	1	3	1	4	4	2	2	2	1	2	1	1	1	1	3	1	1	1	3	2	1	1	3	1
Single-stranded-DNA-specific exonuclease RecJ (EC3.1.-.-)	132	115	4	13		1	1	1	1	1	1	1	1	1	1	1	1	1	1	1	1	1	1	1	1	1	1	1	1	1	1	1	1	1	1	1	1	1	1	1	1	1	1	1	1	1	1	1	1
SSU ribosomal protein S13p (S18e)	132	115	4	13	1	1	1	1	1	1	1	1	1	1	1	1	1	1	1	1	1	1	1	1	1	1	1	1	1	1	1	1	1	1	1	1	1	1	1	1	1	1	1	1	1	1	1	1	1
SSU ribosomal protein S6p	132	115	4	13	1	1	1	1	1	1	1	1	1	1	1	1	1	1	1	1	1	1	1	1	1	1	1	1	1	1	1	1	1	1	1	1	1	1	1	1	1	1	1	1	1	1	1	1	1
SSU ribosomal protein S8p (S15Ae)	132	115	4	13	1	1	1	1	1	1	1	1	1	1	1	1	1	1	1	1	1	1	1	1		1	1	1	1	1	1	1	1	1	1	1	1	1	1	1	1	1	1	1	1	1	1	1	1
Thioredoxin reductase (EC1.8.1.9)	132	115	4	13	1	1	1	1	1	1	1	1	1	1	1	1	1	1	1	1	1	1	1	1	1	1	1	1	1	1	1	1	1	1	1	1	1	1	1	1	1	2	1	1	1	1	1	1	1
Transcriptional regulator, TetR family	132	115	4	13	1		3	4	6	1	1	3	4	3	3	3	7	6	8	5	7	3	3	3	6	3	4	5	5	5	4	4	5	2	4	2	3	2	5	10	6	12	8	7	9	5	11	9	9
Translation elongation factor Tu	132	115	4	13	1	1	2	2	1	1	1	1	1	1	1	1	1	1	1	1	1	1	1	1	1	1	1	1	1	1	1	1	1	1	1	1	1	1	1	1	1	1	1	1	1	1	1	1	1
tRNA pseudouridine synthase A (EC4.2.1.70)	132	115	4	13		3	1	1	1	1	1	1	1	1	1	1	1	1	1	1	1	1	1	1	1	1	1	1	1	1	1	1	1	1	1	1	1	1	1	1	1	1	1	1	1	1	1	1	1
UDP-N-acetylenolpyruvoylglucosamine reductase (EC1.1.1.158)	132	115	4	13	1		1	1	1	1	1	1	1	1	1	1	1	1	1	1	1	1	1	1	1	1	1	2	1	1	1	1	1	1	1	1	1	1	2	2	2	3	2	2	2	2	2	2	2
LSU ribosomal protein L22p (L17e)	132	116	4	12	1	1	1	1	1	1	1	1	1	1	1	1	1	1	1	1	1	1	1	1	1	1	1	1	1	1	1	1	1	1	1	1	1	1	1	1	1	1	1	1	1	1	1	1	1
23S rRNA (guanosine-2'-O-) -methyltransferase rlmB (EC2.1.1.-)	133	116	4	13	1	1	1	1	1	2	2	1	1	1	1	1	1	1	1	1	1	1	1	1	1	1	1	1	1	1	1	1	1	1	1	1	1	1	1	1	1	1	1	1	1	1	1	1	1
3-oxoacyl-[acyl-carrier protein] reductase (EC1.1.1.100)	133	116	4	13	1	2	8	4	2	4	4	3	3	1	2	2	4	4	7	2	2	2	3	3	7	3	3	3	3	3	5	6	5	7	5	2	1	2	2	1	1	2	2	3	1	1	1	2	2
Adenylate kinase (EC2.7.4.3)	133	116	4	13	1	1	1	1	1	1	1	1	1	1	1	1	1	1	1	1	1	1	1	1	1	1	1	1	1	1	2	2	1	1	1	1	1	1	1	1	1	1	1	1	1	1	1	1	1
Adenylosuccinate lyase (EC4.3.2.2)	133	116	4	13	1	1	1	1	1	1	1	1	1	1	1	1	1	1	1	1	1	1	1	1	1	1	1	1	1	1	1	1	1	1	1	1	1	1	1	1	1	1	1	1	1	1	1	1	1
Adenylosuccinate synthetase (EC6.3.4.4)	133	116	4	13	1	1	1	1	1	1	1	1	1	1	1	1	1	1	1	1	1	1	1	1	1	1	1	1	1	1	1	1	1	1	1	1	1	1	1	1	1	1	1	1	1	1	1	1	1
Alanyl-tRNA synthetase (EC6.1.1.7)	133	116	4	13	1	1	1	1	1	1	1	1	1	1	1	1	1	1	1	1	1	1	1	1	1	1	1	1	1	1	1	1	1	1	1	1	1	1	1	1	1	1	1	1	1	1	1	1	1
Arginyl-tRNA synthetase (EC6.1.1.19)	133	116	4	13	1	1	1	1	1	1	1	1	1	1	1	1	1	1	1	1	1	1	1	1	1	1	1	1	1	1	1	1	1	1	1	1	1	1	1	1	1	1	1	1	1	1	1	1	1
Aspartate aminotransferase (EC2.6.1.1)	133	116	4	13	1	3	10	2	2	3	3	2	4	2	3	3	4	4	4	2	3	4	4	4	4	4	4	4	4	4	6	6	5	5	5	5	4	4	2	2	2	2	2	3	3	2	3	2	2
Cell division protein FtsH (EC3.4.24.-)	133	116	4	13	2	1	2	1	2	1	1	2	1	3	2	2	1	1	1	1	3	4	2	1	2	1	1	1	3	1	1	1	1	2	1	1	1	1	3	3	3	3	4	2	5	3	3	3	3
Cell division protein FtsI [Peptidoglycan synthetase] (EC2.4.1.129)	133	116	4	13	1	2	2	1	1	1	1	2	2	2	2	2	1	1	1	1	1	2	1	1	1	1	1	1	1	1	2	2	2	1	1	1	1	1	2	2	2	2	2	2	2	2	2	2	2
Cell division protein FtsW	133	116	4	13	1	1	1	1	1	1	1	1	1	1	1	1	1	1	1	1	1	1	1	1	1	1	1	1	1	1	1	1	1	1	1	1	1	1	2	2	2	2	2	3	3	3	3	3	3
Cell division protein FtsZ (EC3.4.24.-)	133	116	4	13	1	1	2	1	1	1	1	1	1	1	1	1	3	2	2	1	1	1	2	1	1	1	1	1	1	1	1	1	1	1	1	1	1	1	1	1	1	1	1	1	1	1	1	1	1
Cell division trigger factor (EC5.2.1.8)	133	116	4	13	1	1	1	1	1	1	1	1	1	1	1	1	1	1	1	1	1	1	1	1	1	1	1	1	1	1	1	1	1	1	1	1	1	1	1	1	1	1	1	1	1	1	1	1	1
Cysteinyl-tRNA synthetase (EC6.1.1.16)	133	116	4	13	1	1	1	1	1	1	1	1	1	1	1	1	1	1	1	1	1	1	1	1	1	1	1	1	1	1	1	1	1	1	1	1	1	1	1	1	1	1	1	1	1	1	1	1	1
DNA gyrase subunit A (EC5.99.1.3)	133	116	4	13	1	1	1	1	1	1	1	1	1	1	1	1	1	1	1	1	1	1	1	1	1	1	1	1	1	1	1	1	1	1	1	1	1	1	1	1	1	1	1	1	1	1	1	1	1
DNA gyrase subunit B (EC5.99.1.3)	133	116	4	13	1	1	1	1	1	1	1	1	1	1	1	1	1	1	1	1	1	1	1	1	1	1	1	1	1	1	1	1	1	1	1	1	1	1	1	1	1	1	1	1	1	1	1	1	1
DNA ligase (EC6.5.1.2)	133	116	4	13	1	1	1	1	1	1	1	1	1	1	1	1	1	1	1	1	1	1	1	1	1	1	1	1	1	1	1	1	2	1	2	1	1	1	1	1	1	1	1	1	1	1	1	1	1
DNA polymerase I (EC2.7.7.7)	133	116	4	13	1	1	1	2	2	1	1	1	1	1	1	1	1	1	1	1	1	1	1	1	1	1	1	1	1	1	1	1	1	1	1	1	2	2	1	1	1	1	1	1	1	1	1	1	1
DNA polymerase III alpha subunit (EC2.7.7.7)	133	116	4	13	1	1	1	1	1	1	1	1	1	1	1	1	2	4	4	1	1	1	1	1	1	2	1	2	1	1	1	1	1	1	1	1	3	2	1	2	1	1	1	1	1	1	1	1	1
DNA polymerase III beta subunit (EC2.7.7.7)	133	116	4	13	1	1	1	1	1	1	1	1	1	1	1	1	1	1	1	1	1	1	1	1	1	1	1	2	3	1	1	1	1	1	1	1	1	1	1	1	1	1	1	1	1	1	1	1	1
DNA primase (EC2.7.7.-)	133	116	4	13	1	1	1	1	1	1	1	2	3	3	5	5	3	3	3	3	2	4	4	4	4	2	3	9	10	7	5	7	9	2	1	2	2	5	1	1	1	1	1	1	1	1	1	1	1
DNA repair protein RecN	133	116	4	13	1	1	1	1	1	1	1	1	1	1	1	1	1	1	1	1	1	1	1	1	1	1	1	1	1	1	1	1	1	1	1	1	1	1	1	1	1	1	1	1	1	1	1	1	1
DNA-directed RNA polymerase alpha subunit (EC2.7.7.6)	133	116	4	13	1	1	1	1	1	1	1	1	1	1	1	1	1	1	1	1	1	1	1	1	1	1	1	1	1	1	1	1	1	1	1	1	1	1	1	1	1	1	1	1	1	1	1	1	1
DNA-directed RNA polymerase beta subunit (EC2.7.7.6)	133	116	4	13	1	1	1	1	2	1	1	1	1	2	1	1	1	1	1	2	1	1	1	1	1	1	1	1	1	1	1	1	1	1	1	1	1	1	1	1	1	1	1	1	1	1	1	1	1
DNA-directed RNA polymerase beta' subunit (EC2.7.7.6)	133	116	4	13	1	1	1	1	2	1	1	1	1	1	1	1	1	1	1	1	1	1	1	1	1	1	1	1	1	1	1	1	1	1	1	1	1	1	1	1	1	1	1	1	1	1	1	1	1
Endonuclease III (EC4.2.99.18)	133	116	4	13	1	1	1	1	1	1	1	1	1	1	1	1	1	1	1	1	1	1	1	1	1	1	1	1	1	1	2	1	1	1	1	1	1	1	1	1	1	1	1	1	1	1	1	1	1
Excinuclease ABC subunit A	133	116	4	13	1	1	1	1	1	1	1	1	1	1	1	1	1	1	1	1	1	1	1	1	1	1	1	1	1	1	1	1	1	1	1	1	1	1	1	1	1	1	1	1	1	1	1	1	1
Excinuclease ABC subunit B	133	116	4	13	1	1	1	1	1	1	1	1	1	1	1	1	1	1	1	1	1	1	1	1	1	1	1	1	1	1	1	1	1	1	1	1	1	1	1	1	1	1	1	1	1	1	1	1	1
Excinuclease ABC subunit C	133	116	4	13	1	1	1	1	1	1	1	1	1	1	1	1	1	1	1	1	1	1	1	1	1	1	1	1	1	1	1	1	1	1	1	1	1	1	1	1	1	1	1	1	1	1	1	1	1
Exodeoxyribonuclease VII large subunit (EC3.1.11.6)	133	116	4	13	1	1	1	1	1	1	1	1	1	1	1	1	1	1	1	1	1	1	1	1	1	1	1	1	1	1	1	1	1	1	1	1	1	1	1	1	1	1	1	1	1	1	1	1	1
Glucose-6-phosphate isomerase (EC5.3.1.9)	133	116	4	13	1	1	1	1	1	1	1	1	1	1	1	1	1	1	1	1	1	1	2	1	1	1	1	1	1	1	1	1	1	1	1	2	1	1	1	1	1	2	2	1	1	2	2	2	2
GTP-binding and nucleic acid-binding protein YchF	133	116	4	13	1	1	1	1	1	1	1	1	1	1	1	1	1	1	1	1	1	1	1	1	1	1	1	1	1	1	1	1	1	1	1	1	1	1	1	1	1	1	1	1	1	1	1	1	1
GTP-binding protein Obg	133	116	4	13	1	1	1	1	1	1	1	1	1	1	1	1	1	1	1	1	1	1	1	1	1	1	1	1	1	1	1	1	1	1	1	1	1	1	1	1	1	1	1	1	1	1	1	1	1
GTP-binding protein TypA/BipA	133	116	4	13	1	1	1	1	1	1	1	1	1	1	1	1	1	1	1	1	1	1	1	1	1	1	1	1	1	1	1	1	1	1	1	1	1	1	1	1	1	1	1	1	1	1	1	1	1
Guanylate kinase (EC2.7.4.8)	133	116	4	13	1	1	1	1	1	1	1	1	1	1	1	1	1	1	1	1	1	1	1	1	1	1	1	1	1	1	1	1	1	1	1	1	1	1	1	1	1	1	1	1	1	1	1	1	1
Heat shock protein 60 family co-chaperone GroES	133	116	4	13	1	1	1	1	1	1	1	1	1	1	1	1	1	1	1	1	1	2	2	2	1	1	1	1	1	1	1	1	1	1	1	1	1	1	1	1	1	1	1	1	1	1	1	1	1
Heat shock protein 60 family chaperone GroEL	133	116	4	13	1	1	1	1	1	1	1	1	1	1	1	1	1	1	1	1	1	1	1	1	1	1	1	1	1	1	1	1	1	1	1	1	1	1	1	1	1	1	1	1	1	1	1	1	1
Heat shock protein GrpE	133	116	4	13	1	1	1	2	1	1	1	1	1	1	1	1	1	1	1	1	1	1	1	1	1	1	1	1	1	1	1	1	1	1	1	1	1	1	1	1	1	1	1	1	1	1	1	1	1
Helicase PriA essential for oriC/DnaA-independent DNA replication	133	116	4	13	1	1	1	1	1	1	1	1	1	1	1	1	1	1	1	1	1	1	1	1	1	1	1	1	1	1	1	1	1	1	1	1	1	1	1	1	1	1	1	1	1	1	1	1	1
Histidyl-tRNA synthetase (EC6.1.1.21)	133	116	4	13	1	1	1	1	1	1	1	1	1	1	1	1	1	1	1	1	1	1	1	1	1	1	1	1	1	1	1	1	1	1	1	1	1	1	1	1	1	1	1	1	1	1	1	1	1
Holliday junction DNA helicase RuvA	133	116	4	13	1	1	1	1	1	1	1	1	1	1	1	1	1	1	1	1	1	1	1	1	1	1	1	1	1	1	1	1	1	1	1	1	1	1	1	1	1	1	1	1	1	1	1	1	1
Holliday junction DNA helicase RuvB	133	116	4	13	1	1	1	1	1	1	1	1	1	1	1	1	1	1	1	1	1	1	1	1	1	1	1	1	1	1	1	1	1	1	1	1	1	1	1	1	1	1	1	1	1	1	1	1	1
hypothetical protein	133	116	4	13	386	1086	745	354	983	653	634	594	792	706	744	735	1285	1408	1283	612	712	907	685	617	1011	677	824	1151	1327	1107	828	861	1122	895	918	533	718	722	408	442	430	472	522	610	471	390	456	509	525
Chaperone protein DnaJ	133	116	4	13	1	1	1	1	1	1	1	1	1	1	1	1	1	1	1	2	1	1	1	1	1	1	1	1	1	1	1	1	1	1	1	1	1	1	3	3	3	3	3	3	3	3	3	3	3
Chaperone protein DnaK	133	116	4	13	2	1	1	2	1	1	1	1	1	1	1	1	1	1	1	1	1	1	1	1	2	3	1	1	2	1	1	1	1	2	1	1	1	1	1	1	1	2	1	1	1	1	1	1	1
Chromosomal replication initiator protein DnaA	133	116	4	13	2	1	1	2	1	1	1	1	1	1	1	1	1	1	1	1	1	1	1	1	1	1	1	1	1	1	1	1	1	1	1	1	1	1	1	1	1	1	1	1	1	1	1	1	1
Isoleucyl-tRNA synthetase (EC6.1.1.5)	133	116	4	13	1	1	1	1	1	1	1	1	1	1	1	1	1	1	1	1	1	1	1	1	1	1	1	1	1	1	1	1	1	1	1	1	1	1	1	1	1	1	1	1	1	1	1	1	1
Leucyl-tRNA synthetase (EC6.1.1.4)	133	116	4	13	1	1	1	1	1	1	1	1	1	1	1	1	1	1	1	1	1	1	1	1	1	1	1	1	1	1	1	1	1	1	1	1	1	1	1	1	1	1	1	1	1	1	1	1	1
LSU ribosomal protein L10p (P0)	133	116	4	13	1	1	1	1	1	1	1	1	1	1	1	1	1	1	1	1	1	1	1	1	1	1	1	1	1	1	1	1	1	1	1	1	1	1	1	1	1	1	1	1	1	1	1	1	1
LSU ribosomal protein L13p (L13Ae)	133	116	4	13	1	1	1	1	1	1	1	1	1	1	1	1	1	1	1	1	1	1	1	1	1	1	1	1	1	1	1	1	1	1	1	1	1	1	1	1	1	1	1	1	1	1	1	1	1
LSU ribosomal protein L14p (L23e)	133	116	4	13	1	1	1	1	1	1	1	1	1	1	1	1	1	1	1	1	1	1	1	1	1	1	1	1	1	1	1	1	1	1	1	1	1	1	1	1	1	1	1	1	1	1	1	1	1
LSU ribosomal protein L15p (L27Ae)	133	116	4	13	1	1	1	1	1	1	1	1	1	1	1	1	1	1	1	1	1	1	1	1	1	1	1	1	1	1	1	1	1	1	1	1	1	1	1	1	1	1	1	1	1	1	1	1	1
LSU ribosomal protein L18p (L5e)	133	116	4	13	1	1	1	1	1	1	1	1	1	1	1	1	1	1	1	1	1	1	1	1	1	1	1	1	1	1	1	1	1	1	1	1	1	1	1	1	1	1	1	1	1	1	1	1	1
LSU ribosomal protein L19p	133	116	4	13	1	1	1	1	1	1	1	1	1	1	1	1	1	1	1	1	1	1	1	1	1	1	1	1	1	1	1	1	1	1	1	1	1	1	1	1	1	1	1	1	1	1	1	1	1
LSU ribosomal protein L1p (L10Ae)	133	116	4	13	1	1	1	1	1	1	1	1	1	1	1	1	1	1	1	1	1	1	1	1	1	1	1	1	1	1	1	1	1	1	1	1	1	1	1	1	1	1	1	1	1	1	1	1	1
LSU ribosomal protein L20p	133	116	4	13	1	1	1	1	1	1	1	1	1	1	1	1	1	1	1	1	1	1	1	1	1	1	1	1	1	1	1	1	1	1	1	1	1	1	1	1	1	1	1	1	1	1	1	1	1
LSU ribosomal protein L21p	133	116	4	13	1	1	1	1	1	1	1	1	1	1	1	1	1	1	1	1	1	1	1	1	1	1	1	1	1	1	1	1	1	1	1	1	1	1	1	1	1	1	1	1	1	1	1	1	1
LSU ribosomal protein L23p (L23Ae)	133	116	4	13	1	1	1	1	1	1	1	1	1	1	1	1	1	1	1	1	1	1	1	1	1	1	1	1	1	1	1	1	1	1	1	1	1	1	1	1	1	1	1	1	1	1	1	1	1
LSU ribosomal protein L24p (L26e)	133	116	4	13	1	1	1	1	1	1	1	1	1	1	1	1	1	1	1	1	1	1	1	1	1	1	1	1	1	1	1	1	1	1	1	1	1	1	1	1	1	1	1	1	1	1	1	1	1
LSU ribosomal protein L27p	133	116	4	13	1	1	1	1	1	1	1	1	1	1	1	1	1	1	1	1	1	1	1	1	1	1	1	1	1	1	1	1	1	1	1	1	1	1	1	1	1	1	1	1	1	1	1	1	1
LSU ribosomal protein L2p (L8e)	133	116	4	13	1	1	1	1	1	1	1	1	1	1	1	1	1	1	1	1	1	1	1	1	1	1	1	1	1	1	1	1	1	1	1	1	1	1	1	1	1	1	1	1	1	1	1	1	1
LSU ribosomal protein L3p (L3e)	133	116	4	13	1	1	1	1	1	1	1	1	1	1	1	1	1	1	1	1	1	1	1	1	1	1	1	1	1	1	1	1	1	1	1	1	1	1	1	1	1	1	1	1	1	1	1	1	1
LSU ribosomal protein L4p (L1e)	133	116	4	13	1	1	1	1	1	1	1	1	1	1	1	1	1	1	1	1	1	1	1	1	1	1	1	1	1	1	1	1	1	1	1	1	1	1	1	1	1	1	1	1	1	1	1	1	1
LSU ribosomal protein L5p (L11e)	133	116	4	13	1	1	1	1	1	1	1	1	1	1	1	1	1	1	1	1	1	1	1	1	1	1	1	1	1	1	1	1	1	1	1	1	1	1	1	1	1	1	1	1	1	1	1	1	1
LSU ribosomal protein L6p (L9e)	133	116	4	13	1	1	1	1	1	1	1	1	1	1	1	1	1	1	1	1	1	1	1	1	1	1	1	1	1	1	1	1	1	1	1	1	1	1	1	1	1	1	1	1	1	1	1	1	1
LSU ribosomal protein L7/L12 (P1/P2)	133	116	4	13	1	1	1	1	1	1	1	1	1	1	1	1	1	1	1	1	1	1	1	1	1	1	1	1	1	1	1	1	1	1	1	1	1	1	1	1	1	1	1	1	1	1	1	1	1
LSU ribosomal protein L9p	133	116	4	13	1	1	1	1	1	1	1	1	1	1	1	1	1	1	1	1	1	1	1	1	1	1	1	1	1	1	1	1	1	1	1	1	1	1	1	1	1	1	1	1	1	1	1	1	1
Metal-dependent hydrolase YbeY, involved in rRNA and/or ribosome maturation and assembly	133	116	4	13	1	1	1	1	1	1	1	1	1	1	1	1	1	1	1	1	1	1	1	1	1	1	1	1	1	1	1	1	1	1	1	1	1	1	1	1	1	1	1	1	1	1	1	1	1
Methionine aminopeptidase (EC3.4.11.18)	133	116	4	13	1	1	1	1	1	1	1	1	1	1	1	1	2	2	2	1	1	2	2	2	2	2	2	2	2	2	2	2	2	2	2	2	2	2	1	1	1	1	1	1	1	1	1	1	1
Methionyl-tRNA formyltransferase (EC2.1.2.9)	133	116	4	13	1	1	1	1	1	1	1	1	1	1	1	1	1	1	1	1	1	1	1	1	1	1	1	1	1	1	1	1	1	1	1	1	1	1	1	1	1	1	1	1	1	1	1	1	1
Methionyl-tRNA synthetase (EC6.1.1.10)	133	116	4	13	1	1	1	1	1	1	1	1	1	1	1	1	1	1	1	1	1	1	1	1	1	1	1	1	1	1	1	1	1	1	1	1	1	1	2	2	2	2	2	2	2	2	2	2	2
Methylenetetrahydrofolate dehydrogenase (NADP+) (EC1.5.1.5) / Methenyltetrahydrofolate cyclohydrolase (EC3.5.4.9)	133	116	4	13	1	1	1	1	1	1	1	1	1	1	1	1	1	1	1	1	1	1	1	1	1	1	1	1	1	1	1	1	1	1	1	1	1	1	1	1	1	1	1	1	1	1	1	1	1
NAD kinase (EC2.7.1.23)	133	116	4	13	1	1	1	1	1	1	1	1	1	1	1	1	1	1	1	1	1	1	1	1	1	1	1	1	1	1	1	1	1	1	1	1	1	1	1	1	1	1	1	1	1	1	1	1	1
Peptide deformylase (EC3.5.1.88)	133	116	4	13	1	2	1	1	1	1	1	1	1	2	1	1	2	2	2	1	1	1	1	1	1	1	1	1	1	1	1	1	1	1	1	1	1	1	2	2	2	2	2	3	3	3	3	2	2
Peptide chain release factor 1	133	116	4	13	1	1	1	1	1	1	1	1	1	1	1	1	1	1	1	1	1	1	1	1	1	1	1	1	1	1	1	1	1	1	1	1	1	1	1	1	1	1	1	1	1	1	1	1	1
Peptidyl-tRNA hydrolase (EC3.1.1.29)	133	116	4	13	1	1	1	1	1	1	1	1	1	1	1	1	1	1	1	1	1	1	1	1	1	1	1	1	1	1	1	1	1	1	1	1	1	1	1	1	1	1	1	1	1	1	1	1	1
Phenylalanyl-tRNA synthetase alpha chain (EC6.1.1.20)	133	116	4	13	1	1	1	1	1	1	1	1	1	1	1	1	1	1	1	1	1	1	1	1	1	1	1	1	1	1	1	1	1	1	1	1	1	1	1	1	1	1	1	1	1	1	1	1	1
Phenylalanyl-tRNA synthetase beta chain (EC6.1.1.20)	133	116	4	13	1	1	1	1	1	1	1	1	1	1	1	1	1	1	1	1	1	1	1	1	1	1	1	1	1	1	1	1	2	2	2	1	1	2	1	1	1	1	1	1	1	1	1	1	1
Phosphatidate cytidylyltransferase (EC2.7.7.41)	133	116	4	13	1	1	1	2	1	1	1	1	1	1	1	1	1	1	1	1	1	1	1	1	1	1	1	1	1	1	1	1	2	2	2	1	1	1	1	1	1	1	1	1	1	1	1	1	1
Phosphoglycerate kinase (EC2.7.2.3)	133	116	4	13	1	1	1	1	1	1	1	1	1	1	1	1	1	1	1	1	1	1	1	1	1	1	1	1	1	1	1	1	1	1	1	1	1	1	1	1	1	1	1	1	1	1	1	1	1
Phospho-N-acetylmuramoyl-pentapeptide- transferase (EC2.7.8.13)	133	116	4	13	1	1	1	1	1	1	1	1	1	1	1	1	1	1	1	1	1	1	1	1	1	1	1	1	1	1	1	1	1	1	1	1	1	1	1	1	1	1	1	1	1	1	1	1	1
Phosphopantetheine adenylyltransferase (EC2.7.7.3)	133	116	4	13	1	1	1	1	1	1	1	1	1	1	1	1	1	1	1	1	1	1	1	1	1	1	1	1	1	1	1	1	1	1	1	1	1	1	1	1	1	1	1	1	1	1	1	1	1
Preprotein translocase secY subunit (TC 3.A.5.1.1)	133	116	4	13	1	1	1	1	1	1	1	1	1	1	1	1	1	1	1	1	1	1	1	1	1	1	1	1	1	1	1	1	1	1	1	1	1	1	1	1	1	1	1	1	1	1	1	1	1
Prolipoprotein diacylglyceryl transferase (EC2.4.99.-)	133	116	4	13	1	1	1	1	1	1	1	1	1	1	1	1	2	1	1	2	2	1	1	1	1	2	3	4	2	2	3	3	2	2	2	2	2	2	1	1	1	1	1	1	2	1	1	1	1
Protein export cytoplasm protein SecA ATPase RNA helicase (TC 3.A.5.1.1)	133	116	4	13	2	1	1	1	1	1	1	1	1	1	1	1	1	1	1	1	2	1	1	1	1	1	1	1	1	1	1	1	1	1	1	1	1	1	1	1	1	1	1	1	1	2	1	1	1
Putative deoxyribonuclease YcfH	133	116	4	13	1	1	1	1	1	1	1	1	1	1	1	1	1	1	1	1	1	1	1	1	1	1	1	1	1	1	1	1	1	1	1	1	1	1	1	1	1	1	1	1	1	1	1	1	1
RecA protein	133	116	4	13	1	1	1	1	1	1	1	1	1	1	1	1	1	1	1	1	1	1	1	1	1	1	1	1	1	1	1	1	1	1	1	1	1	1	1	1	1	1	1	1	1	1	1	1	1
Recombination protein RecR	133	116	4	13	1	1	1	1	1	1	1	1	1	1	1	1	1	1	1	1	1	1	1	1	1	1	1	1	1	1	1	1	1	1	1	1	1	1	1	1	1	1	1	1	1	1	1	1	1
Ribonuclease HII (EC3.1.26.4)	133	116	4	13	1	1	1	1	1	1	1	1	1	1	1	1	1	1	1	1	1	1	1	1	1	1	1	1	1	1	1	1	1	1	1	1	1	1	1	1	1	1	1	1	1	1	1	1	1
Ribonucleotide reductase of class III (anaerobic), large subunit (EC1.17.4.2)	133	116	4	13	3	1	1	1	4	1	1	1	1	1	1	1	1	1	1	1	1	1	1	1	1	1	1	1	1	1	2	2	2	1	1	2	1	1	1	1	1	1	1	1	1	1	1	1	1
Ribose-phosphate pyrophosphokinase (EC2.7.6.1)	133	116	4	13	1	1	1	1	1	1	1	1	1	1	1	1	1	1	1	1	1	1	1	1	1	1	1	2	2	2	1	1	1	1	1	1	1	1	1	1	1	1	1	1	1	1	1	1	1
Ribosomal large subunit pseudouridine synthase D (EC4.2.1.70)	133	116	4	13	1	2	1	1	2	1	1	1	1	1	1	1	1	1	1	1	1	1	2	1	1	1	1	1	1	1	1	1	1	1	1	1	1	1	2	2	2	2	2	2	2	1	2	2	2
Ribosome recycling factor	133	116	4	13	1	1	1	1	1	1	1	1	1	1	1	1	1	1	1	1	1	1	1	1	1	1	1	1	1	1	1	1	1	1	1	1	1	1	1	1	1	1	1	1	1	1	1	1	1
Ribulose-phosphate 3-epimerase (EC5.1.3.1)	133	116	4	13	1	1	1	1	1	1	1	1	1	1	1	1	1	1	1	1	1	1	1	1	1	1	1	1	1	1	1	1	1	1	1	1	1	1	1	1	1	1	1	1	1	1	1	1	1
RNA polymerase sigma factor RpoD	133	116	4	13	2	1	1	1	1	1	1	1	1	1	1	1	2	2	2	1	1	1	1	1	1	1	1	1	1	1	1	1	1	1	1	1	1	1	1	1	1	1	1	1	1	1	1	1	1
rRNA small subunit methyltransferase H	133	116	4	13	1	1	1	1	1	1	1	1	1	1	1	1	1	1	1	1	1	1	1	1	1	1	1	1	1	1	1	1	1	1	1	1	1	1	1	1	1	1	1	1	1	1	1	1	1
S-adenosylmethionine synthetase (EC2.5.1.6)	133	116	4	13	1	1	1	1	1	1	1	1	1	1	1	1	1	1	1	1	2	1	1	1	1	1	1	1	1	1	1	1	1	1	1	1	1	1	1	1	1	1	1	1	1	1	1	1	1
Seryl-tRNA synthetase (EC6.1.1.11)	133	116	4	13	1	1	1	1	1	1	1	1	1	1	1	1	1	1	1	1	1	1	1	1	1	1	1	1	1	1	1	1	1	1	1	1	1	1	1	1	1	1	1	1	1	1	1	1	1
Signal peptidase I (EC3.4.21.89)	133	116	4	13	1	1	1	1	1	1	1	1	2	1	1	1	4	3	3	2	2	3	4	4	3	2	3	3	4	5	5	4	2	2	3	3	2	2	1	1	1	1	1	1	1	2	1	1	2
SSU ribosomal protein S16p	133	116	4	13	1	1	1	1	1	1	1	1	1	1	1	1	1	1	1	1	1	1	1	1	1	1	1	1	1	1	1	1	1	1	1	1	1	1	1	1	1	1	1	1	1	1	1	1	1
SSU ribosomal protein S17p (S11e)	133	116	4	13	1	1	1	1	1	1	1	1	1	1	1	1	1	1	1	1	1	1	1	1	1	1	1	1	1	1	1	1	1	1	1	1	1	1	1	1	1	1	1	1	1	1	1	1	1
SSU ribosomal protein S20p	133	116	4	13	1	1	1	1	1	1	1	1	1	1	1	1	1	1	1	1	1	1	1	1	1	1	1	1	1	1	1	1	1	1	1	1	1	1	1	1	1	1	1	1	1	1	1	1	1
SSU ribosomal protein S2p (SAe)	133	116	4	13	1	1	1	1	1	1	1	1	1	1	1	1	1	1	1	1	1	1	1	1	1	1	1	1	1	1	1	1	1	1	1	1	1	1	1	1	1	1	1	1	1	1	1	1	1
SSU ribosomal protein S3p (S3e)	133	116	4	13	1	1	1	1	1	1	1	1	1	1	1	1	1	1	1	1	1	1	1	1	1	1	1	1	1	1	1	1	1	1	1	1	1	1	1	1	1	1	1	1	1	1	1	1	1
SSU ribosomal protein S4p (S9e)	133	116	4	13	1	1	1	1	1	1	1	1	1	1	1	1	1	1	1	1	1	1	1	1	1	1	1	1	1	1	1	1	1	1	1	1	1	1	1	1	1	1	1	1	1	1	1	1	1
SSU ribosomal protein S5p (S2e)	133	116	4	13	1	1	1	1	1	1	1	1	1	1	1	1	1	1	1	1	1	1	1	1	1	1	1	1	1	1	1	1	1	1	1	1	1	1	1	1	1	1	1	1	1	1	1	1	1
SSU ribosomal protein S7p (S5e)	133	116	4	13	1	1	1	1	1	1	1	1	1	1	1	1	1	1	1	1	1	1	1	1	1	1	1	1	1	1	1	1	1	1	1	1	1	1	1	1	1	1	1	1	1	1	1	1	1
SSU ribosomal protein S9p (S16e)	133	116	4	13	1	1	1	1	1	1	1	1	1	1	1	1	1	1	1	1	1	1	1	1	1	1	1	1	1	1	1	1	1	1	1	1	1	1	1	1	1	1	1	1	1	1	1	1	1
SSU rRNA (adenine(1518)-N(6)/adenine(1519)-N(6))- dimethyltransferase (EC2.1.1.182)	133	116	4	13	1	1	1	1	1	1	1	1	1	1	1	1	1	2	2	1	1	1	1	1	1	1	1	1	1	1	1	1	1	2	1	1	1	1	1	1	1	1	1	1	1	1	1	1	1
Threonyl-tRNA synthetase (EC6.1.1.3)	133	116	4	13	1	1	1	1	1	1	1	1	1	1	1	1	1	1	1	1	1	1	1	1	1	1	1	1	1	1	1	1	1	1	1	1	1	1	1	1	1	1	1	1	1	1	1	1	1
tmRNA-binding protein SmpB	133	116	4	13	1	1	1	1	1	1	1	1	1	1	1	1	1	1	1	1	1	1	1	1	1	1	1	1	1	1	1	1	1	1	1	1	1	1	1	1	1	1	1	1	1	1	1	1	1
Transcription antitermination protein NusG	133	116	4	13	1	1	1	1	1	1	1	1	1	1	1	1	1	1	1	1	1	1	1	1	1	1	1	1	1	1	1	1	1	1	1	1	1	1	1	2	1	1	1	5	2	2	3	2	2
Transcription elongation factor GreA	133	116	4	13	1	1	1	1	1	1	1	1	1	1	1	1	1	1	1	1	1	1	1	1	1	1	1	1	1	1	1	1	1	1	1	1	1	1	1	1	1	1	1	1	1	1	1	1	1
Transcription termination protein NusA	133	116	4	13	1	1	1	1	1	1	1	1	1	1	1	1	1	1	1	1	1	1	1	1	1	1	1	1	1	1	1	1	1	1	1	1	1	1	1	1	1	1	1	1	1	1	1	1	1
Transcription termination protein NusB	133	116	4	13	1	1	1	1	1	1	1	1	1	1	1	1	1	1	1	1	1	1	1	1	1	1	1	1	1	1	1	1	1	1	1	1	1	1	1	1	1	1	1	1	1	1	1	1	1
Transcription-repair coupling factor	133	116	4	13	1	1	1	1	1	1	1	1	1	1	1	1	1	1	1	1	1	1	1	1	1	1	1	1	1	1	1	1	1	1	1	1	1	1	1	1	1	1	1	1	1	1	1	1	1
Translation elongation factor G	133	116	4	13	1	1	1	1	2	1	1	1	1	1	1	1	1	1	1	1	1	1	1	1	1	1	1	1	1	1	1	1	1	1	1	1	1	1	1	1	1	1	1	1	1	1	1	1	1
Translation elongation factor LepA	133	116	4	13	1	1	1	1	1	1	1	1	1	1	1	1	1	1	1	1	1	1	1	1	1	1	1	1	1	1	1	1	1	1	1	1	1	1	1	1	1	1	1	1	1	1	1	1	1
Translation elongation factor P	133	116	4	13	1	1	1	1	1	1	1	1	1	1	1	1	1	1	1	1	1	1	1	1	1	1	1	1	1	1	1	1	1	1	1	1	1	1	1	1	1	1	1	1	1	1	1	1	1
Translation elongation factor Ts	133	116	4	13	1	1	1	1	1	1	1	1	1	1	1	1	1	1	1	1	1	1	1	1	1	1	1	1	1	1	1	1	1	1	1	1	1	1	1	1	1	1	1	1	1	1	1	1	1
Translation initiation factor 2	133	116	4	13	1	2	1	1	2	1	1	1	1	1	1	1	1	1	1	1	1	1	1	1	1	1	1	1	1	1	1	1	1	1	1	1	1	1	1	1	1	1	1	1	1	1	1	1	1
Translation initiation factor 3	133	116	4	13	1	1	1	1	1	1	1	1	1	1	1	1	1	1	1	1	1	1	1	1	1	1	1	1	1	1	1	1	1	1	1	1	1	1	1	1	1	1	1	1	1	1	1	1	1
Triosephosphate isomerase (EC5.3.1.1)	133	116	4	13	1	1	1	1	1	1	1	2	1	1	2	2	1	1	1	2	2	1	1	1	1	2	2	2	2	2	1	1	2	2	2	1	1	1	2	1	1	2	2	1	2	2	2	2	2
tRNA (Guanine37-N1) -methyltransferase (EC2.1.1.31)	133	116	4	13	1	1	1	1	1	1	1	1	1	1	1	1	1	1	1	1	1	1	1	1	1	1	1	1	1	1	1	1	1	1	1	1	1	1	1	1	1	1	1	1	2	1	1	1	1
tRNA dihydrouridine synthase B (EC1.-.-.-)	133	116	4	13	1	2	1	1	1	1	1	1	1	1	1	1	1	1	1	1	1	1	1	1	1	1	1	1	1	1	1	1	1	1	1	1	1	1	1	1	1	1	1	1	2	1	1	1	1
tRNA pseudouridine synthase B (EC4.2.1.70)	133	116	4	13	1	1	1	1	1	1	1	1	1	1	1	1	1	1	1	1	1	1	1	1	1	1	1	1	1	1	1	1	1	1	1	1	1	1	1	1	1	1	1	1	1	1	1	1	1
tRNA(Ile)-lysidine synthetase (EC6.3.4.19)	133	116	4	13	1	1	1	1	1	1	1	1	1	1	1	1	1	1	1	1	1	1	1	1	1	1	1	1	1	1	1	1	1	1	1	1	1	1	1	1	1	1	1	1	1	1	1	1	1
tRNA-specific 2-thiouridylase MnmA	133	116	4	13	1	1	1	1	1	1	1	1	1	1	1	1	2	2	2	1	1	1	1	1	1	2	2	2	2	2	3	3	3	3	3	3	3	3	1	1	1	1	1	1	1	1	1	1	1
Tryptophanyl-tRNA synthetase (EC6.1.1.2)	133	116	4	13	1	1	1	1	1	1	1	1	1	1	1	1	1	1	1	1	1	1	1	1	1	1	1	1	1	1	1	1	1	1	1	1	1	1	1	1	1	1	1	1	1	1	1	1	1
TsaE protein, required for threonylcarbamoyladenosine t(6)A37 formation in tRNA	133	116	4	13	1	1	1	1	1	1	1	1	1	1	1	1	1	1	1	1	1	1	1	1	1	1	1	1	1	1	1	1	1	1	1	1	1	1	1	1	1	1	1	1	1	1	1	1	1
Tyrosyl-tRNA synthetase (EC6.1.1.1)	133	116	4	13	1	1	1	1	1	1	1	1	1	1	1	1	1	1	1	1	1	1	1	1	2	1	1	1	2	2	1	1	1	1	1	1	1	1	1	1	1	1	1	1	1	1	1	1	1
UDP-glucose 4-epimerase (EC5.1.3.2)	133	116	4	13	4	2	2	1	5	1	1	1	1	1	1	1	4	2	4	1	1	2	3	2	2	1	3	3	3	2	3	5	4	1	4	7	1	2	1	1	2	1	1	2	1	1	1	1	2
UDP-N-acetylglucosamine 1-carboxyvinyltransferase (EC2.5.1.7)	133	116	4	13	1	1	1	1	1	1	1	1	1	1	1	1	1	1	1	1	1	1	1	1	1	1	1	1	1	1	1	1	1	1	1	1	1	1	1	1	1	1	1	1	1	1	1	1	1
UDP-N-acetylglucosamine--N-acetylmuramyl- (pentapeptide) pyrophosphoryl-undecaprenol N-acetylglucosamine transferase (EC2.4.1.227)	133	116	4	13	1	1	1	1	1	1	1	1	1	1	1	1	1	1	1	1	1	1	1	1	1	1	1	1	1	1	1	1	1	1	1	1	1	1	1	1	1	1	1	1	1	1	1	1	1
UDP-N-acetylmuramate--alanine ligase (EC6.3.2.8)	133	116	4	13	1	1	1	1	1	1	1	1	1	1	1	1	1	1	1	1	1	1	1	1	1	1	1	1	1	1	1	1	1	1	1	1	1	1	1	1	1	1	1	1	1	1	1	1	1
UDP-N-acetylmuramoylalanine--D-glutamate ligase (EC6.3.2.9)	133	116	4	13	1	1	1	1	1	1	1	1	1	1	1	1	1	1	1	1	1	1	1	1	1	1	1	1	1	1	1	1	1	1	1	1	1	1	1	1	1	1	1	1	1	1	1	1	1
UDP-N-acetylmuramoylalanyl-D-glutamyl-2,6- diaminopimelate--D-alanyl-D-alanine ligase (EC6.3.2.10)	133	116	4	13	1	1	1	1	1	1	1	1	1	1	1	1	1	1	1	1	1	1	1	1	1	1	1	1	1	1	1	1	1	1	1	1	1	1	1	1	1	1	1	1	1	1	1	1	1
Undecaprenyl diphosphate synthase (EC2.5.1.31)	133	116	4	13	1	1	1	1	1	1	1	1	1	1	1	1	1	1	1	1	1	1	1	1	1	1	1	1	1	1	1	1	1	1	1	1	1	1	1	1	1	1	1	1	1	1	1	1	1
Uridine monophosphate kinase (EC2.7.4.22)	133	116	4	13	1	1	1	1	1	1	1	1	1	1	1	1	1	1	1	1	1	1	1	1	1	1	1	1	1	1	1	1	1	1	1	1	1	1	1	1	1	1	1	1	1	1	1	1	1
Valyl-tRNA synthetase (EC6.1.1.9)	133	116	4	13	1	1	1	1	1	1	1	1	1	1	1	1	1	1	1	1	1	1	1	1	1	1	1	1	1	1	1	1	1	1	1	1	1	1	1	1	1	1	1	1	1	1	1	1	1
33 kDa chaperonin	3	0	3	0
FIG00431205: hypothetical protein	3	0	3	0
FIG01032070: hypothetical protein	3	0	3	0
FIG01032219: hypothetical protein	3	0	3	0
FIG01032346: hypothetical protein	3	0	3	0
FIG01032430: hypothetical protein	3	0	3	0
FIG01032655: hypothetical protein	3	0	3	0
FIG01032696: hypothetical protein	3	0	3	0
Possible fucose ABC transporter, substrate-binding component	3	0	3	0
Predicted exonuclease	3	0	3	0
Protoporphyrinogen IX oxidase, novel form, HemJ (EC1.3.-.-)	3	0	3	0
regulatory protein, MarR	3	0	3	0
FIG01032133: hypothetical protein	4	0	3	1
FIG01031854: hypothetical protein	4	0	3	1
putative poly-gamma-glutamate synthesis protein, PgsA	4	0	3	1
Pheromone cAD1 precursor lipoprotein Cad	4	0	3	1
FIG01031836: hypothetical protein	5	0	3	2
FIG01032112: hypothetical protein	5	0	3	2
Xaa-Pro dipeptidase, putative	5	0	3	2
Erythrocyte membrane-associated giant protein antigen 332	6	0	3	3
FIG01031975: hypothetical protein	6	0	3	3
FIG01032098: hypothetical protein	6	0	3	3
FIG01032694: hypothetical protein	6	0	3	3
FIG01031795: hypothetical protein	7	0	3	4
FIG01032613: hypothetical protein	7	0	3	4
FIG01032294: hypothetical protein	8	0	3	5
FIG01266891: hypothetical protein	8	0	3	5
Leader peptide processing enzyme (Late competence protein) (EC3.4.-.- )	9	0	3	6
FIG00522739: hypothetical protein	11	0	3	8
FIG01032347: hypothetical protein	11	0	3	8
UvrD/Rep helicase family protein	11	0	3	8
FIG00533145: hypothetical protein	12	0	3	9
FIG01031873: hypothetical protein	12	0	3	9
FIG01032483: hypothetical protein	12	0	3	9
FIG00524870: hypothetical protein	13	0	3	10
FIG01032451: hypothetical protein	13	0	3	10
FIG01032458: hypothetical protein	14	0	3	11
Predicted membrane protein, containing FHA domain	14	0	3	11
FIG01032160: hypothetical protein	14	0	3	11
FIG01032032: hypothetical protein	4	1	3	0
FIG01032415: hypothetical protein	4	1	3	0
Membrane protein SPy0796 # 3 strong transmembrane helices (TMpred server)	4	1	3	0																																				1
FIG01032320: hypothetical protein	8	1	3	4																																													1
FIG01032073: hypothetical protein	9	1	3	5
FIG01032539: hypothetical protein	9	1	3	5
FIG00431384: hypothetical protein	10	1	3	6
Na+-driven multidrug efflux pump (MATE family), NorM	11	1	3	7
VanZ	17	1	3	13
sensor protein fixL( EC:2.7.3.- )	5	2	3	0
Protein clustered with ethanolamine utilization	5	2	3	0
Xanthine dehydrogenase iron-sulfur subunit (EC1.17.1.4) / Xanthine dehydrogenase, molybdenum binding subunit (EC1.17.1.4)	5	2	3	0			1		1
protein of unknown function UPF0118	6	2	3	1
FIG00261083: hypothetical protein	7	2	3	2
FIG00645042: hypothetical protein	7	2	3	2
FIG00530794: hypothetical protein	8	2	3	3
FIG00515532: hypothetical protein	9	2	3	4
HhH-GPD:8-oxoguanine DNA glycosylase-like	9	2	3	4
Penicillin-binding protein 3	13	2	3	8																											1
Predicted beta-glucoside transporter, GPH family	6	3	3	0								1
FIG00530801: hypothetical protein	8	3	3	2
Short-chain alcohol dehydrogenase family	8	3	3	2
Two-component sensor kinase yesM (EC2.7.3.-), associated with MetSO reductase	9	3	3	3
sodium/alanine symporter family protein	11	3	3	5	1												1
Tellurite resistance protein-related protein	11	3	3	5
FIG00530569: hypothetical protein	12	3	3	6
MJ0042 family finger-like protein	12	3	3	6	1				1
hypothetical protein, conserved	13	3	3	7
HAD-superfamily hydrolase, subfamily IA, variant 3:HAD-superfamily hydrolase, subfamily IA, variant 1	17	3	3	11																																							1					1
HAD-superfamily hydrolase subfamily IA, variant 3	7	4	3	0																																													1
Related to HTH domain of SpoOJ/ParA/ParB/repB family, involved in chromosome partitioning	9	4	3	2		1																																				1							1
Spore protease GPR related protein	9	4	3	2
HD-GYP domain	9	4	3	2
FIG01032327: hypothetical protein	10	4	3	3
Aminoglycoside 6-adenylyltransferase (EC2.7.7.-)	14	4	3	7
FIG00645149: hypothetical protein	18	4	3	11
FIG00529162: hypothetical protein	20	4	3	13
Transcriptional repressor of the arabinose operon	9	5	3	1
FIG01116027: hypothetical protein	11	5	3	3
Cell surface protein Shp, transfers heme from hemoglobin to apo-SiaA/HtsA	13	5	3	5
CRISPR-associated protein Cas3''	14	5	3	6
FIG00523176: hypothetical protein	15	5	3	7
S-layer homology domain / putative murein endopeptidase	16	5	3	8																																					1						1
FIG00262634: hypothetical protein	20	5	3	12
Predicted phosphoesterase	10	6	3	1																																						1		1
ECF-type sigma factor negative effector	10	6	3	1
FIG005429: hypothetical protein	12	6	3	3																												1
Streptococcal cell surface hemoprotein receptor Shr	12	6	3	3
FIG00532987: hypothetical protein	14	6	3	5
FIG01031992: hypothetical protein	16	6	3	7
Glycerol-1-phosphate dehydrogenase [NAD(P)] (EC1.1.1.261)	10	7	3	0			1						1	1		1
N-Acetyl-D-glucosamine permease 2, possible	20	7	3	10
Inosose dehydratase (EC4.2.1.44)	12	8	3	1																			2	2										1
Predicted hydrolase (HAD superfamily)	14	8	3	3			1
Glycerol-3-phosphate ABC transporter, permease protein UgpA (TC 3.A.1.1.3)	14	8	3	3				1																																						1	1	1
Nitric oxide reductase activation protein NorQ	14	8	3	3													1
Putative ATP /GTP binding protein	14	8	3	3
Nitric oxide reductase activation protein NorD	16	8	3	5
suppressor of fused homolog	16	8	3	5														1
FIG00530188: hypothetical protein	18	8	3	7
Ribosomal large subunit pseudouridine synthase F (EC4.2.1.70)	24	8	3	13				1														1	1	1
MreB-like protein (Mbl protein)	24	8	3	13
Heme transporter analogous to IsdDEF, ATP-binding protein	18	9	3	6
FIG01032253: hypothetical protein	18	9	3	6
Phosphohydrolase	21	9	3	9
FIG00524186: hypothetical protein	14	10	3	1
Cob(III)alamin reductase # Cob(II)alamin reductase	16	10	3	3
FIG00530144: hypothetical protein	19	10	3	6
sodium:alanine symporter family protein	19	10	3	6
Xylose-responsive transcription regulator, ROK family	19	10	3	6																																										1
2-polyprenylphenol hydroxylase and related flavodoxin oxidoreductases	25	10	3	12						1	1	1	1	1	1	1
Lysine-N-methylase (EC2.1.1.-)	25	10	3	12
Alpha-L-arabinofuranosidase II precursor (EC3.2.1.55)	15	11	3	1									3					2	3														2	2	1
Probable DNA polymerase III epsilon chain	16	11	3	2																								1
Adenosine deaminase (EC3.5.4.5)	16	11	3	2									1		1																			1			1	1
POSSIBLE CONSERVED INTEGRAL MEMBRANE PROTEIN	17	11	3	3																																				1			1	1	1
FIG00589905: hypothetical protein	18	11	3	4
ABC transporter, ATP-binding protein Vex2	19	11	3	5																																					1							1
FIG007317: Chromosome segregation protein SMC-like	20	11	3	6																						1	1	1	1	1		1
DNA modification methyltransferase (EC2.1.1.-)	15	12	3	0						1	1														1	3	1	1		1								1
multitransmembrane protein-like	16	12	3	1
Myo-inositol 2-dehydrogenase 1 (EC1.1.1.18)	16	12	3	1																				3									1	1	1
Ethanolamine utilization protein similar to PduT	18	12	3	3
Stress responsive alpha-beta barrel domain protein Dabb	20	12	3	5														1	1
Heme transporter IsdDEF, permease component IsdF	21	12	3	6
FIG00647252: hypothetical protein	16	13	3	0
FOG: GGDEF domain	18	13	3	2				1	1																															1
4-hydroxy-2-oxovalerate aldolase (EC4.1.3.39)	19	13	3	3			1	1																																				1
Heme transporter IsdDEF, lipoprotein IsdE	21	13	3	5
abortive infection protein, putative	21	13	3	5					1									1	1															1	1		1							1
Tn916, transcriptional regulator, putative	21	13	3	5
FIG00645039: hypothetical protein	22	13	3	6
Response regulators consisting of a CheY-like receiver domain and a winged-helix DNA-binding domain	22	13	3	6
Uncharacterized domain COG3236 / GTP cyclohydrolase II (EC3.5.4.25)	22	13	3	6				1
Acetyl-CoA:acetoacetyl-CoA transferase, alpha subunit (EC2.8.3.8)	18	14	3	1			1	1
Oligosaccharide repeat unit polymerase Wzy	19	14	3	2																1	1	2	1	1										1
Siroheme synthase / Precorrin-2 oxidase (EC1.3.1.76) / Sirohydrochlorin ferrochelatase (EC4.99.1.4) / Uroporphyrinogen-III methyltransferase (EC2.1.1.107)	20	14	3	3			1	1																																				1	1
Putative amino acid activating enzyme (EC6.3.2.-)	20	14	3	3															1																													1	1
CRISPR repeat RNA endoribonuclease Cas6	21	14	3	4					1									2	1	1	1
Family 13 glycosyl hydrolase, row 724	21	14	3	4
FIG00632254: hypothetical protein	22	14	3	5
FIG01291636: hypothetical protein	21	15	3	3
ABC-type transport system involved in multi-copper enzyme maturation, permease component	22	15	3	4													7	2	2														2
membrane protein, related to Actinobacillus protein (1944168)	25	15	3	7																																						1				1	1	1
Transcriptional regulatory protein	26	15	3	8
Ornithine cyclodeaminase (EC4.3.1.12)	27	15	3	9			6											1	1				1
Ribonuclease HI-related protein	21	16	3	2
FIG00522664: hypothetical protein	22	16	3	3																																			1		1
FIG01077591: hypothetical protein	22	16	3	3																																					1	1	1	1	1		1	1
FIG00533719: hypothetical protein	24	16	3	5																																													1
Bacitracin ABC transporter, permease protein, putative	25	16	3	6
lipoprotein, NLP/P60 family	25	16	3	6					1									1
acetyl esterase family enzyme	26	16	3	7																																								1	1	1	1	1
Sugar ABC transporter sugar-binding protein	26	16	3	7
UPF0059 membrane protein DSY1211	30	16	3	11
Ethanolamine utilization protein EutQ	20	17	3	0				1
putative ATP-dependent DNA helicase YjcD	21	17	3	1
Shikimate kinase I (EC2.7.1.71) # AroE I	21	17	3	1						1	1							1	1																					1
Tn916, NLP/P60 family protein	23	17	3	3
Benzoyl-CoA reductase subunit BadE (EC1.3.99.15)	25	17	3	5
D-serine dehydratase (EC4.3.1.18)	29	17	3	9			1	1										1	1
Pseudouridine-5' phosphatase (EC3.1.3.-)	21	18	3	0																																							1
Lipopolysaccharide cholinephosphotransferase LicD1 (EC2.7.8.-)	23	18	3	2		1																1	3										1	1	2	1	2	1
Choloylglycine hydrolase	23	18	3	2																			1	1									1		1
Inosose isomerase (EC5.3.99.-)	23	18	3	2																			1	1																1									1
DNA-binding response regulator, OmpR family	23	18	3	2
Methyltransferase corrinoid activation protein	23	18	3	2			1		2													1
DNA/RNA helicase of DEAD/DEAH box family	24	18	3	3					2																																		1	1
FIG002343: hypothetical protein	27	18	3	6
Stress-responsive transcriptional regulator	28	18	3	7									1		1	1						1	1	1	1	1	1	1	1	1
Hypothetical protein DUF454	28	18	3	7				1							1																					1	1	1
FIG00532870: hypothetical protein	30	18	3	9
Probable flavoprotein	32	18	3	11
Bacitracin export permease protein BceB	24	19	3	2
Lipase/Acylhydrolase family protein	24	19	3	2									1										2	1			1	1	1	1						1
1,2-diacylglycerol 3-glucosyltransferase (EC2.4.1.157); diglucosyldiacylglycerol synthase (LTA membrane anchor synthesis); putative	25	19	3	3
3-demethylubiquinone-9 3-methyltransferase (EC2.1.1.64)	25	19	3	3									1												1	1	1	1	1	1	1	1	1	1	1	1	1	1
HAD-superfamily hydrolase, subfamily IA, variant 3	25	19	3	3																														1					1	1			1	1					1
Spore cortex-lytic enzyme, lytic transglycosylase SleB	29	19	3	7
FIG01032557: hypothetical protein	32	19	3	10
Amino acid transport system permease protein	26	20	3	3		1
Type IV fimbrial assembly protein PilC	29	20	3	6	1	1	1	1
Maltose/maltodextrin ABC transporter, substrate binding periplasmic protein MalE	29	20	3	6				1
FIG00519543: hypothetical protein	31	20	3	8
Cobalamine-related hypothetical metal-binding protein CrdX	24	21	3	0					2																																			1	1	1	1	1	1
Putative Nudix hydrolase YfcD (EC3.6.-.-)	26	21	3	2			1	1										1	1	1	1	1	1	1							1	1
Beta-hydroxylase, bleomycin/phleomycin binding protein, ankyrin homologue, bleomycin and transport protein	28	21	3	4
FIG00521197: hypothetical protein	28	21	3	4
CRISPR-associated protein, Csd2/Csh2 family	30	21	3	6			1																								1	1													1
FIG00513666: hypothetical protein	30	21	3	6
conserved hypothetical protein; possible membrane protein	33	21	3	9																		1			1																				1
Adenosine deaminase (EC3.5.4.4)	34	21	3	10	1			1
Beta-mannosidase (EC3.2.1.25)	25	22	3	0									4		2		1	2	2	1	1	1	2	5	1						2	2	4	2	5	1
ATP-dependent transcriptional regulator-like protein	26	22	3	1																																			2	2		1	2	1		2	1
Ethanolamine utilization polyhedral-body-like protein EutN	29	23	3	3				1																																				1
MutT/nudix family protein	31	23	3	5	1															1	1																1	1	1			1		1	1
[FeFe]-hydrogenase maturation protein HydF	32	23	3	6	1		1		1	1	1						1	1	1																						1			1
Transglutaminase-like enzyme, putative cysteine protease	32	23	3	6																																			1	1						1	1	1
CRISPR-associated protein, Cas5d family	34	23	3	8			1																								1	1													1
CRISPR-associated protein, Csd1 family	34	23	3	8			1																								1	1													1
CRISPR-associated RecB family exonuclease Cas4	34	23	3	8			1																								1	1													1
N-Acetyl-D-glucosamine ABC transport system, permease protein 1	39	23	3	13
Transporter, LysE family	29	24	3	2			1	1												1	1		1	1	1	1	1	1	1	1	1	1	1	1	1	1	1	1
Putative ROK-family transcriptional regulator	29	24	3	2								1	1	1	1	1																												1	1
probable methyltransferase	30	24	3	3			1			1	1		1				1	1			1										1	1											1	1		1			1
putative integrase/recombinase	31	24	3	4											2						1				1		1	2	3	1	1			1	1
narrowly conserved hypothetical protein	34	24	3	7																																			1				1	2			1	1
FIG001454: Transglutaminase-like enzymes, putative cysteine proteases	34	24	3	7																																			1				1	1	1
Integrase/recombinase (XerC/CodV family)	35	24	3	8			1			1	1													1					1		2	1			1	1		1
Predicted transcriptional regulator	32	25	3	4																																									1			1
Recombinase	32	25	3	4																											1										1							1
TRAP-type C4-dicarboxylate transport system, large permease component	33	25	3	5			9		4														1
Dipeptide transport ATP-binding protein DppF (TC 3.A.1.5.2)	34	25	3	6				1																																				1	1
FIG038982: hypothetical protein	35	25	3	7																																			1	1	1	1	1	1
Benzoyl-CoA reductase subunit BadG (EC1.3.99.15)	35	25	3	7			1																																1			1
TnpV	36	25	3	8
FIG00542958: hypothetical protein	37	25	3	9
Mucin 2 precursor	30	26	3	1		1
membrane associated protein	32	26	3	3			1
Galactose/methyl galactoside ABC transport system, D-galactose-binding periplasmic protein MglB (TC 3.A.1.2.3)	33	26	3	4				1
FIG00622917: hypothetical protein	36	26	3	7			1		1					1						1	1																		1	1	1	1	1	1	1		1		1
FIG00521858: hypothetical protein	40	26	3	11
Predicted ATPase related to phosphate starvation-inducible protein PhoH	40	26	3	11	1					1	1						1	1	1			1	1	1	1								1	1	1	1	1	1
phosphoesterase, putative	32	27	3	2																																										1	1	1	1
HAD-superfamily hydrolase, subfamily IA, variant 3 protein family	34	27	3	4	1																																					1	1	1	1				1
Transmembrane component BL0694 of energizing module of predicted ECF transporter	37	27	3	7																																						1						1
RNA polymerase sigma factor SigV	37	27	3	7
FIG00514266: hypothetical protein	38	27	3	8
Exoenzymes regulatory protein AepA precursor	38	27	3	8			3																																						1				1
Regulator of polyketide synthase expression	38	27	3	8			1																																1				1		1				1
FIG00514472: hypothetical protein	41	27	3	11
Rrf2 family transcriptional regulator	33	28	3	2			2																																				1
Putative regulatory protein	34	28	3	3						1	1	1	1	1	1	1	1	1	1	1	1																							1	1
Putative glycosyl hydrolase of unknown function (DUF1680)	35	28	3	4									3	1				5	4	1	1		2	3		3	3	3	3	3	9	8	4	7	4	6	1	1
anti-sigma F factor antagonist (spoIIAA-2); anti sigma b factor antagonist RsbV	42	28	3	11																				1																					1		1	1	1
Predicted functional analog of homoserine kinase (EC2.7.1.-)	42	28	3	11																1	1	1	1	1	1	1	1	1	1	1	1	1	1	1	1	1	1	1
Ethanolamine permease	33	29	3	1				1
Arginase (EC3.5.3.1)	38	29	3	6					1	1	1		1				1					1	2		1		1	1	1	1	1	1	3	1	1			1
Duplicated ATPase component BL0693 of energizing module of predicted ECF transporter	39	29	3	7																																						2						1
Substrate-specific component BL0695 of predicted ECF transporter	39	29	3	7																																						1						1
MDR-type permease	42	29	3	10	1																																				1	1		2		2	1	2	2
proposed amino acid ligase found clustered with an amidotransferase	36	30	3	3																																								1			1
Two-component response regulator yesN, associated with MetSO reductase	37	30	3	4
O-antigen export system permease protein RfbD	38	30	3	5																																			1	1	1	1	1			1			1
Bactoprenol glucosyl transferase (EC2.4.1.-)	40	30	3	7		1																																								2		1
Methyl-directed repair DNA adenine methylase (EC2.1.1.72)	37	31	3	3				2		1	1									1			1		1	2	1			1	1	2	2					1
Putative acetyltransferase / Putative acetyltransferase, GNAT family / DNA-3-methyladenine glycosylase (EC3.2.2.20) / GMP synthase [glutamine-hydrolyzing] (EC6.3.5.2)	39	31	3	5			1										2					1	1								1
Twitching motility protein PilT	40	31	3	6	2	2	1	1	1																														1	1						1	1	1
HTH DNA-binding protein	41	31	3	7																																				1									1
Two-component response regulator BceR	41	31	3	7																																			1	1	1	1	1	1	1	1	1	1	1
Dipeptide transport ATP-binding protein DppD (TC 3.A.1.5.2)	42	31	3	8				1																																				1	1	1	1	1	1
COG2827: putative endonuclease containing a URI domain	42	31	3	8			1		1
Substrate-specific component ThiW of predicted thiazole ECF transporter	44	31	3	10			1
Two-component system histidine kinase	40	32	3	5													1
Putative ABC transporter ATP-binding protein, spy1790 homolog	43	32	3	8																																			1		1	1	1
FIG022979: MoxR-like ATPases	43	32	3	8																																			1				1	1	1
MSM (multiple sugar metabolism) operon regulatory protein	45	32	3	10																																			1	1	1	1	1	1	1	1	1	1	1
Arginine decarboxylase (EC4.1.1.19)	46	32	3	11	1		1
ABC-type antimicrobial peptide transport system, ATPase component	46	32	3	11																																								1	1	1	1	1	1
Prophage Clp protease-like protein	43	33	3	7			1	1		1	1							1	2										1								2						1					1
Phosphotransferase system, phosphocarrier protein HPr	43	33	3	7				1	1				1																										1			1		1	1	1	1	1	1
Uroporphyrinogen-III methyltransferase (EC2.1.1.107) / Uroporphyrinogen-III synthase (EC4.2.1.75)	47	33	3	11		1			1																																							1
Similar to tRNA pseudouridine synthase C, group TruC1	49	33	3	13						1	1	1	1	1	1	1	1	1	1	1	1	1	1	1	1	1	1	1	1	1	1	1	1	1	1	1	1	1
Putative amidotransferase similar to cobyric acid synthase	40	34	3	3																																			1	1	1	1	1	1
Cellulosomal protein	45	34	3	8																																				1						1	1		1
FIG028593: membrane protein	48	34	3	11						1	1	1			1		1							1
METHYLTRANSFERASE	45	35	3	7		2										1		1													1		1						1					1	1	1	2
Membrane protease family protein BA0301	48	35	3	10																			1																1	1	1	1	1	1	1	1	1	1	1
Anthranilate synthase, aminase component (EC4.1.3.27)	44	36	3	5		1	1	2	1									1	1			1	1	1	1	1	1	1	1	1	1	1	1	1	1	1	1	1
Probable GTPase related to EngC	45	36	3	6		1											1																1	1	1				1	1	1	1	1	1	1	1	1	1	1
Radical SAM domain heme biosynthesis protein	46	36	3	7		2			2				1							1	1	1				1	1		1		4	2	1	1					1		1	2			1
cell wall surface anchor family protein	49	36	3	10																								1											6	1	3	1	3			2		1	1
Lipopolysaccharide biosynthesis protein RffA	49	36	3	10		1	2	1					1				3			1			1		1						1	1				4					1	1		1					1
Metal dependent hydrolase (EC3.-.-.-)	50	36	3	11														1	1	1	1	1	1	1	1	1	1	1	1	1	1	1	1	1	1	1	1	1
Spermidine synthase (EC2.5.1.16)	50	36	3	11			1	1																																1
MutS-related protein, family 1	43	37	3	3									1				4	1	1	1	1	1	1	2	1	2	1	1	1	1	1	1	2	2	2	2	1	1
Substrate-specific component PdxU2 of predicted pyridoxin-related ECF transporter	43	37	3	3
Ethanolamine utilization protein similar to PduL	45	37	3	5																																								1
NAD(FAD)-utilizing dehydrogenase	45	37	3	5																																									1				1
Death on curing protein, Doc toxin	46	37	3	6			3	1																1								1														1
ABC-type multidrug/protein/lipid transport system, ATPase component	49	37	3	9
Oligo-1,6-glucosidase (EC3.2.1.10)	49	37	3	9														1	1				1																		1
Para-aminobenzoate synthase, amidotransferase component (EC2.6.1.85)	48	38	3	7		1		1										1	1																	1			1	2	2	2	2	2		1			1
Phosphinothricin N-acetyltransferase	49	38	3	8					1													1				1	1	1	1	1														1		1	1	1	1
FIG011856: hypothetical protein	50	38	3	9
LSU ribosomal protein L25p	51	38	3	10	1	1	1	1	1	1	1	1	1	1	1	1	1	1	1	1	1	1	1	1	1	1	1	1	1	1	1	1	1	1	1	1	1	1
Transcriptional regulator of fatty acid biosynthesis FabT	52	38	3	11
Substrate-specific component ThiT of thiamin ECF transporter	47	39	3	5																																			1
probable ABC transporter	49	39	3	7																																			2	2	2	3	2	2	2		2	2	2
DUF124 domain-containing protein	52	39	3	10																																						1	1	1		1	1
Multiple sugar ABC transporter, membrane-spanning permease protein MsmG	53	39	3	11																																			1	1	1	1	1	1	1	1	1	1	1
Transcriptional regulator, LacI family	45	40	3	2											1	2																							2	2	1	2	3			2	2		2
3-deoxy-manno-octulosonate cytidylyltransferase (EC2.7.7.38)	47	40	3	4	1	1	2	1	3			1	1	1	1	1	1	2	2	1	1	1	1	1		1	1	1	1	1	2	2	1	1	1	1	1	1
Mg(2+) transport ATPase, P-type (EC3.6.3.2)	47	40	3	4				1						2																			1	1						1		1	1		1
Ribose operon repressor	51	40	3	8				1	1			1		1																			1			1			2	1		2	2	1		2	2	2
Guanine deaminase (EC3.5.4.3)	52	40	3	9	1			1									1	1	1	1		1	1	1							1	1							1	1	1	1	1	1
Amino acid ABC transporter, amino acid-binding/permease protein	52	40	3	9
Excinuclease ABC subunit A paralog of unknown function	52	40	3	9		1	2		1	1	1												1	1															1	1	1	1	1	1	1	1	1	1	1
Methionine transporter MetT	53	40	3	10	1	1						1			1		1	1	1			1	1	1		1	1	1	1	1	1	1	1	1	1	1	1	1
Rhodanese-like domain protein	45	41	3	1					1
endonuclease/exonuclease/phosphatase family protein	45	41	3	1				1		3	3	1	3	3	4	4		1	1	1	2	1	1	1	1	1	1	1	1	1	1	1	3	2	3	3
Oleate hydratase (EC4.2.1.53)	45	41	3	1																																				1		1	1
Polysaccharide biosynthesis protein	48	41	3	4	1		1		1	1	1	1	1	1	1	1	2	3	2	1	1	2	2	1	1	1	1	1	1	1	1	1	1	1	1	3	1	1						2				1
Galactose/methyl galactoside ABC transport system, permease protein MglC (TC 3.A.1.2.3)	49	41	3	5				1																															1		1
Meso-diaminopimelate D-dehydrogenase (EC1.4.1.16)	51	41	3	7		1			1								1	1	1	1	1	1	1	1	1	1	1	1	1	1	1	1	1	1	1	1	1	1
RNA polymerase sporulation specific sigma factor SigH	55	41	3	11
Methyl-accepting chemotaxis protein	56	41	3	12		1	1	1				2	1	1													1												2	1	1			2		1		2
Membrane spanning protein	57	42	3	12			2		1
Dipicolinate synthase subunit A (EC4.2.1.52)	47	43	3	1
Dipicolinate synthase subunit B	47	43	3	1
Catalyzes the cleavage of p-aminobenzoyl-glutamate to p-aminobenzoate and glutamate, subunit A	48	43	3	2			2	1									1			1	1	1	1	1	1	1	1	1	1	1	1	1	1	1	1	1	1	1						1
N-acetylneuraminate lyase (EC4.1.3.3)	50	43	3	4				1					1	1	1					1	1	1	1	1	1						1	1					1	1
Tyrosine-protein kinase Wzc (EC2.7.10.2)	52	43	3	6		1	2	2		1	1	1	2	1	1	1	2		1	3	4	2	7	3		3	3	2	2	3	5	5	4	4	4	3	5	3				3
Predicted nicotinate-regulated transporter BH3254	54	43	3	8			1		2
Protein-export membrane protein SecD (TC 3.A.5.1.1) / Protein-export membrane protein SecF (TC 3.A.5.1.1)	57	43	3	11		1				1	1	1	1	1	1	1	1	1	1	1	1	1	1	1	1	1	1	1	1	1	1	1	1	1	1	1	1	1
FIG003307: hypothetical protein	47	44	3	0			1
FIG004556: membrane metalloprotease	49	44	3	2	1				1																														1	1	1	1	1
Type III restriction-modification system methylation subunit (EC2.1.1.72)	51	44	3	4		1						1									1	1			1		1										1		2		1	2	2				1	2
Sucrose phosphorylase (EC2.4.1.7)	57	44	3	10	1																																		1	1	1	1	1	1	1	1	1	1	1
Multiple sugar ABC transporter, substrate-binding protein	58	44	3	11																																			2	1	1	1	2	1	1	1	1	1	2
Multiple sugar ABC transporter, membrane-spanning permease protein MsmF	60	44	3	13																																			2	1	1	1	2	1	1	1	1	1	2
Molybdopterin binding motif, CinA N-terminal domain / C-terminal domain of CinA type S	54	46	3	5	1	1						1	1				1	1	1	1	1	1		1	1	1	1	1	1	1			1	1	1	1	1	1			1	1	1	1	1	1	1		1
Molybdenum ABC transporter, periplasmic molybdenum-binding protein ModA (TC 3.A.1.8.1)	60	46	3	11			1	1	1																															1		1		1	1	1	1	1
Molybdenum transport system permease protein ModB (TC 3.A.1.8.1)	60	46	3	11			1	1	1																															1		1		1	1	1	1	1
Acetyltransferase	55	47	3	5			2		2	1	1	2	1	1	1	1	1	1	2	2	1	1	2			1	1			2	2	2	1	1	1	1			1					1
Molybdenum transport ATP-binding protein ModC (TC 3.A.1.8.1)	57	47	3	7				1	1																														1	1	1		1	1	1	1	1	1
Sortase A, LPXTG specific	59	47	3	9																																				2	1					1		1	2
Phosphate transport regulator (distant homolog of PhoU)	59	47	3	9	1		1		1	1	1						1			1	1										1	1	1	1	1	1			1	1	1	1	1	1	1	1	1	1	1
Transcriptional repressor for NAD biosynthesis in gram-positives	61	47	3	11																																				1	1	1	1	1	1		1	1
CTP:molybdopterin cytidylyltransferase	55	48	3	4			1	1	2																																				1		1
CrcB protein	58	48	3	7	1	1		1	1			1	1	1	1	1	1	2	2	1	1	1			1		1	1	1	1										1	1		1
FIG074102: hypothetical protein	59	48	3	8				19		1	1		2			3	3	1		1	3	2	6	2	3	2	1		2	1	4	3	4	5	5	2	1	1	4	1	1	2	1			1			1
PTS system, fructose-specific IIA component (EC2.7.1.69) / PTS system, fructose-specific IIB component (EC2.7.1.69) / PTS system, fructose-specific IIC component (EC2.7.1.69)	59	48	3	8		1		1																															1	1	2		1	1					1
diguanylate cyclase/phosphodiesterase (GGDEF & EAL domains) with PAS/PAC sensor(s)	62	48	3	11	2				6													1		1				1						1										2	1	1		1
Choline binding protein A	63	48	3	12						5	5																														1	5	6	8	5		2	3
Biotin--protein ligase (EC6.3.4.9, EC 6.3.4.10, EC 6.3.4.11, EC 6.3.4.15) / Biotin operon repressor	64	48	3	13			1
Aldo-keto reductase	55	49	3	3		3	2	1	1				2		2	1	3	2	2	1	1	4	2	2	3	1	2	2	2	5	5	5	2				2	2				1			1				1
DNA internalization-related competence protein ComEC/Rec2	57	49	3	5		1	1	1					1	1	1	1	1	1	1						1	1	1	1	1	1	1	1	1	1	1	1	1	1									1
phage-related protein	60	49	3	8		2	1	3		1						2		3		1			2			1			1		1			1	2	2	1	2										1
4-Hydroxy-2-oxoglutarate aldolase (EC4.1.3.16) # 2-dehydro-3-deoxyphosphogluconate aldolase (EC4.1.2.14)	61	49	3	9				1						1	1	1						1	1	1	1	1	1	1	1	1			1	1	1	1	1	1		2	1		1	2
CRISPR-associated protein Cas2	62	49	3	10		1	1		2	1	1					1		1	1	1		1	1	1							2	1													1				1
LSU ribosomal protein L32p # LSU ribosomal protein L32p, zinc-dependent	53	50	3	0																													1									1	1		1				1
Esterase/lipase	59	50	3	6											1	1																							2	3	2	3	2	1	1	2	2	2	2
Xanthine and CO dehydrogenases maturation factor, XdhC/CoxF family	64	50	3	11			2		1																														1	1	1	1	1	2	2		2
FIGfam003972: membrane protein	66	50	3	13
Oligoendopeptidase F (EC3.4.24.-)	58	51	3	4			1																																	1	1	1	1
Hydrolase, haloacid dehalogenase-like family	64	51	3	10	1	1			1				1	1																									1	1	2	2		2		1	2	1	1
Phage tail length tape-measure protein	65	51	3	11			1											2	1	1								1	1								1			1				1	1			2
2-deoxy-D-gluconate 3-dehydrogenase (EC1.1.1.125)	58	52	3	3			1	2				1		1	2	1						1	1	2	1	1	1	1	1	1	2	2	1	1	1	2	1	1
Arsenical resistance operon repressor	61	52	3	6	1			1									1	1	1	1	1														1
LSU ribosomal protein L28p	61	52	3	6	1	1		1	1	1	1	1	1	1	1	1	1			1	1	1	1	1	1	1					1	1	1	1	1	1	1	1							1	1	1	1
COG0613, Predicted metal-dependent phosphoesterases (PHP family)	64	52	3	9	1		2	1	1				1										1	1																			1	1	1		1	1	1
Adenylate cyclase (EC4.6.1.1)	64	52	3	9	1	1	1	2																1									1	1	1		1	1
Alkyl hydroperoxide reductase protein F (EC1.6.4.-)	60	53	3	4				1					1				1	1	1				1	1							1	1	1	1	1	1	1	1			1	1	1
L-serine dehydratase, beta subunit (EC4.3.1.17)	66	53	3	10			1
N-Acetylneuraminate cytidylyltransferase (EC2.7.7.43)	65	54	3	8					1			1		2	2	1		5	1	1	1				2		1	1	1	1		1				2	2	1	1					1
Transcriptional regulator, RpiR family	68	54	3	11			2																																					2		2		3	2
Carboxynorspermidine decarboxylase, putative (EC4.1.1.-)	69	55	3	11					1			1	1	1	1	1		1	1	1	1	1	1	1	1	1	1	1	1	1	1	1	1	1	1	1	1	1
Carboxynorspermidine dehydrogenase, putative (EC1.1.1.-)	69	55	3	11					1			1	1	1	1	1		1	1	1	1	1	1	1	1	1	1	1	1	1	1	1	1	1	1	1	1	1
CRISPR-associated protein Cas1	69	55	3	11		1	1	1	1	1	1					1		1	1	1	1	1	1	1							2	1									1				1				1
Fumarylacetoacetate hydrolase family protein	60	56	3	1			2					1	1	1	1	1	1	1	1	1	1	1	1	1	1	1	1	1	1	1	1	1	1	1	1	1	1	1
L-fuco-beta-pyranose dehydrogenase (EC1.1.1.122)	67	56	3	8			1											1	1					1		1					1	1	2	2	2		1	1	2	1	1	1	1		1	1	1	1
Manganese-dependent protein-tyrosine phosphatase (EC3.1.3.48)	69	56	3	10																																					1	2		1	1	1	1	1	1
COG1399 protein, clustered with ribosomal protein L32p	72	56	3	13	1		1	1	1																														1	1	1	1	1	1	1	1	1	1	1
Alkyl hydroperoxide reductase protein C (EC1.6.4.-)	65	57	3	5			1	1					1				1	1	1				1	1							1	1	1	1	1	1	1	1			1	1	1
ATP-dependent DNA helicase	68	57	3	8		1			4	4	4						5	2				1	2		3	4	2	2	1	1	6	2		3	2	1	3		2			1	1	3	2	1	5
radical activating enzyme	70	57	3	10				1																															1	1	1	1	1	1	1	1	1	1	1
Inositol-1-monophosphatase (EC3.1.3.25)	70	57	3	10	1	1		1				1	1	1			1	1	1	1			1	1		1	1	1	1	1	1	1	1	1	1	1	1	1
Pyrophosphate-energized proton pump (EC3.6.1.1)	72	57	3	12	1	1	1					1	1	1	1	1	1	1	1	1	1	1	1	1	1	1	1	1	1	1	1	1	1	1	1	1	1	1
Adenine-specific methyltransferase (EC2.1.1.72)	70	58	3	9	1		4	2		2	1							1	1	2	1	1	2		2	1	1		2	2	2		5	1			1	1
Microsomal dipeptidase (EC3.4.13.19)	74	58	3	13			1																																		1	1	1	1	1	1	1		1
Ribonuclease BN (EC3.1.-.-)	74	58	3	13								1	1	1	1	1	1	1	1	1	1	1	1	1	1	1	1	1	1	1	1	1	1	1	1	1	1	1
DNA-3-methyladenine glycosylase (EC3.2.2.20)	68	59	3	6		1	1	1	1				1				1	1	3				1	1			1				1	1				1	1	1	1		1	1	1
L-serine dehydratase, alpha subunit (EC4.3.1.17)	72	59	3	10			1																																							1	1	1	1
Tyrosine-protein kinase EpsD (EC2.7.10.2)	72	59	3	10		1											1																			1					1			2	1	1	1	1	1
Predicted ATPase (AAA+ superfamily)	71	60	3	8					4	5	5	1						1	1					1	3	1	1	2	2	2		1	3	2	3				2		1	2	2	1	1	2	2	1	1
Tryptophan synthase beta chain like (EC4.2.1.20)	68	61	3	4		1						1	1	1	1	2	2	1	1	2	2	2	2	3	1	1	1	1	1	1	1	1	2	1	2	2	1	1	1		1	1			1				1
Nucleoside ABC transporter, periplasmic nucleoside-binding protein	74	61	3	10			1		1																														1	1	1	1	1	2	1	1	1	1	1
Helicase loader DnaI	76	61	3	12																																									1			2
Ammonium transporter	69	62	3	4				1	1													1			1	1	1	1	1	1									2	1		1	1	1	1	1	1		1
Ribonucleotide reductase of class II (coenzyme B12-dependent) (EC1.17.4.1)	70	62	3	5		1	1		1	1	1	1	1	1	1	1	1	1	1	1	1	1	1	1	1	1	1	1	1	1	1	1	1	1	1	1	1	1						1	1	1	1	1	1
Oligopeptide transport ATP-binding protein OppD (TC 3.A.1.5.1)	72	62	3	7		2	1	1	1																														2	1	1	1		1		1	1	2
DNA-binding response regulator, AraC family	75	64	3	8						1	1	1	5	10	3	3		2	2	4	2		4	6	2	10	17	16	19	15	24	30	39	25	27	14	10	14									2	1
FIG001583: hypothetical protein, contains S4-like RNA binding domain	80	64	3	13
Patatin-like phospholipase	78	65	3	10													1					1	1	1		1	1	1	1	1	1	1	1	1	1	1	1	1	1					1		2			2
Transport ATP-binding protein CydD	78	65	3	10				1	1																														1	1	1	3	1	1		1	1	1
Putative DNA-binding protein in cluster with Type I restriction-modification system	78	65	3	10					1	2	2		2				5		1		2		2	4	5	3	4	6	3	5	3	3		4	1	2	1	1	1	1	1	1	2		1	1	2
Transaldolase (EC2.2.1.2)	80	65	3	12			1	4				1	1	1	1	1	1	1	1				1								1	1	1	1	1	1	1	1	3	3	1	2	2	1	3				1
Malate permease	80	66	3	11		1			2											1	1						1	1	1	1													1	2	3	2	3	1	1
Membrane-associated phospholipid phosphatase	77	67	3	7													1	1	1	1	1		1	1	1		1	1	1	1	1	1				1	1	1	1	1	1	1	1	1		1	1		1
tRNA proofreading protein STM4549	84	68	3	13	1				1				1				1	1	1																				1	1	1	1	1	1	1	1	1	1	1
Thiol peroxidase, Bcp-type (EC1.11.1.15)	79	69	3	7				1		1	1	1	1	1	1	1	1	1	1	1	1	1	1	1	1	1	1	1	1	1	1	1	1	1	1	1	1	1
Lactoylglutathione lyase (EC4.4.1.5)	81	69	3	9			1	1				1	1	1	1	1		1	1	1	1		2	1							2	1	2	1	1	1	1	1
Phage terminase, large subunit	83	70	3	10	2		4	6	1	1		1	1	2	1	2		1		1									1						1		1	1					1					2
putative glycosyltransferase	85	71	3	11		1			2				1	2	2	2	1	1	1	3	1	3	5	2	2	4	1	4	2	6	2	2		1		4	3	4				1		1		2			3
Chloramphenicol acetyltransferase (EC2.3.1.28)	84	73	3	8		1	1						3		1	1		1	1		2	2	1	1	1	2	2	3	2	3	2	2	2	2	2	2	1	2
Na+/H+ antiporter	86	73	3	10			2		1	1	1	1	1	1	1	1	2	2	2	1	1		1		1	1	1	1	1	1	1	1	2	2	2	1	1	1
Undecaprenyl-phosphate galactosephosphotransferase (EC2.7.8.6)	90	74	3	13		1	2		1				1				1						3	1							1	1	1	1	1	1	1	1	1	2		1		5	1	1	2	1	2
Chloride channel protein	88	75	3	10	1	2	1	1		1	1	1	1	1		1	1	1	1	1	1	1	1	1	1	1	1	1	1	1	1	1	1	1	1	1	1	1	1	1	1	1	1	1
LSU ribosomal protein L36p	83	76	3	4			1	2	1			1									1	1			1	1													1	1	1	1	1	1	1	1	1	1	1
Fructose-1,6-bisphosphatase, Bacillus type (EC3.1.3.11)	87	76	3	8																		1	1	1	1	1	1	1	1	1	1	1	1	1	1	1	1	1	1	1	1	1	1	1					1
Probable low-affinity inorganic phosphate transporter	88	76	3	9	1	2	1		2	1	1	3	2	2	2	2	1	1	1	2	2	1	1	1	1	1	1	1	1	1	2	2	2	2	2	2	1	1	1	1	1	1	1	1	1	1	1	1	1
Beta-glucosidase (EC3.2.1.21)	89	77	3	9		1						2	3	7	6	7	1	5	2	1	6	5	4	2	3	5	4	4	3	3	3	4	18	9	9	18	6	4		14	3	5	4		2		1		1
Periplasmic [Fe] hydrogenase (EC1.12.7.2)	93	77	3	13	1		2		1	1	1						3	3	3			1	2	2							1	1	1	1	1	1			1	1	1	1	1	1	1
Transcriptional regulator, AsnC family	94	78	3	13		1	6		1	1	1	1	1	1	1	1	1	1	1	3	3	2	4	3	3	2	3	3	3	3	3	3	3	3	3	2	2	2
Ribosomal-protein-S5p-alanine acetyltransferase	90	80	3	7		1		1	1	1	1	1									2	2	3		3	1	1	1	1	1	3	1	2	2	2	1	1	1	1	1	1		1	1	1	1	1	1	1
unknown	94	80	3	11		1				1	1	1		1	1	2	3	1	1	2		2	1		1		1	1				1			1	1				1	1		1	1			1	1
Protein YidD	97	82	3	12	1	1	1		1			1	1	1	1	1				1	1	1	1	1	1	1	1	1	1	1	1	1	1			1					1			1	1			1
Asparagine synthetase [glutamine-hydrolyzing] (EC6.3.5.4)	96	83	3	10				1	1				1	1	1	1	2			2	2	1	1	3	1	1	1	1	1	1	1	1	1	1	1	2	1	1							2	1	1	1
Nitroreductase family protein	97	83	3	11	3		2		2			2	3	2	3	2	4	3	3	3	3	2	3	4	1	1	1	2	1	1	2	3	4	4	4	2	3	3	2	2	2	1	1	3	1	1	1	2	2
Probable poly(beta-D-mannuronate) O-acetylase (EC2.3.1.-)	98	83	3	12			1		1	1	1	2	1	2	2	1	1	1	1	1	3	1	2	1	2	1	1	2	2	1	1	1	1	1	1	2	2	2		1				1	1			1	1
Alpha-galactosidase (EC3.2.1.22)	98	84	3	11		2		1					1	2	1			2	2	2	1	1	2	2	1	1	2	2	1	1	3	2	5	2	2	2	5	5	1	1	1	1	1	1	2	1	1	2	1
Alkaline phosphatase (EC3.1.3.1)	99	84	3	12	1	1		1	1	1	1	1	2	1	2	2	3	3	3	1	2	1	3	2	2	2	2	2	2	2	2	2	2	2	2	3	2	2	1	1	2	1	1	1	1	1	1	1	1
UDP-N-acetylglucosamine 2-epimerase (EC5.1.3.14)	97	85	3	9			2	1		1	1			1	1	1	4	3	4	2	1	3	2	1	5						2	2	1	1	2	3	3	1			1			1		1	2		1
Inner membrane protein	101	85	3	13	1		2	3	1	1	1						1	1	1												1								1	1	1	1	1	1	1	1	1		1
ATP-dependent DNA helicase RecQ	98	87	3	8		1	1	1	1	1	1	2	2	3	2	2	1	2	3	3	2	2	2	3	4	4	3	2	2	2	3	3	3	3	3	3	4	4	1	1	1	1	1	1	1	1	1	1	1
ATP synthase F0 sector subunit b	99	87	3	9						1	1				1	1	1	1	1	1	1	1		1	1	1	1	1	1	1	1	1	1	1	1	1	1	1	1	1	1	1	1	1	1	1	1	1	1
Ribosome-associated heat shock protein implicated in the recycling of the 50S subunit (S4 paralog)	99	87	3	9			1	1		1	1	1	1	1	1	1	1	1	1	1	1		1	1	1	1	1	1	1	1	1	1	1	1	1	1	1	1
Transcriptional regulator, HxlR family	105	91	3	11	1	2	4			1	1	3	2	1	3	2		1	1	3	2	3			3	1	5	7	4	6	1	2	1			1	1	1			1				2		1	1	1
Low-specificity L-threonine aldolase (EC4.1.2.48)	109	93	3	13	1		2			1	1	1		1	1	1	1	1	1			1	1	1	1	1	1	2	1	1	1	1	1	1	1	1	1	1	1	1	1	1	1	2	1	1	1	1	1
Type I restriction-modification system, specificity subunit S (EC3.1.21.3)	111	96	3	12	1	1	1	2	2	2	2	1	3	3	5	1			1	1	2		4	6	2	1		4	7		11	4		4	2	7			2	1				3		2	3		2
Beta-galactosidase (EC3.2.1.23)	109	97	3	9		8		1		2	2	5	7	15	10	7	3	3	4	7	6	21	10	20	11	9	26	23	17	23	29	32	38	30	30	25	12	11	2	3	8	2	2	1	2	2	2	1
Fructokinase (EC2.7.1.4)	113	97	3	13	1	1	1			1	1	1	1		1	1		1	1	2	3	1	3	3	2	2	2	2	2	2	2	2	3	2	2	2	2	2	1	3	1	2	1	1	1	1	1	1	1
Cell division protein FtsQ	114	98	3	13		1		1	1	1	1	1	1	1	1	1	1	1	1	1	1	1	1	1	1	1	1	1	1	1	1	1	1	1	1	1	1	1	1	1	1	1	1		1	1		1	1
Type I restriction-modification system, restriction subunit R (EC3.1.21.3)	113	99	3	11	1	1	1	1	1	1	1	1	1	2	1	1		1	1	1	2		3	3	1	1	1	1	3	1	5	2		2	1	2			1	1				1		1	2		2
Cys-tRNA(Pro) deacylase YbaK	118	102	3	13	1	1	1	3	1	1	1	1	1	1	1	1	1	1	1	1	1	1	2	1	1	1					1	1	1	1	1	1	1	1	1	1	1	1	1	1	1	1	1	1	1
Permeases of the major facilitator superfamily	121	105	3	13		1	3	2	1	1	1	2	2	3	2	2	1	1	1	2	2	1	1	1	1		1	1	1	2	1	1	1	1	1	1	1	1	1	1	1	2	3	2	2	2	2	2	1
LSU ribosomal protein L16p (L10e)	128	116	3	9	1	1	1	1	1	1	1	1	1	1	1	1	1	1	1	1	1	1	1	1	1	1	1	1	1	1	1	1	1	1	1	1	1	1	1	1	1	1	1	1	1	1	1	1	1
5-keto-2-deoxy-D-gluconate-6 phosphate aldolase (EC4.1.2.29)	2	0	2	0
Basic proline-rich protein precursor [Contains: Proline-rich peptide SP-A (PRP-SP-A); Proline-rich peptide SP-B (PRP-SP-B); Parotid hormone (PH-Ab)]	2	0	2	0
extracellular solute-binding domain protein	2	0	2	0
FIG00431220: hypothetical protein	2	0	2	0
FIG00517456: hypothetical protein	2	0	2	0
FIG00589228: hypothetical protein	2	0	2	0
FIG00628041: hypothetical protein	2	0	2	0
FIG01032134: hypothetical protein	2	0	2	0
FIG01032149: hypothetical protein	2	0	2	0
FIG01032434: hypothetical protein	2	0	2	0
FIG01116596: hypothetical protein	2	0	2	0
Gll0821 protein	2	0	2	0
METHYLASPARTATE MUTASE (EC5.4.99.1)	2	0	2	0
Methylaspartate mutase, E subunit (EC5.4.99.1)	2	0	2	0
Methylaspartate mutase, S subunit (EC5.4.99.1)	2	0	2	0
no significant database hits	2	0	2	0
Probable ABC-transporter, permease	2	0	2	0
putative Cap64-like protein	2	0	2	0
putative two-component response regulator	2	0	2	0
RelA/SpoT	2	0	2	0
Similar to carbon monoxide dehydrogenase CooS subunit	2	0	2	0
Thioesterase superfamily member 2	2	0	2	0
AP endonuclease, family 2	2	0	2	0
Energy conserving hydrogenase Ehb polyferredoxin (protein K)	2	0	2	0
FIG01031777: hypothetical protein	2	0	2	0
N-acetyltransferase	2	0	2	0
NAD-dependent formate dehydrogenase alpha subunit	2	0	2	0
FIG00617341: hypothetical protein	3	0	2	1
binding-protein-dependent transport protein	3	0	2	1
FIG00515335: hypothetical protein	3	0	2	1
FIG00515894: hypothetical protein	3	0	2	1
Predicted rhamnose oligosaccharide ABC transport system, permease component 2	3	0	2	1
serine/threonine kinase, putative regulatory protein	3	0	2	1
Xylose ABC transporter, substrate-binding component	3	0	2	1
FIG00514516: hypothetical protein	3	0	2	1
FIG00518568: hypothetical protein	3	0	2	1
DNA-binding response regulator KdpE	4	0	2	2
FIG00523273: hypothetical protein	4	0	2	2
FIG00524981: hypothetical protein	4	0	2	2
S-layer homology domain protein	4	0	2	2
Urea channel UreI	4	0	2	2
FIG00531527: hypothetical protein	5	0	2	3
FIG01031928: hypothetical protein	5	0	2	3
FIG00515463: hypothetical protein	6	0	2	4
FIG00532015: hypothetical protein	6	0	2	4
FIG00749320: hypothetical protein	6	0	2	4
FIG01031984: hypothetical protein	7	0	2	5
FIG01032388: hypothetical protein	7	0	2	5
Transmembrane component TTE1588 of energizing module of predicted methylthioadenosine ECF transporter	7	0	2	5
FIG00523532: hypothetical protein	8	0	2	6
FIG00512971: hypothetical protein	9	0	2	7
FIG00533509: hypothetical protein	9	0	2	7
biotin/lipoyl attachment domain-containing protein	10	0	2	8
FIG01032218: hypothetical protein	10	0	2	8
FIG00520558: hypothetical protein	13	0	2	11
FIG01032041: hypothetical protein	14	0	2	12
Alpha-galactosidase-like protein	3	1	2	0
ATPase component STY3233 of energizing module of queuosine-regulated ECF transporter	3	1	2	0																																				1
Diaminopimelate epimerase homolog	3	1	2	0
FIG00514348: hypothetical protein	3	1	2	0
FIG00531667: hypothetical protein	3	1	2	0
FIG00628819: hypothetical protein	3	1	2	0
Glycine cleavage system transcriptional activator GcvA	3	1	2	0				1
glycoside hydrolase, family 43	3	1	2	0																																1
histidine kinase internal region	3	1	2	0
Histidine permease YuiF	3	1	2	0			1
Hypothetical zinc-type alcohol dehydrogenase-like protein YphC	3	1	2	0				1
Inositol transport protein	3	1	2	0
Ku domain protein	3	1	2	0
Methylaspartate ammonia-lyase (EC4.3.1.2)	3	1	2	0			1
Methylmalonate-semialdehyde dehydrogenase [inositol] (EC1.2.1.27)	3	1	2	0
Sugar ABC transporter, periplasmic sugar-binding protein	3	1	2	0			1
Type II restriction enzyme NlaIV (EC3.1.21.4)	3	1	2	0
Uroporphyrinogen III decarboxylase (EC4.1.1.37)	3	1	2	0				1
conserved hypothetical cytosolic protein	3	1	2	0
FIG00671937: hypothetical protein	3	1	2	0
Cellobiose phosphorylase (EC2.4.1.-)	4	1	2	1																																1
Fe-containing alcohol dehydrogenase	4	1	2	1
Putative efflux protein	4	1	2	1
Transposase IS66	4	1	2	1
NAD-specific glutamate dehydrogenase (EC1.4.1.2); NADP-specific glutamate dehydrogenase (EC1.4.1.4)	5	1	2	2			1
Small acid-soluble spore protein	5	1	2	2
FIG00524296: hypothetical protein	6	1	2	3
FKBP-type peptidyl-prolyl cis-trans isomerase	6	1	2	3	1
FIG01032018: hypothetical protein	6	1	2	3
FIG00424325: hypothetical protein	7	1	2	4
amino acid adenylation domain	7	1	2	4
come-like protein, metallo beta-lactamase superfamily hydrolase	4	2	2	0
FIG00525406: hypothetical protein	4	2	2	0
Possible methyltransferases	4	2	2	0
Spore coat protein F	4	2	2	0
Sulfotransferase	4	2	2	0
FIG00513918: hypothetical protein	5	2	2	1
Trp repressor binding protein	5	2	2	1
Proline-rich protein 2 precursor (Proline-rich protein MP-3)	6	2	2	2
Dimethylmenaquinone methyltransferase family protein	6	2	2	2			1
Methyltransferase MA3459	6	2	2	2
FIG00513320: hypothetical protein	7	2	2	3
FIG00517640: hypothetical protein	7	2	2	3
FIG00617215: hypothetical protein	7	2	2	3
secreted protein containing domain of murein hydrolase (MLTA homolog)	7	2	2	3
Tetracycline resistance protein TetO	7	2	2	3
FIG00987316: hypothetical protein	7	2	2	3
FIG00631409: hypothetical protein	8	2	2	4
MinD family ATPase from ParA/SOJ subfamily	8	2	2	4
FIG00512830: hypothetical protein	9	2	2	5
FIG00528420: hypothetical protein	11	2	2	7
FIG00522551: hypothetical protein	13	2	2	9
COG family: predicted metal-dependent membrane protease; PFAM_ID: Abi	5	3	2	0
Nitrite reductase probable electron transfer 4Fe-S subunit (EC1.7.1.4)	5	3	2	0			1
Transmembrane component STY3231 of energizing module of queuosine-regulated ECF transporter	5	3	2	0																																				1
ATPase component of general energizing module of ECF transporters / ATPase component of general energizing module of ECF transporters	6	3	2	1
predicted ATP-dependent endonuclease, OLD family	6	3	2	1																					1																	1
DNA recombinase, putative	7	3	2	2
Low G+C gram positive nudix hydrolase YtkD (EC3.6.-.-)	7	3	2	2
Lmo2276 protein	7	3	2	2
Phage minor capsid protein	8	3	2	3
4Fe-4S ferredoxin, iron-sulfur binding domain protein	8	3	2	3
extracellular solute-binding protein, family 1	8	3	2	3
FIG00522450: hypothetical protein	8	3	2	3
Oxidoreductase, N-terminal:Oxidoreductase, C-terminal	8	3	2	3
Histidine kinase of the competence regulon ComD	9	3	2	4
FIG00516843: hypothetical protein	10	3	2	5
small acid-soluble spore protein beta	14	3	2	9
ATP-dependent DNA ligase (EC6.5.1.1) clustered with Ku protein, LigD	6	4	2	0																													1	1	1
Conserved membrane protein, possible homolog of CAAX-like membrane endopeptidase	6	4	2	0
FIG01117233: hypothetical protein	6	4	2	0
ATP binding protein of ABC transporter	7	4	2	1
Dihydroflavonol-4-reductase (EC1.1.1.219)	7	4	2	1													1	1	1
Epi-inositol hydrolase (EC3.7.1.-)	7	4	2	1
FIG00522896: hypothetical protein	7	4	2	1
Accessory gene regulator protein A	9	4	2	3
Zn-dependent protease with chaperone function	9	4	2	3																	1								1				1
putative arylsulfatase regulator	11	4	2	5																																						1
Hsp20/alpha crystallin family protein	11	4	2	5
protein of unknown function DUF1538	11	4	2	5
peptidase, T4 family	12	4	2	6
Stage V sporulation protein AB (SpoVAB)	12	4	2	6
FIG00264004: hypothetical protein	13	4	2	7
RNA polymerase sigma factor SigZ	7	5	2	0
Starvation sensing protein RspA	7	5	2	0				1
two-component system response regulator protein	7	5	2	0																			1													2
Macrolide-specific efflux protein macA precursor	7	5	2	0																																											1
Patatin	7	5	2	0
Novel Xylose regulator from LacI family	8	5	2	1
probable phosphatase of HAD hydrolase superfamily	8	5	2	1																1	1
gamma-D-glutamyl-L-diamino acid endopeptidase I	9	5	2	2
regulatory protein GntR, HTH	9	5	2	2			1
Urease beta subunit (EC3.5.1.5)	9	5	2	2														1	1																										1
Cytochrome c-type biogenesis protein CcdA (DsbD analog)	10	5	2	3			1
FIG00252301: hypothetical protein	10	5	2	3
Peptide synthetase	10	5	2	3																		1						1	1	1
Possible alpha-xyloside ABC transporter, permease component	10	5	2	3
Urease accessory protein UreD	10	5	2	3														1	1																										1
Urease accessory protein UreE	10	5	2	3														1	1																										1
Urease accessory protein UreF	10	5	2	3														1	1																										1
Urease accessory protein UreG	10	5	2	3														1	1																										1
Urease alpha subunit (EC3.5.1.5)	10	5	2	3														1	1																										1
Urease gamma subunit (EC3.5.1.5)	10	5	2	3														1	1																										1
Glycosyl hydrolase-related protein	11	5	2	4
Two-component response regulator TrxR	11	5	2	4
FIG00529180: hypothetical protein	12	5	2	5
FIG086557: Conjugation related protein	12	5	2	5
FIG00530950: hypothetical protein	13	5	2	6
putative phage integrase/recombinase	13	5	2	6																														1
Glycine-rich cell wall structural protein precursor	18	5	2	11
FIG00514717: hypothetical protein	19	5	2	12
FIG00267170: hypothetical protein	20	5	2	13
FIG01032197: hypothetical protein	20	5	2	13
ABC-type transporter, periplasmic component	8	6	2	0
Huntington interacting protein HYPE	8	6	2	0
Hypothetical SAV0801 homolog in superantigen-encoding pathogenicity islands SaPI	9	6	2	1																																													1
resolvase domain protein	9	6	2	1																												1						1
5-deoxy-glucuronate isomerase (EC5.3.1.-)	9	6	2	1
5-keto-2-deoxygluconokinase (EC2.7.1.92)	9	6	2	1			1
possible glycosyltransferase	9	6	2	1					1																									1	1
acetyltransferase, putative	10	6	2	2													1
sugar ABC transporter permease	10	6	2	2
Glycine betaine transporter OpuD	11	6	2	3			3
ABC transporter membrane-spanning permease, Pep export, Vex3	11	6	2	3
Alpha-N-arabinofuranosidase 2 (EC3.2.1.55)	11	6	2	3																		1	1	1												2
Chitobiose phosphorylase (EC2.4.1.-)	11	6	2	3
VapB protein (antitoxin to VapC)	11	6	2	3			2
FIG01120434: hypothetical protein	12	6	2	4
Putative sugar ABC transport system, permease protein YtfT	13	6	2	5				1
[FeFe]-hydrogenase maturation protein HydG	13	6	2	5	1				1
Hemerythrin	13	6	2	5
Sugar transport system permease protein	13	6	2	5
two-component sensor kinase	13	6	2	5																											1					1
FIG00617218: hypothetical protein	14	6	2	6
ABC transporter, periplasmic binding protein	15	6	2	7
ABC-type multidrug transport system, ATPase and permease components	9	7	2	0
Apo-citrate lyase phosphoribosyl-dephospho-CoA transferase (EC2.7.7.61)	9	7	2	0			1	1																																				1
blr1283; hypothetical protein	9	7	2	0																									1
COG family: RecA-superfamily ATPases implicated in signal transduction	9	7	2	0																																							1				1
Multidrug resistance protein B	9	7	2	0				1																																	1
FIG01032338: hypothetical protein	10	7	2	1
no significant homology. Putative N-terminal signal sequence and 1 putative transmembrane region were found by PSORT	10	7	2	1
ATPas	10	7	2	1																						2			1														1	1
[Citrate [pro-3S]-lyase] ligase (EC6.2.1.22)	11	7	2	2			1	1																																				1
Citrate lyase alpha chain (EC4.1.3.6)	11	7	2	2			1	1																																				2
Citrate lyase gamma chain, acyl carrier protein (EC4.1.3.6)	11	7	2	2			1	1																																				2
Binding-protein-dependent transport systems inner membrane component	13	7	2	4			1
FIG00531192: hypothetical protein	13	7	2	4
FIG00533262: hypothetical protein	14	7	2	5													1
FIG01032185: hypothetical protein	17	7	2	8
FIG00589582: hypothetical protein	10	8	2	0
Hydroxypyruvate isomerase (EC5.3.1.22)	10	8	2	0				2	1														1	1
Tn916, hypothetical protein	11	8	2	1
COG0454: Histone acetyltransferase HPA2 and related acetyltransferases	12	8	2	2																																					1
Sodium/dicarboxylate symporter	12	8	2	2
Cyclic beta-1,2-glucan synthase (EC2.4.1.-)	13	8	2	3
Predicted integral membrane protein	13	8	2	3
Protein gp47, recombination-related [Bacteriophage A118]	15	8	2	5
Putative sugar ABC transport system, ATP-binding protein YtfR (EC3.6.3.17)	15	8	2	5				1																															1				1
probable oxidoreductase	15	8	2	5																																			1					1
O-antigen export system, permease protein	11	9	2	0																											2	2
serine protease	11	9	2	0													1
Protein involved in cell division	11	9	2	0			1						1												2		1			1
Beta-glucuronidase (EC3.2.1.31)	12	9	2	1				1
Acetylxylan esterase related enzyme	12	9	2	1
FIG00515369: hypothetical protein	16	9	2	5
Putative sugar ABC transport system, periplasmic binding protein YtfQ precursor	16	9	2	5				1																															1
FIG00512738: hypothetical protein	16	9	2	5
FIG00513093: hypothetical protein	16	9	2	5
Isoaspartyl dipeptidase (EC3.4.19.5) # Asp-X dipeptidase	21	9	2	10				1									1
Predicted tyrosine transporter, NhaC family	12	10	2	0
COG1896: Predicted hydrolases of HD superfamily	12	10	2	0																													1
Minor capsid protein [Bacteriophage A118]	13	10	2	1																																				1
Lysophospholipase L2 (EC3.1.1.5)	13	10	2	1				1																		1	1	1	1	1
FIG00670719: hypothetical protein	13	10	2	1																																								1	1	1	1	1	1
FIG060329: MOSC domain protein	13	10	2	1			1		1
Possible oxidoreductase	14	10	2	2				1					1					1	1			1	1	1																	1	1
FIG01020362: hypothetical protein	14	10	2	2
Hydrolase, alpha/beta fold family	14	10	2	2								1
bacterial seryl-tRNA synthetase related	15	10	2	3
Inorganic pyrophosphatase	15	10	2	3
FIG00514334: hypothetical protein	16	10	2	4
FIG00524351: hypothetical protein	17	10	2	5
FIG00627694: hypothetical protein	17	10	2	5
periplasmic sensor signal transduction histidine kinase	13	11	2	0								1																1																2	1
FIG00263499: hypothetical protein	13	11	2	0
Formate dehydrogenase chain D (EC1.2.1.2)	13	11	2	0				1
Bacitracin export ATP-binding protein BceA	14	11	2	1
Nitrite reductase probable [NAD(P)H] subunit (EC1.7.1.4)	14	11	2	1			1
Bacterial regulatory proteins, AsnC family	15	11	2	2					1																																		1
regulatory protein, LuxR:Response regulator receiver	15	11	2	2																																				1	1	1	1		1	1	1	1
McrBC 5-methylcytosine restriction system component	15	11	2	2																																							1	1					1
UPF0251 protein CT1277	15	11	2	2					1
Chromosome (plasmid) partitioning protein ParB / Stage 0 sporulation protein J	16	11	2	3																											1	1
FIG00530012: hypothetical protein	17	11	2	4
Autolysin sensor kinase (EC2.7.3.-)	18	11	2	5								1		1
FIG00526695: hypothetical protein	18	11	2	5
FIG00627334: hypothetical protein	18	11	2	5
FIG00628088: hypothetical protein	18	11	2	5
Probable acetyltransferase	18	11	2	5													1						1												1		1	1						1
FIG00520088: hypothetical protein	19	11	2	6
Phage major capsid protein	21	11	2	8				4																																					1
Manganese superoxide dismutase (EC1.15.1.1)	23	11	2	10				1
Type II restriction enzyme DpnII (EC3.1.21.4) (Endonuclease DpnII) (R.DpnII)	14	12	2	0						1	1														1	1	1											1
Possible membrane protein	15	12	2	1
FIG056164: rhomboid family serine protease	15	12	2	1		1
Citrate lyase beta chain (EC4.1.3.6)	16	12	2	2			2	2																																				2
Biotin carboxyl carrier protein of methylmalonyl-CoA decarboxylase; Biotin carboxyl carrier protein	16	12	2	2
FIG01031812: hypothetical protein	16	12	2	2
Export ABC transporter	18	12	2	4
Glycerol-3-phosphate ABC transporter, permease protein UgpE (TC 3.A.1.1.3)	18	12	2	4				1																																						1	1	1
protein of unknown function DUF1121	18	12	2	4			1					1		1
ABC-type polysaccharide transport system, permease component	19	12	2	5
putative aminoglycoside 6-adenylyltansferase	19	12	2	5
FIG01032097: hypothetical protein	21	12	2	7
Transcriptional repressor of arabinoside utilization operon, GntR family	24	12	2	10
Histone protein	15	13	2	0	2				1																																1	1	1					1
2,4-dihydroxyhept-2-ene-1,7-dioic acid aldolase (EC4.1.2.-)	15	13	2	0			1	1											1																					1
FIG00517412: hypothetical protein	15	13	2	0
FIG00524219: hypothetical protein	15	13	2	0
putative ryanodine receptor	16	13	2	1								1			1	1		1	1		2												2	1	1	1
ABC-type antimicrobial peptide transport system, permease component	16	13	2	1					1																																				1	1		1
Phosphoglycerate mutase family 5	18	13	2	3
no significant homology. 1 putative transmembrane region was found by PSORT	19	13	2	4																																						1				1
FIG00530929: hypothetical protein	21	13	2	6
Fibronectin-binding protein	21	13	2	6
FIG00520066: hypothetical protein	16	14	2	0
Lantibiotic transport ATP-binding protein srtF	17	14	2	1																																				1	1			1	2		1	1	1
Nucleoside ABC transporter, permease protein 2	18	14	2	2
DEAD/DEAH box helicase-like protein	18	14	2	2		1						1															1												1		1							1
INTEGRASE/RECOMBINASE	18	14	2	2													1	1	1				1		1			1
Sensor histidine kinase (EC2.7.3.-)	19	14	2	3																																				1			2		1	1	1
FIG00522828: hypothetical protein	20	14	2	4																																						1
23S rRNA (guanosine-2'-O-) -methyltransferase rlmB (EC2.1.1.-) ## LSU rRNA Gm2251	20	14	2	4
CAAX amino terminal protease family	22	14	2	6																						1		1		1
FIG00518265: hypothetical protein	22	14	2	6
putative acetyltransferase, (GNAT) family	22	14	2	6			1										1						1		1		1	1		1
Catalyzes the cleavage of p-aminobenzoyl-glutamate to p-aminobenzoate and glutamate, subunit B	23	14	2	7				1
Arabinose operon regulatory protein	23	14	2	7				1														1		1			2	1	2	2	1	1	1			1
PTS system, glucose-specific IIC component / PTS system, glucose-specific IIB component (EC2.7.1.69) / PTS system, glucose-specific IIA component	23	14	2	7
putative uncharacterized membrane protein, ortholog YYAS B.subtilis	23	14	2	7
transmembrane protein Tmp5	17	15	2	0
ABC-type multidrug transport system	18	15	2	1
Toprim domain protein	18	15	2	1															1			1		1				1	2	1		2	1					1
RNA polymerase sigma factor	18	15	2	1																																								1
Transcriptional regulator, PBSX family	19	15	2	2							1		1
CAAX amino terminal protease family family	19	15	2	2																																							1
ADP-ribosylglycohydrolase	20	15	2	3													1																						1	1	4	2	1	1	1	1	1		1
FIG00530426: hypothetical protein	21	15	2	4
FIG004131: Transcriptional regulator, ArsR family	21	15	2	4																																					1			1
probable membrane protein	21	15	2	4																				1
FIG00532195: hypothetical protein	22	15	2	5
FIG00523993: hypothetical protein	20	16	2	2
Bipolar DNA helicase HerA	20	16	2	2				1															1				1	1								1
FIG00523809: hypothetical protein	21	16	2	3
DNA methylase	21	16	2	3
FIG00516115: hypothetical protein	23	16	2	5
FIG00519347: hypothetical protein	23	16	2	5
FIG00531449: hypothetical protein	23	16	2	5
Ribosomal protein S1	23	16	2	5
Methionine biosynthesis and transport regulator MtaR, LysR family	24	16	2	6
Lacto-N-biose phosphorylase (EC2.4.1.211)	26	16	2	8
N-acyl-L-amino acid amidohydrolase (EC3.5.1.14)	21	17	2	2						1	1	1	1	1				1	1																										1		1
Two-component response regulator colocalized with HrtAB transporter	22	17	2	3
FIG01179327: hypothetical protein	24	17	2	5																																						1	1
Ferredoxin--sulfite reductase (EC1.8.7.1)	24	17	2	5
Substrate-specific component STY3230 of queuosine-regulated ECF transporter	24	17	2	5																																				1
Beta-glucosidase (EC3.2.1.21); 6-phospho-beta-glucosidase (EC3.2.1.86)	24	17	2	5
DNA helicase, phage-associated	25	17	2	6					1
ATPase component NikO of energizing module of nickel ECF transporter	26	17	2	7		1			1																																			1				1
Cytosol aminopeptidase PepA (EC3.4.11.1)	20	18	2	0			1	1	1
permease of the major facilitator superfamily	20	18	2	0																		1					1	1	1	1
putative xylanase	20	18	2	0		1							1								1	1		3	1	1	1	1	1	1	2	3	4	1	1	1		1
Activator of 2-hydroxyglutaryl-CoA dehydratase	21	18	2	1																																							1	1	1			1	1
Melibiose carrier protein, Na+/melibiose symporter	21	18	2	1				2
P235 rhoptry protein E5	21	18	2	1
ATPase involved in DNA repair	22	18	2	2						1	1						1			1						1					2	2			1
FIG099352: hypothetical protein	23	18	2	3		1	1		1
FIG01118304: hypothetical protein	24	18	2	4
predicted biotin regulatory protein BioR (GntR family)	24	18	2	4			1															1		1
FIG00472059: hypothetical protein	25	18	2	5																					1
FIG00617543: hypothetical protein	23	19	2	2
Type II/IV secretion system protein TadC, associated with Flp pilus assembly	23	19	2	2	1				1																														1	1	1	1	1	1	1	1	1	1	1
Transcription regulator	24	19	2	3					1														1																				2
Abortive infection bacteriophage resistance protein	25	19	2	4							1							1				2			3			2	1					1			1		1							1		2
Ribose ABC transport system, periplasmic ribose-binding protein RbsB (TC 3.A.1.2.1)	34	19	2	13			1	1																							1	1
Serine/threonine protein kinase (EC2.7.11.1)	23	20	2	1		3			2
Alpha-xylosidase (EC3.2.1.-)	24	20	2	2				1														1	1	1		5	5	4	4	3	2	2	7	3	3	5
Glycerol uptake operon antiterminator regulatory protein	27	20	2	5
Sorbitol dehydrogenase (EC1.1.1.14)	27	20	2	5		1		1																							1	1														1	1
Type III restriction enzyme, res subunit:DEAD/DEAH box helicase, N-terminal	25	21	2	2		1						1															1												1		1
FIG00526546: hypothetical protein	26	21	2	3
FIG005986: HD family hydrolase	26	21	2	3
ABC transporter, substrate-binding protein	28	21	2	5
Phage integrase (Site-specific recombinase)	30	21	2	7
polar amino acid ABC transporter, substrate-binding component	32	21	2	9
FIG00516043: hypothetical protein	33	21	2	10
Histidine ammonia-lyase (EC4.3.1.3)	25	22	2	1			7			2	2	2	2	1	1	1	1	1	1				1	1	1						2	2	2	2	2	1	1	1
Imidazolonepropionase (EC3.5.2.7)	25	22	2	1			1			1	1	1	1	1	1	1	1	1	1				1	1	1						1	1	1	1	1	1	1	1
Urocanate hydratase (EC4.2.1.49)	25	22	2	1			1			1	1	1	1	1	1	1	1	1	1				1	1	1						1	1	1	1	1	1	1	1
S-adenosylmethionine decarboxylase proenzyme (EC4.1.1.50), prokaryotic class 1A	26	22	2	2			1	1
Beta-xylosidase (EC3.2.1.37)	26	22	2	2									1					1	1				1	1		8	11	11	8	10	14	15	8	6	6	4	3	2
Xylanase	26	22	2	2								1	1	3	2	1						1	2	1		1	1	1	1	1	1	1	2	1	1	1	1	1
Protein RtcB	28	22	2	4					2								1					1												1	1
Ribulose-5-phosphate 4-epimerase and related epimerases and aldolases	30	22	2	6		1	2	1	1
RNA polymerase sigma factor SigW	30	22	2	6								1	1	1	1	1	1	1	1												1	1
Chitinase (EC3.2.1.14)	25	23	2	0		1	2	1					1								1	1									1	1	1	1	1	2					1
Glutamate formiminotransferase (EC2.1.2.5) # Glutamate formyltransferase	26	23	2	1	1		2			1	1	1	1	1	1	1	1	1	1				1	1	1						1	1	1	1	1	1	1	1
metallo-beta-lactamase family protein	26	23	2	1																1	1	1	1	1	1	1	1	1	2	1	2	1	1	1	1	1	1	1
Site-specific recombinases, DNA invertase Pin homolog	26	23	2	1
ABC transporter, predicted N-acetylneuraminate-binding protein	27	23	2	2
Molybdopterin-guanine dinucleotide biosynthesis protein MobA	27	23	2	2				1	1																																				1
ATP-dependent RNA helicase	28	23	2	3			1										2	2	2	1	1	2	1	2	2	2	2	2	2	2	2	2	2	2	2	2	2	2
Metal-dependent phosphohydrolase	28	23	2	3				1																																				1	1	1	1	1	1
Branched-chain amino acid transport protein azlD	29	23	2	4			1		2																																	1		1	1	1	1	1	1
UDP-4-amino-4-deoxy-L-arabinose--oxoglutarate aminotransferase (EC2.6.1.-)	29	23	2	4				1									1	2	1				2		2						1	1				1	1					1	1						1
serine/threonine protein phosphatase	30	23	2	5																																			1		1	1	1	1	1	1	1	1	1
Molybdenum cofactor biosynthesis protein MoaB # Molybdopterin biosynthesis Mog protein, molybdochelatase	33	23	2	8
TPR repeat precursor	26	24	2	0														2	2	1	1	1	1	1	1	1	1	1	1	1	1	1	1	1	1	1	1	1
ATP synthase F0 sector subunit c (EC3.6.3.14)	27	24	2	1	1	1		1																							1	1	1	1	1
PTS system, sucrose-specific IIB component (EC2.7.1.69) / PTS system, sucrose-specific IIC component (EC2.7.1.69)	28	24	2	2																																				1	1			1	1		1	1
Conserved protein, with a weak D-galactarate dehydratase/altronate hydrolase domain	28	24	2	2					1								3		1				3	5	1	1	1	1	1	1	2	2	6	12	11	2	1	1
Heteropolysaccharide repeat unit export protein	29	24	2	3																																			2	1	1	1	1	1	2	2	2	2	1
hypothetical membrane protein	30	24	2	4				1																									1								1			1	1
Exopolysaccharide biosynthesis transcriptional activator EpsA	35	24	2	9
Sulfate adenylyltransferase subunit 1 (EC2.7.7.4)	27	25	2	0				1							1	1		1	1			1	1	1	1	1	1	1	1	1	1	1	1	1	1	1	1	1
Molybdopterin-guanine dinucleotide biosynthesis protein MobB	29	25	2	2			1	1
protein of unknown function UPF0102	32	25	2	5								1		1																										1	1		1			2	1
putative transposase	32	25	2	5					3	1	1	1					1	2	2	1	2	3	3	2	2	1	2	2	2	1	6	5		2		3	2	4
Xyloside transporter XynT	33	25	2	6				1							1											1	1	1	1	1	1	1	1	1	1	2	1	1									1
Antirestriction protein	34	25	2	7				2	1			1	1		2	1						1
Acetyltransferase (GNAT) family protein	36	25	2	9					1																									1
PTS system, sucrose-specific IIB component (EC2.7.1.69) / PTS system, sucrose-specific IIC component (EC2.7.1.69) / PTS system, sucrose-specific IIA component (EC2.7.1.69)	36	25	2	9																																			1					1	2		1	1	1
Ribose ABC transport system, ATP-binding protein RbsA (TC 3.A.1.2.1)	37	25	2	10			1	1																																1		1							1
PTS system, N-acetylglucosamine-specific IIA component (EC2.7.1.69) / PTS system, N-acetylglucosamine-specific IIB component (EC2.7.1.69) / PTS system, N-acetylglucosamine-specific IIC component (EC2.7.1.69)	29	26	2	1				1																																1	1	1	1
FIG00517790: hypothetical protein	32	26	2	4																													1	1	1
Sensory transduction protein kinase (EC2.7.3.-)	36	26	2	8
Sulfate adenylyltransferase subunit 2 (EC2.7.7.4)	29	27	2	0		1		1							1	1		1	1			1	1	1	1	1	1	1	1	1	1	1	1	1	1	1	1	1
Glycosyl transferase, family 8	30	27	2	1		1																			1		1		1				2			1	1
FIG00529500: hypothetical protein	31	27	2	2																																								1
YheO-like PAS domain	31	27	2	2			2	1																																				2	3		1
COG0553: Superfamily II DNA/RNA helicases, SNF2 family	33	27	2	4					1								1			1							1				1	2		1	1									1			1
Inorganic pyrophosphatase (EC3.6.1.1)	35	27	2	6	1			1									1	1	1
Leader peptidase (Prepilin peptidase) (EC3.4.23.43) / N-methyltransferase (EC2.1.1.-)	37	27	2	8	1	1	1	2	1
Maltose/maltodextrin ABC transporter, permease protein MalG	39	27	2	10				1
Transport protein	34	28	2	4	1																		1	1																					2				2
Prevent-host-death family protein	35	28	2	5			1																																						1	2	1	1	1
Nucleoside ABC transporter, permease protein 1	39	28	2	9
Predicted hydrolase	37	29	2	6		1												1	1																								1	1	2
Beta-lactamase repressor BlaI	38	29	2	7
Two-component sensor kinase YesM (EC2.7.3.-)	38	29	2	7
Prophage LambdaBa04, site-specific recombinase, phage integrase family	39	29	2	8																																						1				1
Hypothetical NagD-like phosphatase	40	30	2	8			1		1			1	1	1		1																				1
putative ABC transporter ATP-binding protein	34	31	2	1		1		1				2	2		4	4	3	1	1	3	3	1		1				1	1											1	1		1	4	1			1
Glycosyltransferase LafB, responsible for the formation of Gal-Glc-DAG	36	31	2	3
Molybdenum cofactor biosynthesis protein MoaB	37	31	2	4			1	1	1																															1		1
Thymidylate synthase thyX (EC2.1.1.-)	37	31	2	4	1		1		3
Short-chain dehydrogenase/oxidoreductase	39	31	2	6		1	1							1	2	1								1	1						2	1													1
Capsular polysaccharide synthesis enzyme Cap5F	40	31	2	7			1									1	1					1	1												1	1					1						2		1
SAM-dependent methyltransferase, MraW methylase family (EC2.1.1.-)	40	31	2	7		1
Co-activator of prophage gene expression IbrA	34	32	2	0		1	1	1					1				1	1	1	1	2		1		1	1	1	1	1	1	1	2	2	1	1	2	2	1
Co-activator of prophage gene expression IbrB	34	32	2	0		1	1	1					1				1	2	2	1	1		1		1	1	1	1	1	1	1	2	2	1	1	1	2	1
Immunoreactive protein Se23.5 (Fragment)	35	32	2	1
Phage capsid and scaffold	37	32	2	3			1	5	1			1											1			1			1		1					1		1
YafQ toxin protein	37	32	2	3			1	1	1	1	1											1	2				1	1	1											1				1
Transcriptional regulator, IclR family	38	32	2	4			1	2										1	1			1	1	1																				1
Maltose operon transcriptional repressor MalR, LacI family	42	32	2	8																			1													1	1	1
putative secreted protein	39	33	2	4		1	3	2		1	1		1				1	1	1			1		1		1			1	1	1		1	1	2	2							1	1					1
Alpha-D-GlcNAc alpha-1,2-L-rhamnosyltransferase (EC2.4.1.-)	39	33	2	4									1							1	2	1	3		1	1	1	1	2		2		1			1	1	1		2					1			1
Muramoyltetrapeptide carboxypeptidase (EC3.4.17.13)	41	33	2	6				1					1	1	1	1	1	1	1	1	1				1								1	1	1	1	1	1
aldo/keto reductase	42	33	2	7			1		3			1		1	1	1						1	1		1	2	1	1	1	2									2	1		1	1	1	2	1	1	1	2
Lipid carrier : UDP-N-acetylgalactosaminyltransferase (EC2.4.1.-)	44	33	2	9		1	2										3	1	1				2		1						1	1				3	1							1
Phage infection protein	45	33	2	10																																			2	2	2	2	2	1		2	2	2
Oxygen-insensitive NAD(P)H nitroreductase	40	34	2	4					1													1				1													2	1	3	2	3	1	1	1	1	1	1
Putative cytoplasmic protein	41	34	2	5		1		4									1	1				1	1	1				1		1	2															3	2
Uncharacterized protein conserved in bacteria	42	34	2	6			1	1		1	1																															1		1				1
Alpha-mannosidase (EC3.2.1.24)	40	35	2	3				2					4					1	1			2	3							1			1	1	1	2
archaeal ATPase, fused to C-terminal DUF234 domain	43	35	2	6					1	1	1			2	1		1				1	1	2	1	1	1				1	2	3	2	2	2	2		1		1	1	1	3			1		2
Multimeric flavodoxin WrbA family protein	44	35	2	7																		1				1
Quinolone resistance protein	38	36	2	0										1			1																1	1	1	1	1	1	1	1	1				1			1	1
TPR domain protein	39	36	2	1	1				3	2	2	3	2	3	2	2	3	2	2	3	3	3	2	2	2	2	2	2	2	2	2	2	2	2	2	2	2	2
Mg(2+) transport ATPase protein C	39	36	2	1	1			1				1	1	1	1	1	1	1	1	1	1		2	1		1	1	1	1	1	1	1	1	1	1	1
Glycosyltransferase LafA, responsible for the formation of Glc-DAG	41	36	2	3																	1
3-methyl-2-oxobutanoate hydroxymethyltransferase (EC2.1.2.11)	39	37	2	0		1	1	1	1			1	1	1	1	1	1	1	1	1	1	1	1	1	1	1	1	1	1	1	1	1	1	1	1	1	1	1
Cell wall-binding protein	40	37	2	1
N-acetylglutamate synthase (EC2.3.1.1)	45	37	2	6		1		1	1											1	1	2	1	1	1	1	1	1	1	1	2	2	2	2	2	1	1	1
Tetracycline resistance protein TetW	48	37	2	9																																													1
Regulatory sensor-transducer, BlaR1/MecR1 family	49	37	2	10																															1
NADPH dependent preQ0 reductase (EC1.7.1.13)	41	38	2	1	1	1	1	1	1	1	1						1	1	1	1	1	1	1	1	1	1	1	1	1	1	1	1	1	1	1	1	1	1
Glycosyl transferase, group 1 family protein	41	38	2	1						1	1	1		1						3	1	1	1	1	3	1	2	1	2	3	1	3	3	2	3	2	1	1									1
Putative sodium-dependent transporter	42	38	2	2		1	2			1	1	1	1	2	2	2	2	1	1	1	1	2	2	1	4	2	2	2	2	2	2	2	2	2	2	2	2	2
Multidrug and toxin extrusion (MATE) family efflux pump YdhE/NorM, homolog	41	39	2	0					1	2	2		1		1	1	2	1	1	1				2	2	2	2	2	2	2	3	4	1	1	1	1	1	1
Membrane-bound lytic murein transglycosylase D precursor (EC3.2.1.-)	42	39	2	1		1		1	1	1	1	1	1	1	1	1	2	2	2	2	2	2	2	2	2	2	2	2	2	2	2	2	2	2	2	2	2	2	1
3-deoxy-D-manno-octulosonate 8-phosphate phosphatase (EC3.1.3.45)	42	39	2	1	2		1	1				1	1	1	1	1	2	1	1	1	1	1	1	2	1	1	1	1	1	1	1	1	1	1	1	1	2	2						1
DNA polymerase III epsilon subunit (EC2.7.7.7)	42	39	2	1	1	1		1		1	1	1	1	1	1	2		1	1	1	1	2	1		1			2				1	1	2	1	1	1	1
Queuosine Biosynthesis QueC ATPase	42	39	2	1	1	1	1	1	1	1	1						1	1	1	1	1	1	1	1	1	1	1	1	1	1	1	1	1	1	1	1	1	1
Malate dehydrogenase (EC1.1.1.37)	43	39	2	2		1		2		1	1	1	2	2	2	2	1	1	1	2	2	1	2	2	1	1	1	1	1	1	2	2	2	2	2	2	2	2
Transcriptional regulators of sugar metabolism	45	39	2	4		1							1		1	1	1	1	1																									1		1	1	1
PhnO protein	48	39	2	7				3										1	1			1	2	1			1	1	1	1	2	2	1	1	1	1	1	1						1		1	1	1
Adenine deaminase (EC3.5.4.2)	50	39	2	9			1	1	1								1	1	1				1																1	1	1	1	1	1	1	1	1	1	1
cation-transporting ATPase	54	40	2	12			1																																1	1	1	1	1	2	1	1	1	1	1
Prolyl-tRNA synthetase (EC6.1.1.15), bacterial type	43	41	2	0	1			1	1				1	1																									1	1	1	1	1	1	1	1	1	1	1
DNA double-strand break repair Rad50 ATPase	46	41	2	3											1	1		3	2				1				1	1	1	2				1			1	1
Sarcosine oxidase alpha subunit (EC1.5.3.1)	53	41	2	10			3										1	1	1																							2		1
Stage II sporulation protein required for processing of pro-sigma-E (SpoIIR)	54	41	2	11
Phage antirepressor protein	49	42	2	5					1	1						1							1			1	1	2	1		2	2	1		2	1	1
Selenide,water dikinase (EC2.7.9.3) # selenocysteine-containing	55	42	2	11			1		1																														1	1	1	1	1	1	1
Agmatinase (EC3.5.3.11)	56	43	2	11	1		1	1	1	1	1	1	1	1	1	1	1	1	1
N-acylglucosamine 2-epimerase (EC5.1.3.8)	46	44	2	0		1							1	2	2	1				1	1	1	2	1	1	1	1	1	1	1	1	1	3	2	2	4	2	2
Ribosomal RNA large subunit methyltransferase A (EC2.1.1.51)	48	44	2	2				1																																	1		1		1	1	1	1	1
Uronate isomerase (EC5.3.1.12)	50	44	2	4				1						1	1	1						1	1	1		1	1	1	1	1	1	1	1	1	1	1	1	1
putative integral membrane protein	54	44	2	8									1					1				1		1						1														2	1	1	1		1
FIG137478: Hypothetical protein	47	45	2	0		1			1	1	1	1	1	1	1	1	1	1	1	1	1	1	1	1	1	1	1	1	1	1	1	1	1	1	1	1	1	1	1	1	1	1	1		1	1	1	1	1
Amino acid permease	54	45	2	7			3																1	1		1	1	1	1	1	1	1				1			1
Choline-sulfatase (EC3.1.6.6)	56	45	2	9	1	5		1		1	1	1	3	5	2	2				3	3	6	7	8	2					1	5	5	14	20	22	2	4	6				2				1	2		1
Sensor histidine kinase VanS (EC2.7.3.-)	56	45	2	9																																			1	1	1	1	1	1	3	2	2	2	1
Vancomycin response regulator VanR	56	45	2	9																																			1	1	1	1	1	1	3	2	2	2	1
D-mannonate oxidoreductase (EC1.1.1.57)	52	46	2	4				3						1	1	1						1	1	1		1	1	1	1	1	1	2	2	2	2	1	1	2
Transport ATP-binding protein CydC	53	46	2	5				1																																		2						1
Chromosome initiation inhibitor	54	46	2	6			2	1
Phage portal protein	56	46	2	8	1		2	4						1				1																1									1	1				1
Possible hypoxanthine oxidase XdhD (EC1.-.-.-)	61	46	2	13			1	1																															1	1	1	1	1	1	1		1
Mannonate dehydratase (EC4.2.1.8)	53	47	2	4				1						1	1	1						1	1	1		1	1	1	1	1	2	3	2	2	2	2	2	4
DNA-damage-inducible protein J	56	47	2	7			2	1	3														1																1	3		1	1	1		1	1		2
Hypothetical protein Cj1505c	60	47	2	11			1																																1	1	1	1	1	1	1		1
Amino acid-binding ACT	60	47	2	11		1	1		1													2	2	2	1	2	2	2	2	2	2	2	1	1	1	1	1	1	1	1	1	1	1
Site-specific recombinase XerD	53	48	2	3		1	2																																1	2	2		2	3	2	1	1	1	1
Maltodextrin glucosidase (EC3.2.1.20)	56	48	2	6		2		1				1	1	3	2	2				1	2	2	3	1	1	2	1	1	1	2	2	1	2	2	1	1	4	4		1	3	1	1
Glycerol-3-phosphate dehydrogenase (EC1.1.5.3)	58	48	2	8			1					1	1				1	1	1		1		1	1																		2	1	1
6-phospho-beta-glucosidase (EC3.2.1.86)	59	48	2	9				4																																2		2	3	7	12	11	13	14	2
Xanthine dehydrogenase iron-sulfur subunit (EC1.17.1.4)	63	48	2	13			2	1																																				2	1		1
Hydrolases of the alpha/beta superfamily	51	49	2	0								1	1	1	2	2									1	1	1	1	1	1	1	1	1	1	1	1	1	1	1	1	2	1	2	1	1	1			1
Transcriptional repressor, BlaI/MecI family	58	49	2	7									1	1	1	1	1			1	1		2	2		1	1	1	1	1	1	1	1	1	1	1
[truncated: 15,578 more rows]
[truncated: 88 more columns]
